# Supplementary material for: Identification of Selective CYP3A7 and CYP3A4 Substrates and Inhibitors Using a High-Throughput Screening Platform
Source: Front Pharmacol. 2022 Jul 1;13:899536. doi: 10.3389/fphar.2022.899536 (PMC9283723; doi:10.3389/fphar.2022.899536)
Supplement: Supplementary file 1 [file DataSheet1.xlsx]

## Sheet: Metabolic Stability Screening
Sample	Common name	SMILES	3A7 t1/2 [min]	3A4 t1/2 [min]
NCGC00167972-01	[NO STEREO] CICLESONIDE	CC(C)C(=O)OCC(=O)[C@@]12O[C@@H](O[C@@H]1C[C@H]3[C@@H]4CCC5=CC(=O)C=C[C@]5(C)[C@H]4[C@@H](O)C[C@]23C)C6CCCCC6	1.0331	x
NCGC00138743-01		CCOC1=CC=CC=C1NC(=O)CSC2=NC3=C(C=CC=C3)C4=NC(CCN5C=NC=C5C)=NN24	1.24432	1.76529
NCGC00016930-01	[NO STEREO] LOVASTATIN|[NO STEREO] EPILOVASTATIN	CC[C@H](C)C(=O)O[C@@H]1C[C@H](C)C=C2C=C[C@H](C)[C@@H](CC[C@H]3C[C@@H](O)CC(=O)O3)[C@@H]12	1.26122	x
NCGC00021268-03	HYDROXYPROGESTERONE CAPROATE	CCCCCC(=O)O[C@@]1(CC[C@H]2[C@@H]3CCC4=CC(=O)CC[C@]4(C)[C@H]3CC[C@]12C)C(C)=O	1.37276	2.5
NCGC00183876-01		CC(C)OC(=O)OCOP(=O)(CO[C@H](C)CN1C=NC2=C1N=CN=C2N)OCOC(=O)OC(C)C	1.38008	5.82089
NCGC00106178-02		CC1=CC=C(NC(=O)CN2C(=O)N(CCC(=O)N3CCC4=C(C3)C=CC=C4)C(=O)C5=CC=CC=C25)C(C)=C1	1.5205	2.5
NCGC00078051-03	[NO STEREO] TESTOSTERONE|[NO STEREO] EPITESTOSTERONE|[NO STEREO] (1,2,6,7-3H)TESTOSTERONE	CC12CCC3C(CCC4=CC(=O)CCC34C)C1CCC2O	1.57171	x
NCGC00179511-05	RACECADOTRIL	CC(=O)SCC(CC1=CC=CC=C1)C(=O)NCC(=O)OCC2=CC=CC=C2	1.64528	3.7471
NCGC00100425-01		COC1=CC=C(C=C1)C(=O)OC2=CC=C(C=C2)C(C3=C(O)NN=C3C)C4=C(O)NN=C4C	1.7283	31.7538
NCGC00164512-02	GUAIACOL CARBONATE	COC1=C(OC(=O)OC2=C(OC)C=CC=C2)C=CC=C1	1.79997	11.0075
NCGC00167484-01	[NO STEREO] CICLESONIDE	CC(C)C(=O)OCC(=O)[C@@]12O[C@@H](O[C@@H]1C[C@H]3[C@@H]4CCC5=CC(=O)C=C[C@]5(C)[C@H]4[C@@H](O)C[C@]23C)C6CCCCC6	1.93126	x
NCGC00100429-02		COC1=C(OC(=O)C2=CC=CC(C)=C2)C=CC(=C1)C(C3=C(O)NN=C3C)C4=C(O)NN=C4C	1.95732	3.51263
NCGC00100423-01		COC1=C(OC(=O)C2=C(F)C=CC=C2)C=CC(=C1)C(C3=C(O)NN=C3C)C4=C(O)NN=C4C	2.02906	2.71618
NCGC00253696-01	DIENESTROL DIACETATE	C\C=C(C1=CC=C(OC(C)=O)C=C1)\C(=C\C)C2=CC=C(OC(C)=O)C=C2	2.16835	6.14572
NCGC00022382-06	[NO STEREO] BROMOCRIPTINE MESYLATE	CC(C)C[C@@H]1N2C(=O)[C@](NC(=O)[C@H]3CN(C)C4CC5=C(Br)NC6=CC=CC(=C56)C4=C3)(O[C@@]2(O)[C@@H]7CCCN7C1=O)C(C)C	2.25234	2.5
NCGC00168749-01	DIFLUPREDNATE	CCCC(=O)O[C@@]1(CC[C@H]2[C@@H]3C[C@H](F)C4=CC(=O)C=C[C@]4(C)[C@@]3(F)[C@@H](O)C[C@]12C)C(=O)COC(C)=O	2.70101	x
NCGC00370868-01		CCCCCOC1=CC2=C(C=C1C3=C(O)C=CC(\C=C\C(O)=O)=C3)C(C)(C)CCC2(C)C	2.71978	8.05771
NCGC00017324-11	SIMVASTATIN	CCC(C)(C)C(=O)O[C@H]1C[C@@H](C)C=C2C=C[C@H](C)[C@H](CC[C@@H]3C[C@@H](O)CC(=O)O3)[C@@H]12	3.10145	0.609083
NCGC00016940-01	SIMVASTATIN	CCC(C)(C)C(=O)O[C@H]1C[C@@H](C)C=C2C=C[C@H](C)[C@H](CC[C@@H]3C[C@@H](O)CC(=O)O3)[C@@H]12	3.66213	0.609083
NCGC00015513-12	HISTAMINE MONOHYDROCHLORIDE	NCCC1=CNC=N1	3.78858	3.3689
NCGC00253593-01	BITOLTEROL	CC1=CC=C(C=C1)C(=O)OC2=C(OC(=O)C3=CC=C(C)C=C3)C=C(C=C2)C(O)CNC(C)(C)C	3.84546	6.53152
NCGC00402332-02		COC1=CC(Cl)=C(OC)C=C1NC(=O)C2=NOC(=C2)C3CC3	4.02647	18.8375
NCGC00389274-02	[NO STEREO] EVACETRAPIB	CN1N=NC(=N1)N(CC2=CC(=CC(=C2)C(F)(F)F)C(F)(F)F)C3CCCN(CC4CCC(CC4)C(O)=O)C5=C(C)C=C(C)C=C35	4.17733	2.25959
NCGC00023509-18	LOVASTATIN	CC[C@H](C)C(=O)O[C@H]1C[C@@H](C)C=C2C=C[C@H](C)[C@H](CC[C@@H]3C[C@@H](O)CC(=O)O3)[C@@H]12	4.395	0.584074
NCGC00253699-01		CC(C)(C)C1=CC=C(C=C1)C(=O)CCCCl	4.61824	x
NCGC00016000-28	DISULFIRAM	CCN(CC)C(=S)SSC(=S)N(CC)CC	4.76026	65.6113
NCGC00249921-01	OMOCONAZOLE	C\C(N1C=CN=C1)=C(\OCCOC2=CC=C(Cl)C=C2)C3=C(Cl)C=C(Cl)C=C3	4.99997	16.1682
NCGC00344550-03	STANOZOLOL	C[C@]1(O)CC[C@H]2[C@@H]3CC[C@H]4CC5=C(C[C@]4(C)[C@H]3CC[C@]12C)C=NN5	5.36312	4.30927
NCGC00389340-01	BRIVANIB ALANINATE	C[C@H](COC1=CN2N=CN=C(OC3=C(F)C4=C(NC(C)=C4)C=C3)C2=C1C)OC(=O)[C@H](C)N	5.41432	10.0702
NCGC00386869-01		CCOC1=C2C=CC=CC2=C(C=C1)S(=O)(=O)N3CCCCCC3	5.5256	x
NCGC00249917-01	CLOXAZOLAM	ClC1=CC2=C(NC(=O)CN3CCOC23C4=C(Cl)C=CC=C4)C=C1	5.586	1.98453
NCGC00094719-07	METHENAMINE	C1N2CN3CN1CN(C2)C3	5.59039	6.9364
NCGC00344576-01	ASPARAGINE MONOHYDRATE	N[C@@H](CC(N)=O)C(O)=O	5.6007	120
NCGC00378586-01		CC#C[C@@H](CC(O)=O)C1=CC=C(OCC2=CC=C(CN3CCC4(CC3)C=CC5=C4C=CC=C5)S2)C=C1	5.73938	3.16436
NCGC00092357-03		CC(C)CC(N(C)C)C1(CCC1)C2=CC=C(Cl)C=C2	6.10168	1.84033
NCGC00159458-01	ATORVASTATIN	CC(C)C1=C(C(=O)NC2=CC=CC=C2)C(=C(N1CC[C@@H](O)C[C@@H](O)CC(O)=O)C3=CC=C(F)C=C3)C4=CC=CC=C4	6.17004	x
NCGC00016382-06	OXETHAZAINE	CN(C(=O)CN(CCO)CC(=O)N(C)C(C)(C)CC1=CC=CC=C1)C(C)(C)CC2=CC=CC=C2	6.6484	0.835512
NCGC00163125-08	PREGNENOLONE	CC(=O)[C@H]1CC[C@H]2[C@@H]3CC=C4C[C@@H](O)CC[C@]4(C)[C@H]3CC[C@]12C	6.70919	6.84968
NCGC00113342-01		FC1=CC=C(C=C1)N2CCN(CC2)C(=O)CSC3=NC4=CC=CC=C4N3CC5=CC=CC(Cl)=C5	6.82045	0.866559
NCGC00018256-02		CC[N+](C)(CC)CCOC(=O)C(O)(C1CCCCC1)C2=CC=CC=C2	6.97737	x
NCGC00178369-05		CC(CC1=CC=CC(=C1)C(F)(F)F)NCCOC(=O)C2=CC=CC=C2	7.12568	2.7742
NCGC00390423-03		FC(F)(F)C1=CC(NC(=O)C2=CC=CC=C2NCC3=CC=NC=C3)=CC=C1	7.16937	1.46385
NCGC00356632-01		CN(C)S(=O)(=O)C1=CC=C(C=C1)S(=O)(=O)N(C[C@@H]2CCCO2)CC3=CC=CC=C3Cl	7.23327	2.5
NCGC00402254-02		FC1=CC(NC(=S)C2=CC=NC=C2)=C(C=C1)N3CCCCC3	7.23363	1.78098
NCGC00135438-01		COC1=C(NC(=O)C2=CC(C)=CC(C)=C2)C=C(C=C1)C3=CN4C=CC=NC4=N3	7.39765	12.0471
NCGC00163127-06	ACITRETIN	COC1=C(C)C(C)=C(\C=C\C(C)=C\C=C\C(C)=C\C(O)=O)C(C)=C1	7.71013	23.5961
NCGC00015590-08		O=C1N(C2=C(C=CC=C2)C1(CC3=CC=NC=C3)CC4=CC=NC=C4)C5=CC=CC=C5	8.02011	1.39697
NCGC00015162-10	BUSPIRONE HYDROCHLORIDE	O=C1CC2(CCCC2)CC(=O)N1CCCCN3CCN(CC3)C4=NC=CC=N4	8.23195	4.91015
NCGC00370876-01		COC1=CC2=C(CN(CC2)C(=O)[C@@H](NCC3=CC=NC=C3)C(C)(C)C)C=C1OC	8.46188	1.04783
NCGC00165846-06	NEFAZODONE HYDROCHLORIDE	CCC1=NN(CCCN2CCN(CC2)C3=CC(Cl)=CC=C3)C(=O)N1CCOC4=CC=CC=C4	8.74823	0.809438
NCGC00371131-12		CC1=C(C=CC(OCC2=NN=C(SC3CCCC3)N2C4=CN=CC=C4)=C1)C5=CC=C(C=C5)S(C)(=O)=O	8.78876	2.5
NCGC00386491-01		CC1=CN(C2=C1C(Cl)=NC(C)=N2)C3=C(C)C=C(C)C=C3C	8.9099	2.42173
NCGC00091823-09	CHRYSOPHANIC ACID	CC1=CC(O)=C2C(=O)C3=C(O)C=CC=C3C(=O)C2=C1	8.92561	9.64484
NCGC00015444-10	FENOLDOPAM	OC1=CC=C(C=C1)C2CNCCC3=C2C=C(O)C(O)=C3Cl	9.01405	120
NCGC00263659-01	LIMONIN	CC1(C)O[C@H]2CC(=O)OC[C@@]23[C@H]1CC(=O)[C@]4(C)[C@@H]3CC[C@@]5(C)[C@@H](OC(=O)[C@H]6O[C@@]456)C7=COC=C7	9.22951	5.60463
NCGC00091666-04	EUCALYPTOL	CC12CCC(CC1)C(C)(C)O2	9.23941	120
NCGC00112507-03		CC(C)(C)C1=CC=C(C=C1)S(=O)(=O)C2=CN=C(NC2=O)SCC(=O)NC3=CC=C(F)C(Cl)=C3	9.33241	6.49178
NCGC00379136-01		FC1=C(C=CC=C1)C2=CC=NC3=C2CN(CC4=CC(=CC(=C4)C(F)(F)F)C(F)(F)F)C(=O)CO3	9.44771	2.5
NCGC00182984-01	TOLINDATE	CN(C(=S)OC1=CC2=C(CCC2)C=C1)C3=CC(C)=CC=C3	9.53418	13.8373
NCGC00253624-01	[NO STEREO] BUPARVAQUONE	CC(C)(C)C1CCC(CC2=C(O)C(=O)C3=C(C=CC=C3)C2=O)CC1	9.54439	2.71681
NCGC00179685-03	ISOFLUPREDONE ACETATE	CC(=O)OCC(=O)[C@@]1(O)CC[C@H]2[C@@H]3CCC4=CC(=O)C=C[C@]4(C)[C@@]3(F)[C@@H](O)C[C@]12C	9.69178	10.8419
NCGC00015669-04	CLORGILINE HYDROCHLORIDE	CN(CCCOC1=C(Cl)C=C(Cl)C=C1)CC#C	9.89182	6.69082
NCGC00263950-15	CLINDAMYCIN HYDROCHLORIDE	CCC[C@@H]1C[C@H](N(C)C1)C(=O)N[C@H]([C@H](C)Cl)[C@H]2O[C@H](SC)[C@H](O)[C@@H](O)[C@H]2O	9.93413	x
NCGC00167524-04	AMOROLFINE HYDROCHLORIDE	CCC(C)(C)C1=CC=C(CC(C)CN2C[C@H](C)O[C@H](C)C2)C=C1	10.0262	4.33958
NCGC00379216-03		FC(F)(F)C1=CC(CN2C(=O)CSC3=CC=CC=C23)=CC=C1	10.1496	1.24331
NCGC00167468-01	BENORILATE	CC(=O)NC1=CC=C(OC(=O)C2=C(OC(C)=O)C=CC=C2)C=C1	10.2077	1.67083
NCGC00015608-01	LOPERAMIDE HYDROCHLORIDE	CN(C)C(=O)C(CCN1CCC(O)(CC1)C2=CC=C(Cl)C=C2)(C3=CC=CC=C3)C4=CC=CC=C4	10.3239	2.99152
NCGC00015608-15	LOPERAMIDE HYDROCHLORIDE	CN(C)C(=O)C(CCN1CCC(O)(CC1)C2=CC=C(Cl)C=C2)(C3=CC=CC=C3)C4=CC=CC=C4	10.3239	2.99152
NCGC00025347-01		CC(C1=CNC=N1)C2=C(C)C(C)=CC=C2	10.4162	x
NCGC00179259-04	[NO STEREO] MEROPENEM ANHYDROUS	C[C@@H](O)[C@@H]1[C@H]2[C@@H](C)C(S[C@@H]3CN[C@@H](C3)C(=O)N(C)C)=C([N@@]2C1=O)C(O)=O	10.7984	x
NCGC00386888-01		O=C(NC1CCCCC1)C2(CCCCC2)N(CC3=CC=CS3)C(=O)C4=NC=CC=C4	10.8944	x
NCGC00016479-06	ETOFYLLINE	CN1C2=C(N(CCO)C=N2)C(=O)N(C)C1=O	11.0074	120
NCGC00390702-01	EFINACONAZOLE	C[C@@H](N1CCC(=C)CC1)[C@](O)(CN2C=NC=N2)C3=CC=C(F)C=C3F	11.31	1.94781
NCGC00159346-02	TERBINAFINE	CN(C\C=C\C#CC(C)(C)C)CC1=C2C=CC=CC2=CC=C1	11.3613	7.74841
NCGC00159346-05	TERBINAFINE HYDROCHLORIDE	CN(C\C=C\C#CC(C)(C)C)CC1=CC=CC2=C1C=CC=C2	11.3613	7.74841
NCGC00167471-01	ANETHOLTRITHION	COC1=CC=C(C=C1)C2=CC(=S)SS2	11.4306	6.89001
NCGC00378943-02		NC(=O)C1=CC=CC=C1NC2=NC(NC3=CC=CC(O)=C3)=NC=C2	11.5792	120
NCGC00274272-01	IOBENZAMIC ACID	NC1=C(I)C(C(=O)N(CCC(O)=O)C2=CC=CC=C2)=C(I)C=C1I	11.7039	81.3631
NCGC00346525-09		CCN1CCN(CC1)C(=O)CC2=CC=C(NC3=NC(NC4=CC=C(C=C4)C(=O)NC5=CC=CC=C5Cl)=C(F)C=N3)C=C2	12.0323	2.36702
NCGC00016610-09	TOLNAFTATE	CN(C(=S)OC1=CC=C2C=CC=CC2=C1)C3=CC(C)=CC=C3	12.0364	x
NCGC00014926-04	CARBOXYAMIDOTRIAZOLE	NC(=O)C1=C(N)N(CC2=CC(Cl)=C(C(=O)C3=CC=C(Cl)C=C3)C(Cl)=C2)N=N1	12.0859	16.1599
NCGC00378431-01		CN1N=C(C)C2=C1OC(N)=C(C#N)C2C3=CC=C(C=C3)C(F)(F)F	12.1979	10.3379
NCGC00094839-03	[NO STEREO] ACETYL GLUTAMIC ACID	CC(=O)NC(CCC(O)=O)C(O)=O	12.3311	39.3377
NCGC00179496-03	NIFUROXAZIDE	OC1=CC=C(C=C1)C(=O)N\N=C\C2=CC=C(O2)N(=O)=O	12.4429	17.681
NCGC00095107-11	[NO STEREO] GLICLAZIDE	CC1=CC=C(C=C1)S(=O)(=O)NC(=O)NN2CC3CCCC3C2	12.509	37.8952
NCGC00386929-02		CC[C@H](C(=O)NC1=C(C=CC=C1)N2CCCC2)C3=CC=CC=C3	12.9892	5.41444
NCGC00386912-01		COC1=CC=C(OC2=C(Cl)C=NN(C2=O)C3=CC(C)=CC(C)=C3)C=C1	13.2608	x
NCGC00095709-08	TANSHINONE IIA	CC1=COC2=C1C(=O)C(=O)C3=C2C=CC4=C3CCCC4(C)C	13.3888	5.337
NCGC00016283-04	DIPHEMANIL METHYLSULFATE	C[N+]1(C)CCC(CC1)=C(C2=CC=CC=C2)C3=CC=CC=C3	13.4315	x
NCGC00126098-01		CC1=NN=C2N1C(NC3=C(C)C=C(C)C=C3)=NC4=CC=CC=C24	13.4804	13.11
NCGC00274081-01	OXACEPROL	CC(=O)N1C[C@H](O)C[C@H]1C(O)=O	13.5001	25.5911
NCGC00126021-02		COC1=CC=C(C=C1)N2N=C3C(=C2C)C(C)=NN=C3N4CCCC(C4)C(=O)NCC5=CC=CC=C5C	13.6729	0.932553
NCGC00126053-01		COC1=CC=C(CNC(=O)C2CCCN(C2)C3=NN=C(C)C4=C(C)N(N=C34)C5=CC=C(C)C=C5)C=C1	13.7628	3.94148
NCGC00390377-01		ClC1=CC=C(CN2C3=NN=C(CCC(=O)NCCC4=CCCCC4)N3C5=CC=CC=C5C2=O)C=C1	13.7699	2.5
NCGC00095133-01	FAMCICLOVIR	CC(=O)OCC(CCN1C=NC2=C1N=C(N)N=C2)COC(C)=O	13.7805	120
NCGC00386933-01		O=C(CC1=CC=C(C=C1)C2=CC=CC=C2)NC3CCC3	13.9185	x
NCGC00379075-01	AM-679	COC1=CN=C(N=C1)C2=CC=C(CN3C4=CC=C(OC[C@@H]5CC6=CC=CC=C6N5C(C)=O)C=C4C(SC(C)(C)C)=C3CC(C)(C)C(O)=O)C=C2	13.9308	4.47056
NCGC00138728-01		COC1=C(OC)C=C(CCNC2=NC(SCC3=C(Cl)C=CC=C3)=NC4=CC=CC=C24)C=C1	13.9463	1.61762
NCGC00386825-01		O=C(NC1=NN=C(O1)C2=CC3=C(OCCO3)C=C2)C4CCCCC4	14.0856	x
NCGC00389563-01	SB-705498	FC(F)(F)C1=CN=C(C=C1)N2CC[C@H](C2)NC(=O)NC3=CC=CC=C3Br	14.2322	10.1507
NCGC00093936-06	GLUTAMINE	N[C@@H](CCC(N)=O)C(O)=O	14.278	120
NCGC00183001-03	TOLVAPTAN, (R)-	CC1=CC=CC=C1C(=O)NC2=CC=C(C(=O)N3CCC[C@@H](O)C4=CC(Cl)=CC=C34)C(C)=C2	14.8882	1.8393
NCGC00386886-01		CCCOC1=CC=C(C=C1)C2=NC3=C(C=CC=C3)C(OC)=N2	15.2	x
NCGC00140520-01		ClC1=CC(CN2C3=C(C=CC(=C3)C(=O)NCC4=CC=CO4)S(=O)C5=CC=CC=C5C2=O)=CC=C1	15.2347	2.5
NCGC00016640-03		CCOC(=O)NNC1=C2C=CC=CC2=CN=N1	15.3665	120
NCGC00016978-07	REPAGLINIDE	CCOC1=C(C=CC(CC(=O)N[C@@H](CC(C)C)C2=C(C=CC=C2)N3CCCCC3)=C1)C(O)=O	15.3806	8.3264
NCGC00253767-01	[NO STEREO] CLEVUDINE|[NO STEREO] 5-METHYL-2'-FLUOROARAURACIL F-18|[NO STEREO] CLEVUDINE F-18	CC1=CN([C@@H]2O[C@H](CO)[C@@H](O)[C@@H]2F)C(=O)NC1=O	15.4211	120
NCGC00389276-02	[NO STEREO] BMS-754807 F-18|[NO STEREO] BMS-754807	CC1(CCCN1C2=NN3C=CC=C3C(NC4=NNC(=C4)C5CC5)=N2)C(=O)NC6=CN=C(F)C=C6	15.6966	2.11548
NCGC00387165-01		CC(C)C1=CC=CC=C1OC(=O)NCCC2=CC=C3C=CC=CC3=C2	15.8128	1.18317
NCGC00263093-04	APILIMOD	CC1=CC=CC(\C=N\NC2=NC(OCCC3=CC=CC=N3)=NC(=C2)N4CCOCC4)=C1	15.8923	1.11455
NCGC00093739-12	COTININE	CN1[C@@H](CCC1=O)C2=CN=CC=C2	15.944	120
NCGC00344561-01	NORGESTIMATE	CC[C@]12CC[C@H]3[C@@H](CCC4=C\C(CC[C@H]34)=N\O)[C@@H]1CC[C@@]2(OC(C)=O)C#C	15.9602	x
NCGC00386827-01		CCOC(=O)C2(CCOC1=CC=CC=C1)CCN(CC3=CC(Cl)=C(O)C=C3)CC2	16.3662	x
NCGC00263216-03		NC1=NC=C(C=C1)C2=CC=C3N=CC4=C(N(C(=O)C=C4)C5=CC(=CC=C5)C(F)(F)F)C3=C2	16.6874	18.5083
NCGC00379104-01		CCC(CC)NC1=C(OC)N=C(C(C)=N1)C2=CC=C(OC(F)(F)F)C=C2OC	16.8178	12.7558
NCGC00016781-04	AMBROXOL HYDROCHLORIDE	NC1=C(CN[C@H]2CC[C@H](O)CC2)C=C(Br)C=C1Br	17.1933	14.7022
NCGC00390369-01		COC1=CC=C(C=C1)C(=O)N2C(C)=C(CC3=CC(O[C@@H](C)C(O)=O)=CC=C3)C4=CC(OC(F)(F)F)=CC=C24	17.2338	75.5033
NCGC00390682-01	TOLFENPYRAD	CCC1=NN(C)C(C(=O)NCC2=CC=C(OC3=CC=C(C)C=C3)C=C2)=C1Cl	17.4905	7.22354
NCGC00378713-03		CCC[C@H](N[C@H]1CCC2=CC(F)=CC(F)=C2C1)C(=O)NC3=CN(C=N3)C(C)(C)CNCC(C)(C)C	17.7899	2.5
NCGC00263574-01	DIFLUCORTOLONE VALERATE	CCCCC(=O)OCC(=O)[C@H]1[C@H](C)C[C@H]2[C@@H]3C[C@H](F)C4=CC(=O)C=C[C@]4(C)[C@@]3(F)[C@@H](O)C[C@]12C	17.7988	2.5
NCGC00274276-01	PROTOKYLOL	CC(CC1=CC2=C(OCO2)C=C1)NCC(O)C3=CC(O)=C(O)C=C3	17.8006	3.21023
NCGC00386712-01		CC(C)(CNC(=O)C1=CC=CC(=C1)C2=NOC(=N2)C(F)(F)F)C3=COC(=N3)C4=CC=CC=C4	17.8322	5.1861
NCGC00378976-06	IDASANUTLIN	COC1=C(NC(=O)[C@@H]2N[C@@H](CC(C)(C)C)[C@@](C#N)([C@H]2C3=C(F)C(Cl)=CC=C3)C4=CC=C(Cl)C=C4F)C=CC(=C1)C(O)=O	18.0008	120
NCGC00179308-07	FLUTICASONE PROPIONATE	CCC(=O)O[C@@]1([C@H](C)C[C@H]2[C@@H]3C[C@H](F)C4=CC(=O)C=C[C@]4(C)[C@@]3(F)[C@@H](O)C[C@]12C)C(=O)SCF	18.0123	0.52486
NCGC00390624-03		CCOC(=O)C1=C(C)N=C(N2CCC(CC2)C(=O)NS(=O)(=O)CC3=CC=CC=C3)C(=C1)C#N	18.077	120
NCGC00181103-01		CCCOC(C(=O)OC1CCN(C)CC1)(C2=CC=CC=C2)C3=CC=CC=C3	18.1554	2.70677
NCGC00263955-01	TYLOSIN	CC[C@H]1OC(=O)C[C@@H](O)[C@H](C)[C@@H](O[C@@H]2O[C@H](C)[C@@H](O[C@H]3C[C@@](C)(O)[C@@H](O)[C@H](C)O3)[C@@H]([C@H]2O)N(C)C)[C@@H](CC=O)C[C@@H](C)C(=O)\C=C\C(C)=C\[C@@H]1CO[C@@H]4O[C@H](C)[C@@H](O)[C@@H](OC)[C@H]4OC	18.1608	120
NCGC00024574-04		O=C1CC2(CCCC2)CC(=O)N1CCNCC3COC4=CC=CC=C4O3	18.3071	4.48443
NCGC00378780-03		O=C(NCCCNC1=NC(NC2=CC=CC(CN3CCOCC3)=C2)=NC=C1C4CC4)C5CCC5	18.5106	5.12686
NCGC00371096-01	CALCIMYCIN	CNC1=C(C(O)=O)C2=C(OC(C[C@H]3O[C@@]4(CC[C@H]3C)O[C@H]([C@H](C)C(=O)C5=CC=CN5)[C@H](C)C[C@H]4C)=N2)C=C1	18.8222	5.21482
NCGC00346680-02	MK-8245	OC(=O)CN1N=NC(=N1)C2=CC(=NO2)N3CCC(CC3)OC4=CC(F)=CC=C4Br	18.8628	120
NCGC00018139-09	IPRIFLAVONE	CC(C)OC1=CC=C2C(=O)C(=COC2=C1)C3=CC=CC=C3	18.9217	8.87287
NCGC00160424-02		CC(CC1=CC=CC=C1)NCC2=C(Cl)C=CC=C2	19.0462	6.86125
NCGC00166075-02	PICONOL	OCC1=NC=CC=C1	19.353	120
NCGC00386600-02		CN[C@H](C(=O)N[C@H](C(=O)N(C)[C@H](\C=C(/C)C(O)=O)C(C)C)C(C)(C)C)C(C)(C)C1=CC=CC=C1	19.3861	28.2599
NCGC00023643-16	ESTRONE|ESTRONE, (+/-)-	C[C@]12CC[C@H]3[C@@H](CCC4=CC(O)=CC=C34)[C@@H]1CCC2=O	19.3952	11.3281
NCGC00182047-09	FLUDARABINE PHOSPHATE	NC1=C2N=CN([C@@H]3O[C@H](COP(O)(O)=O)[C@@H](O)[C@@H]3O)C2=NC(F)=N1	19.4022	x
NCGC00371069-01	CP-96345	COC1=C(CN[C@H]2C3CCN(CC3)[C@H]2C(C4=CC=CC=C4)C5=CC=CC=C5)C=CC=C1	19.6169	6.58488
NCGC00015467-21	GLYBURIDE	COC1=C(C=C(Cl)C=C1)C(=O)NCCC2=CC=C(C=C2)S(=O)(=O)NC(=O)NC3CCCCC3	19.7256	9.95403
NCGC00168773-01	DARUNAVIR	CC(C)CN(C[C@@H](O)[C@H](CC1=CC=CC=C1)NC(=O)O[C@H]2CO[C@H]3OCC[C@@H]23)S(=O)(=O)C4=CC=C(N)C=C4	19.8612	x
NCGC00379192-01		COC1=C(C=NC=C1)C(=O)NC(=O)NC2=CC=C(C3=CC=CC=C3)C(=C2)C(F)(F)F	19.878	120
NCGC00344089-02		CC1=C(C=CC=C1)C#CC2=CC=C(CCC(O)=O)C=C2	19.942	x
NCGC00159462-01	RITONAVIR	CC(C)[C@H](NC(=O)N(C)CC1=CSC(=N1)C(C)C)C(=O)N[C@H](C[C@H](O)[C@H](CC2=CC=CC=C2)NC(=O)OCC3=CN=CS3)CC4=CC=CC=C4	19.9998	2.73208
NCGC00378922-01	ALEGLITAZAR	CO[C@@H](CC1=CC=C(OCCC2=C(C)OC(=N2)C3=CC=CC=C3)C4=C1SC=C4)C(O)=O	20.0882	82.9941
NCGC00164543-04		COC1=CC=C(CN2CCN(CC2)C(C3=CC=C(F)C=C3)C4=CC=C(F)C=C4)C(OC)=C1OC	20.1273	1.71422
NCGC00389770-01	[NO STEREO] BRIVANIB	CC(O)COC1=CN2N=CN=C(OC3=C(F)C4=C(NC(C)=C4)C=C3)C2=C1C	20.1756	56.9355
NCGC00263214-02		CC1=C(C=C(N1CCCN2CCOCC2)C3=CC=CC=C3)C(=O)NC4=CC=CC(=C4)C(F)(F)F	20.2932	0.759981
NCGC00249927-01	SIMETRIDE	CCCC1=CC(OC)=C(OCC(=O)N2CCN(CC2)C(=O)COC3=C(OC)C=C(CCC)C=C3)C=C1	20.3139	2.5
NCGC00130217-01		CCCNC(=O)C1CCC(CN2C(=O)N(CC(=O)NCC3=CC=CC=C3)C4=C(SC=C4)C2=O)CC1	20.4717	4.95893
NCGC00378827-01	TELCAGEPANT	FC1=C(F)C(=CC=C1)[C@@H]2CC[C@@H](NC(=O)N3CCC(CC3)N4C(=O)NC5=C4C=CC=N5)C(=O)N(CC(F)(F)F)C2	20.4899	7.49667
NCGC00346640-04	[NO STEREO] SNX-5422	CC1(C)CC2=C(C(=NN2C3=CC=C(C(N)=O)C(NC4CCC(CC4)OC(=O)CN)=C3)C(F)(F)F)C(=O)C1	20.9645	37.1141
NCGC00120213-01		COC1=C(OC)C=C(CC(=O)NC2=C(OC3=CC=CC=C23)C(=O)N4CCN(CC4)C5=CC=CC=C5F)C=C1	21.057	4.8381
NCGC00095911-01	QUETIAPINE	OCCOCCN1CCN(CC1)C2=NC3=CC=CC=C3SC4=CC=CC=C24	21.4236	2.13438
NCGC00378853-02	ATRASENTAN HYDROCHLORIDE	CCCCN(CCCC)C(=O)CN1C[C@@H]([C@H]([C@@H]1C2=CC=C(OC)C=C2)C(O)=O)C3=CC=C4OCOC4=C3	21.4695	14.1586
NCGC00021191-10	CORTISONE ACETATE	CC(=O)OCC(=O)[C@@]1(O)CC[C@H]2[C@@H]3CCC4=CC(=O)CC[C@]4(C)[C@H]3C(=O)C[C@]12C	21.7566	21.6813
NCGC00378878-03	LUCITANIB	CNC(=O)C1=CC=CC2=C1C=CC(OC3=CC=NC4=CC(OCC5(N)CC5)=C(OC)C=C34)=C2	21.7671	27.5012
NCGC00015387-05	2,4-DIAMINO-6-HYDROXYPYRIMIDINE	NC1=NC(N)=NC(O)=C1	21.8282	x
NCGC00402367-02	UNC-1062	CCCCNC1=NC2=C(C=N1)C(=NN2[C@H]3CC[C@H](O)CC3)C4=CC=C(C=C4)S(=O)(=O)N5CCOCC5	21.8543	0.921385
NCGC00379149-01		CCOC1=CC=C(C=C1)N2C(=O)C3=CC=CN=C3N=C2C(C)N(CC4=CC=CN=C4)C(=O)CC5=CC(=C(F)C=C5)C(F)(F)F	21.8962	2.15252
NCGC00117572-01		CCOC(=O)C1=C(C)N=C(NC(=O)C2=C(C3=CC=CC=C3)C(=NN(C)C2=O)C4=CC=CC=C4)S1	22.4253	29.8493
NCGC00387032-01		COC1=CC(OC)=CC(NC2=NC3=CC=CC=C3N=C2NS(=O)(=O)C4=CC=C(NC(=O)C5=CC=C(OC)C(C)=C5)C=C4)=C1	22.4497	23.3727
NCGC00183362-02	PENTAGASTRIN	CSCC[C@H](NC(=O)[C@H](CC1=CNC2=C1C=CC=C2)NC(=O)CCNC(=O)OC(C)(C)C)C(=O)N[C@@H](CC(O)=O)C(=O)N[C@@H](CC3=CC=CC=C3)C(N)=O	22.4672	40.9474
NCGC00386899-01		ClC1=CC(CN2CCC(CNC(=O)[C@@H]3CCCN(C3)C4=NC=NC5=C4N=C6CCCCN56)CC2)=CC=C1	22.5557	6.67421
NCGC00018258-12	ECONAZOLE NITRATE	ClC1=CC=C(COC(CN2C=CN=C2)C3=CC=C(Cl)C=C3Cl)C=C1	22.7204	12.0864
NCGC00120226-01		CC1=NN(CC(=O)NCCC2=CC=CC=C2)C(=O)C3=C1SC4=CC=CC=C34	23.2013	1.08296
NCGC00025000-16	[NO STEREO] LEVOKETOCONAZOLE|[NO STEREO] KETOCONAZOLE, TRANS-|[NO STEREO] KETOCONAZOLE	CC(=O)N1CCN(CC1)C2=CC=C(OC[C@H]3CO[C@@](CN4C=CN=C4)(O3)C5=CC=C(Cl)C=C5Cl)C=C2	23.2872	x
NCGC00159479-02	METHYL NICOTINATE	COC(=O)C1=CN=CC=C1	23.33	67.9936
NCGC00379184-02		CC(C)C1=C(C)C=C(NC(=O)C2=CC=CC(=C2)C3=NN([C@@H]4CCCN(C4)C(=O)C=C)C5=NC=NC(N)=C35)C=C1	23.4512	0.869454
NCGC00390574-01	JNJ-31020028	CCN(CC)C(=O)C(N1CCN(CC1)C2=CC=C(NC(=O)C3=C(C=CC=C3)C4=CC=CN=C4)C=C2F)C5=CC=CC=C5	23.5379	1.7162
NCGC00179578-06	MOMETASONE FUROATE	C[C@@H]1C[C@H]2[C@@H]3CCC4=CC(=O)C=C[C@]4(C)[C@@]3(Cl)[C@@H](O)C[C@]2(C)[C@@]1(OC(=O)C5=CC=CO5)C(=O)CCl	23.6953	0.564004
NCGC00389266-01	DAPOXETINE HYDROCHLORIDE	CN(C)[C@@H](CCOC1=CC=CC2=C1C=CC=C2)C3=CC=CC=C3	23.8891	17.1802
NCGC00166106-03	OXINIACIC ACID	OC(=O)C1=CC=CN(=O)=C1	23.9361	28.2942
NCGC00384203-01		CC(C)(C)OC1=CC=C(OCC2CC3=C(CN2C(=O)C4=C5C=CC=CC5=CC=C4)C=CC=C3)C=C1	24.1346	2.5
NCGC00249906-01	NICOBOXIL	CCCCOCCOC(=O)C1=CN=CC=C1	24.4252	120
NCGC00390716-02	BASIMGLURANT	CC1=NC(C#CC2=CC(Cl)=NC=C2)=C(C)N1C3=CC=C(F)C=C3	24.4822	4.43365
NCGC00241097-13	TANDUTINIB	COC1=CC2=C(N=CN=C2C=C1OCCCN3CCCCC3)N4CCN(CC4)C(=O)NC5=CC=C(OC(C)C)C=C5	24.5263	120
NCGC00378890-01		CC1=NC2=C(C=C(CN(CC#C)C3=CC=C(C=C3)C(=O)NCC4=CC=CN=C4)C(Br)=C2)C(=O)N1	25.0561	3.77171
NCGC00185768-02	BENIDIPINE HYDROCHLORIDE	COC(=O)C1=C(C)NC(C)=C([C@@H]1C2=CC(=CC=C2)N(=O)=O)C(=O)O[C@@H]3CCCN(CC4=CC=CC=C4)C3	25.058	2.64663
NCGC00386638-01		C[C@H]1OC(=O)[C@@H]2C[C@H](C)[C@@H](C)[C@H](\C=C\C3=CC=C(C=N3)C4=CC=CC=C4C#N)[C@H]12	25.15	1.18051
NCGC00387519-02		COC1=CC=C(C=C1)N2C(=O)C3=C(SC4=C3CCCC4)N=C2SCC#N	25.264	2.54142
NCGC00106163-02		ClC1=CC=CC(NC(=O)CN2C3=C(SC=C3)C(=O)N(CCCCCC(=O)NCC4=CC5=C(OCO5)C=C4)C2=O)=C1	25.2759	9.80088
NCGC00015898-17	ROLIPRAM	COC1=C(OC2CCCC2)C=C(C=C1)C3CNC(=O)C3	25.2874	81.8711
NCGC00263894-01	LEVOCARNITINE	C[N+](C)(C)C[C@H](O)CC([O-])=O	25.5237	120
NCGC00378587-01	AMG-487	CCOC1=CC=C(C=C1)N2C(=O)C3=CC=CN=C3N=C2[C@@H](C)N(CC4=CC=CN=C4)C(=O)CC5=CC=C(OC(F)(F)F)C=C5	25.7306	2.69315
NCGC00189130-09		COC1=C(OCCCN2CCCCC2)C=C3N=C(N=C(NC4CCN(CC5CCCCC5)CC4)C3=C1)N6CCCN(CC6)C(C)C	26.1323	x
NCGC00347946-01		CC1=CC=CC=C1C(N(C(=O)CNC2=CC=C(C=C2)C#N)C3=CC=CC(F)=C3)C(=O)NC4CCCCC4	26.1333	2.61851
NCGC00345845-01		CC1=C(NC2=CC=CC(=C2)S(=O)(=O)NC(C)(C)C)N=C(NC3=CC(CN4CCOCC4)=CC=C3)N=C1	26.2619	43.8007
NCGC00378919-03		NC(=O)[C@H]1CCS[C@@H]2C[C@]3(CCCN3C(=O)CC4=CC=C(NC(=O)COC5=CC=C(Cl)C=C5Cl)C=C4)C(=O)N12	26.4577	2.5
NCGC00379254-06		COC1=CC(=CC=C1NC2=NC(NC3=C(OC)C=C(C=C3)N4CCN(CC4)C(C)=O)=C(Cl)C=N2)N5CCN(CC5)C(C)=O	26.5007	34.2131
NCGC00138725-01		CC1=CN=CN1CCC2=NN3C(=N2)C4=C(C=CC=C4)N=C3SCC(=O)NC5=CC=CC(Cl)=C5	27.1424	2.14236
NCGC00183841-01	AMOPROXAN	COC1=CC(=CC(OC)=C1OC)C(=O)OC(COCCC(C)C)CN2CCOCC2	27.2196	0.834119
NCGC00177980-02	OXICONAZOLE NITRATE	ClC1=CC(Cl)=C(CO\N=C(/CN2C=CN=C2)C3=C(Cl)C=C(Cl)C=C3)C=C1	27.2246	14.4136
NCGC00378854-02	ANAMORELIN	CN(C)N(C)C(=O)[C@@]2(CC1=CC=CC=C1)CCCN(C2)C(=O)[C@@H](CC3=CNC4=CC=CC=C34)NC(=O)C(C)(C)N	27.2784	7.26314
NCGC00370772-05		BrC1=CC=C(CN2C=NC=C2CN3C=C(C(=O)N4CCOCC4)C(=C3)C5=CC=CC6=C5C=CC=C6)C=C1	27.327	23.0564
NCGC00274064-02	BETAMETHASONE VALERATE	CCCCC(=O)O[C@@]1([C@@H](C)C[C@H]2[C@@H]3CCC4=CC(=O)C=C[C@]4(C)[C@@]3(F)[C@@H](O)C[C@]12C)C(=O)CO	27.3402	2.5
NCGC00263271-04	ALISERTIB	COC1=CC=CC(F)=C1C2=NCC3=C(N=C(NC4=CC(OC)=C(C=C4)C(O)=O)N=C3)C5=CC=C(Cl)C=C25	27.3434	120
NCGC00389386-01	[NO STEREO] LEXIBULIN	CCCC(NC1=NC(=NC=C1C)C2=CC(OC)=C(NC(=O)NCC)C=C2)C3=CN=CC=C3	27.5955	16.4125
NCGC00122032-01		COC1=CC=C2C(=C1)N(CC3=C(Cl)C=C(F)C=C3)C(C(O)=O)=C2CNCCC4=CC=CC=C4OC	27.823	1.20868
NCGC00390658-01		OC3(CN1C=NC2=C(C=CC(Cl)=C2)C1=O)CCN(CC3)C(=O)CCC4=CC=CC=C4	27.9926	2.5
NCGC00186465-05	MK-2206	NC1(CCC1)C2=CC=C(C=C2)C3=C(C=C4C5=NNC(=O)N5C=CC4=N3)C6=CC=CC=C6	28.1552	21.7936
NCGC00346947-01		FC1=CC=C(CN2C=CC=C(C(=O)N[C@@H](COC3=CC4=C(NC(=O)N4)C=C3)C5=CC=CC=C5)C2=O)C=C1F	28.2011	8.25331
NCGC00263201-04		COC1=C(OCCCN2CCOCC2)C=C3N=CC=C(OC4=CC=C(C=C4F)C5=CN=C(NC6=CC=C(F)C=C6)N(C)C5=O)C3=C1	28.2013	13.5723
NCGC00016907-02	LEVOKETOCONAZOLE|KETOCONAZOLE	CC(=O)N1CCN(CC1)C2=CC=C(OC[C@@H]3CO[C@](CN4C=CN=C4)(O3)C5=C(Cl)C=C(Cl)C=C5)C=C2	28.2818	26.4348
NCGC00263583-02	TEMOCAPRIL HYDROCHLORIDE	CCOC(=O)[C@H](CCC1=CC=CC=C1)N[C@H]2CS[C@@H](CN(CC(O)=O)C2=O)C3=CC=CS3	28.4408	25.0537
NCGC00016960-07	GLIMEPIRIDE	CCC1=C(C)CN(C(=O)NCCC2=CC=C(C=C2)S(=O)(=O)NC(=O)N[C@H]3CC[C@H](C)CC3)C1=O	28.4652	21.15
NCGC00370983-02		CC1=NC2=CC(=CC=C2S1)C3=CC(F)=CC(=C3)C#N	28.5606	15.5026
NCGC00345801-01		CN(C)C1=C(CC(O)=O)C(Cl)=NC(CC2=CC=C(NC(=O)C3=CC=C4C=CC=CC4=C3)C=C2)=N1	28.6904	120
NCGC00386885-01		CCCN1N=CC(CN2CCCC(C2)C(=O)C3=CC(OC(C)C)=CC=C3)=C1C	28.8079	x
NCGC00112770-01		COCCN1C(=O)C2=C(N=C1SCC(=O)NC3=CC=C(F)C(Cl)=C3)C4=C(O2)C=CC=C4	28.8335	2.7091
NCGC00015985-09		CCCCNC1=C(C(=O)OCC)C(C)=NC2=C1C=NN2CC	28.8346	4.43626
NCGC00346683-02		NC1=CC=C(C=N1)C(=O)NC2=CC=CC(=C2)C3=NC(N4CCOCC4)=C5OC6=NC=CC=C6C5=N3	28.8685	19.4012
NCGC00344859-04		CC(C)(C)C1=CC=C(C=C1)C(=O)NC2=CN3C=C(C=CC3=N2)N4C=CN=C4	28.8848	13.5765
NCGC00098594-01		COC1=CC=C(OCC(=O)NC2=C(C)C=CC(=C2)C3=NC4=C(S3)C=CC=C4)C=C1	28.8887	4.76883
NCGC00164624-01	ADEFOVIR DIPIVOXIL	CC(C)(C)C(=O)OCOP(=O)(COCCN1C=NC2=C1N=CN=C2N)OCOC(=O)C(C)(C)C	28.9919	3.58489
NCGC00164624-03	ADEFOVIR DIPIVOXIL	CC(C)(C)C(=O)OCOP(=O)(COCCN1C=NC2=C1N=CN=C2N)OCOC(=O)C(C)(C)C	28.9919	3.58489
NCGC00371036-02		O=C(N[C@H]1CC[C@H](CCN2CCC3=C(C2)C=CC(=C3)C#N)CC1)C4=C5C=CC=CC5=NC=C4	29.0111	6.65417
NCGC00179367-03	IOPROMIDE	COCC(=O)NC1=C(I)C(C(=O)N(C)CC(O)CO)=C(I)C(C(=O)NCC(O)CO)=C1I	29.1523	120
NCGC00351599-02	ABEMACICLIB MESYLATE	CCN1CCN(CC2=CN=C(NC3=NC=C(F)C(=N3)C4=CC(F)=C5N=C(C)N(C(C)C)C5=C4)C=C2)CC1	29.1799	3.98218
NCGC00263101-04	CP-724714	COCC(=O)NC\C=C\C1=CC=C2N=CN=C(NC3=CC=C(OC4=CN=C(C)C=C4)C(C)=C3)C2=C1	29.2899	4.31479
NCGC00379068-02	QUIFLAPON	CC(C)(C)SC1=C(CC(C)(C)C(O)=O)N(CC2=CC=C(Cl)C=C2)C3=C1C=C(OCC4=NC5=CC=CC=C5C=C4)C=C3	29.465	7.48063
NCGC00402232-02		COC1=C(C=CC=C1F)C(=O)N2C[C@@H](C)CC[C@H]2CNC3=NC=C(Br)C=C3	29.595	2.5
NCGC00347935-02		FC(F)(F)C1=CC(NC(=O)NC2=CC(=CC=C2C3=CSC=C3)S(=O)(=O)NC4CC4)=CC=C1	29.7949	2.5
NCGC00345809-03		CC(C)C1=NN(C2=C1C(=O)NC(CC3=CC=C(OCCO)C=C3)=N2)C4=C(Cl)C=CC=C4Cl	29.8428	6.2969
NCGC00119720-02		CC1=CC=C(C=C1)S(=O)(=O)NC2=NN3C(C=C(NC3=N2)C4=CC=CC=C4)C5=CC=C(F)C=C5	30.02	x
NCGC00263131-05	PF-3845	FC(F)(F)C1=CN=C(OC2=CC(CC3CCN(CC3)C(=O)NC4=CC=CN=C4)=CC=C2)C=C1	30.2432	2.79093
NCGC00159460-10	INDINAVIR ANHYDROUS	CC(C)(C)NC(=O)[C@@H]1CN(CC2=CC=CN=C2)CCN1C[C@@H](O)C[C@@H](CC3=CC=CC=C3)C(=O)N[C@@H]4[C@H](O)CC5=CC=CC=C45	30.3683	4.93498
NCGC00095239-05	1,3,5-TRIMETHOXYBENZENE	COC1=CC(OC)=CC(OC)=C1	30.5314	48.1959
NCGC00016393-06	DIOXYBENZONE	COC1=CC(O)=C(C=C1)C(=O)C2=C(O)C=CC=C2	30.5317	22.0423
NCGC00378823-01		OC(=O)C1=CC=CC(CN2C(=O)\C(=C(/C3=CC=CC=C3)C4=CC=C(Cl)C=C4)C5=C2C=CC=C5)=C1	30.6406	120
NCGC00167457-01	GESTRINONE	CC[C@]12C=CC3=C4CCC(=O)C=C4CC[C@H]3[C@@H]1CC[C@@]2(O)C#C	31.1988	11.5615
NCGC00189074-04	CI-1040	FC1=C(F)C(NC2=CC=C(I)C=C2Cl)=C(C=C1)C(=O)NOCC3CC3	31.398	4.47807
NCGC00387777-01		CCOC(=O)C1=C(C)N(N=C1C)C2=CC(=CC=C2)N(=O)=O	31.5298	120
NCGC00092385-03	LY-320135	COC1=CC=C(C=C1)C2=C(C(=O)C3=CC=C(C=C3)C#N)C4=CC=C(OC)C=C4O2	31.6335	37.749
NCGC00387824-01		CN(C)C1=CC2=C(OCO2)C=C1SC3=NC4=C(C=CN=C4N)N3CCNCC(C)(C)C	31.7283	5.07603
NCGC00163935-05	DIMETHENAMID	COCC(C)N(C(=O)CCl)C1=C(C)SC=C1C	31.755	1.96803
NCGC00356630-01		CC1=CC=C(C=C1)S(=O)(=O)NC2CCC(C)(C)CC2	31.8039	7.10458
NCGC00378820-01		CCCN1C=C2C(=N1)N=C(NC(=O)NC3=CC=C(OC)C=C3)N4N=C(N=C24)C5=CC=CO5	31.8121	13.0513
NCGC00378554-01		C[C@H](NC1=C2N=CNC2=NC(N)=N1)C3=NC4=C(C(C)=CC=C4)C(=O)N3C5=CC=CC=C5C	31.8551	38.0341
NCGC00016361-17	ACETAMINOPHEN	CC(=O)NC1=CC=C(O)C=C1	32.2783	68.0823
NCGC00386595-01		C[C@@H](OC1=C(SC(=C1)N2C=NC3=C2C=C(OC4CCN(C)CC4)C=C3)C(N)=O)C5=C(C=CC=C5)C(F)(F)F	32.9219	6.63356
NCGC00263156-15	NINTEDANIB	COC(=O)C1=CC=C2C(NC(=O)\C2=C(/NC3=CC=C(C=C3)N(C)C(=O)CN4CCN(C)CC4)C5=CC=CC=C5)=C1	32.9353	8.44946
NCGC00253654-01		CC(C)NC(=O)C1=CC=C(C=O)C=C1	32.9699	120
NCGC00114972-02		CCCCOCC1=CC(CN2CCN(CC2)C3=CC=CC(Cl)=C3)=C(O)C4=NC=CC=C14	33.0216	10.3048
NCGC00249902-01	EPSIPRANTEL	O=C(C1CCCCC1)N2CC3N(CCCC4=C3C=CC=C4)C(=O)C2	33.1073	5.39095
NCGC00379051-02		CC1=C(CC2=CC=C(C=C2)C(F)(F)F)C(C(=O)NC3(CC3)C4=CC=C(C=C4)C(O)=O)=C(C)S1	33.2809	32.5626
NCGC00253606-01	MEXAZOLAM	CC1COC2(N1CC(=O)NC3=C2C=C(Cl)C=C3)C4=C(Cl)C=CC=C4	33.662	1.38982
NCGC00345881-03	CONIVAPTAN HYDROCHLORIDE	CC1=NC2=C(N1)C3=CC=CC=C3N(CC2)C(=O)C4=CC=C(NC(=O)C5=CC=CC=C5C6=CC=CC=C6)C=C4	33.8146	14.2478
NCGC00263170-02	TALADEGIB	CN(C1CCN(CC1)C2=C3C=CC=CC3=C(N=N2)C4=CC=NN4C)C(=O)C5=C(C=C(F)C=C5)C(F)(F)F	33.9632	15.9683
NCGC00387175-01		CCOC1=CC=CC(NC(=O)C2=CC(=C(C=C2)N3CCCC3)C(F)(F)F)=C1	34.1111	10.9521
NCGC00346893-01		CC1OC(OC2=C(OC3=C(C(O)=CC(O)=C3)C2=O)C4=CC=C(O)C=C4)C(O)C(OC(C)=O)C1OC(C)=O	34.3393	12.9212
NCGC00370952-01		ClC1=CC=CC(N2CCN(C\C=C\CNC(=O)C3=CC=C(C=C3)C4=NC=CC=C4)CC2)=C1Cl	34.3841	1.58035
NCGC00378759-01		COC1=CC=C(C=C1)C2=CC3=C(C(=NO3)C4=CC=NC=C4)C(=O)N2C	34.4686	45.8905
NCGC00346626-02	CHIR-124	ClC1=CC2=C(NC(=O)C(C3=NC4=C(N3)C=CC=C4)=C2N[C@@H]5CN6CCC5CC6)C=C1	34.7785	11.2928
NCGC00386556-01	NS-11394	CC(C)(O)C1=CC=C2N(C=NC2=C1)C3=CC=CC(=C3)C4=CC=CC=C4C#N	34.8131	16.8905
NCGC00261971-01	[NO STEREO] MAZATICOL	CN1C2CCC(C)(C)C1CC(C2)OC(=O)C(O)(C3=CC=CS3)C4=CC=CS4	35.0601	120
NCGC00138629-02		ClC1=CC=C(CSC2=NC3=C(C=CC=C3)C4=NC(CC(=O)NCCC5=CC=CC=C5)C(=O)N24)C=C1	35.2795	2.5
NCGC00166113-01	DIPHENCYPRONE	O=C1C(=C1C2=CC=CC=C2)C3=CC=CC=C3	35.8054	120
NCGC00167533-07	VARDENAFIL HYDROCHLORIDE ANHYDROUS	CCCC1=NC(C)=C2N1NC(=NC2=O)C3=CC(=CC=C3OCC)S(=O)(=O)N4CCN(CC)CC4	35.862	120
NCGC00378790-01		COC1=C(C=C(C=C1)S(=O)(=O)NC2=C(OC)C(Cl)=CC(Cl)=C2)N3CCNCC3	35.9407	37.5213
NCGC00351432-08	GNF-5	OCCNC(=O)C1=CC=CC(=C1)C2=CC(NC3=CC=C(OC(F)(F)F)C=C3)=NC=N2	36.12	120
NCGC00114960-02		CCOCC1=CC(CN2CCN(CC2)C3=CC=CC(=C3)C(F)(F)F)=C(O)C4=NC=CC=C14	36.403	6.60103
NCGC00160547-01	FOMOCAINE	C(CN1CCOCC1)CC2=CC=C(COC3=CC=CC=C3)C=C2	36.4705	13.6128
NCGC00181767-12	TOLCAPONE	CC1=CC=C(C=C1)C(=O)C2=CC(O)=C(O)C(=C2)N(=O)=O	36.5567	51.4152
NCGC00016023-19	THEOBROMINE	CN1C=NC2=C1C(=O)NC(=O)N2C	36.8341	120
NCGC00253577-01	LENAMPICILLIN HYDROCHLORIDE	CC1=C(COC(=O)[C@@H]2N3[C@H](SC2(C)C)[C@H](NC(=O)[C@H](N)C4=CC=CC=C4)C3=O)OC(=O)O1	36.8728	9.76922
NCGC00378803-02	TARANABANT	C[C@H](NC(=O)C(C)(C)OC1=CC=C(C=N1)C(F)(F)F)[C@@H](CC2=CC=C(Cl)C=C2)C3=CC=CC(=C3)C#N	37.0241	15.2134
NCGC00387821-03		COC1=C(NC2=NC(N[C@@H]3[C@@H]4C[C@@H](C=C4)[C@@H]3C(N)=O)=C(Cl)C=N2)C=CC5=C1CC[C@H](CC5)N6CCOCC6	37.2293	2.61733
NCGC00182992-01	FASORACETAM	O=C([C@H]1CCC(=O)N1)N2CCCCC2	37.2862	26.1673
NCGC00140685-01		CC1=C(C)C=C(C=C1)N2C(=O)C3=C(NN=C3)N=C2SCC4=C(F)C=CC=C4	37.8613	3.60604
NCGC00387725-07		CN(C)S(=O)(=O)N1CCN(CC1)C2=CC=C(OCC3=C(C(C)=NN3C)C4=C5N(CCN6CCOCC6)C(C(O)=O)=C(CCCOC7=C8C=CC=CC8=CC=C7)C5=CC=C4)C=C2	37.8723	4.47453
NCGC00386596-01		CC(=O)N1CCN(CC1)C(=O)CC2=CC=C(NC3=NC=C(F)C(NC4=CC=C(C=C4)C(=O)NC5=C(Cl)C=CC=C5)=N3)C=C2	38.0145	2.57144
NCGC00386893-01		CC1=CSC(NC(=O)C2=CC=C(COC3=CC(Cl)=CC=C3)O2)=N1	38.0729	x
NCGC00389718-01	BMS-599626	CC1=C2N(C=C1NC(=O)OC[C@@H]3COCCN3)N=CN=C2NC4=CC5=C(C=C4)N(CC6=CC(F)=CC=C6)N=C5	38.2844	14.4691
NCGC00389376-01	[NO STEREO] TAK-733	CN1C(=O)C(F)=C(NC2=C(F)C=C(I)C=C2)C3=C1N=CN(CC(O)CO)C3=O	38.4429	24.495
NCGC00178054-16	CLARITHROMYCIN	CC[C@H]1OC(=O)[C@H](C)[C@@H](O[C@H]2C[C@@](C)(OC)[C@@H](O)[C@H](C)O2)[C@H](C)[C@@H](O[C@@H]3O[C@H](C)C[C@@H]([C@H]3O)N(C)C)[C@@](C)(C[C@@H](C)C(=O)[C@H](C)[C@@H](O)[C@]1(C)O)OC	38.4545	18.389
NCGC00178054-20	CLARITHROMYCIN	CC[C@H]1OC(=O)[C@H](C)[C@@H](O[C@H]2C[C@@](C)(OC)[C@@H](O)[C@H](C)O2)[C@H](C)[C@@H](O[C@@H]3O[C@H](C)C[C@@H]([C@H]3O)N(C)C)[C@@](C)(C[C@@H](C)C(=O)[C@H](C)[C@@H](O)[C@]1(C)O)OC	38.4545	18.389
NCGC00024357-04	SCOPOLAMINE HYDROBROMIDE ANHYDROUS	CN1[C@H]2C[C@@H](C[C@@H]1[C@H]3O[C@@H]23)OC(=O)[C@H](CO)C4=CC=CC=C4	39.0329	37.6062
NCGC00164576-01	LOPINAVIR	CC(C)[C@H](N1CCCNC1=O)C(=O)N[C@H](C[C@H](O)[C@H](CC2=CC=CC=C2)NC(=O)COC3=C(C)C=CC=C3C)CC4=CC=CC=C4	39.2505	0.462152
NCGC00167576-02		CCN(CC)CCCN(C1CC2=C(C1)C=CC=C2)C3=CC=CC=C3	39.8016	29.956
NCGC00408848-01		C1CN(CCO1)C2=NC(=CS2)C3=CC=CC=C3	40.263	28.4603
NCGC00379073-05		CC1=NC(C(=O)N2CCC[C@H]2CC3=NN=C(O3)C4=CC=CC=C4)=C(S1)C5=C(F)C=CC=C5	40.3926	1.52124
NCGC00188353-01		CC(C)(O)C1=C(CC[C@H](SCC2(CC(O)=O)CC2)C3=CC(\C=C\C4=NC5=C(C=CC(Cl)=C5)C=C4)=CC=C3)C=CC=C1	40.5402	13.6597
NCGC00346685-03	KW-2478 FREE BASE	CCC1=C(CC(=O)N(CCOC)CCOC)C(C(=O)C2=CC=C(OCCN3CCOCC3)C(OC)=C2)=C(O)C=C1O	40.9702	22.2835
NCGC00388035-03		CC1=CC=C(C)C(OCCN2C=C(C(O)=O)C3=C2C=CC=C3)=C1	41.0842	120
NCGC00015838-03		CCC(=O)C1=CC=C2SC3=C(C=CC=C3)N(CCCN(C)C)C2=C1	41.5415	37.7563
NCGC00164789-02	[NO STEREO] FULVESTRANT|[NO STEREO] FULVESTRANT, 7.BETA.-	C[C@]12CC[C@H]3[C@H]([C@@H]1CC[C@@H]2O)[C@H](CCCCCCCCCS(=O)CCCC(F)(F)C(F)(F)F)CC4=CC(O)=CC=C34	41.6144	2.5
NCGC00346725-02	APALUTAMIDE	CNC(=O)C1=CC=C(C=C1F)N2C(=S)N(C(=O)C23CCC3)C4=CN=C(C#N)C(=C4)C(F)(F)F	41.7611	120
NCGC00100052-02		COC1=CC=C(NC2=C3C=CC=CC3=C(N=N2)C4=CC(=C(C)C=C4)S(=O)(=O)NCC5=NC6=C(N5)C=CC=C6)C=C1	41.8811	2.5
NCGC00262967-01	MOXAVERINE	CCC1=CC2=CC(OC)=C(OC)C=C2C(CC3=CC=CC=C3)=N1	41.9181	14.647
NCGC00371014-01		CCN1C(=NC2=C1C(CO[C@H]3CCCNC3)=CN=C2C#CC(C)(C)O)C4=NON=C4N	41.9692	24.5671
NCGC00253631-01	FENADIAZOLE	OC1=C(C=CC=C1)C2=NN=CO2	42.057	120
NCGC00140681-01		CCC1=CC=C(C=C1)N2C(=O)C3=C(NN=C3)N=C2SCC4=CC=CC(F)=C4	42.3031	4.99909
NCGC00390637-02		COC1=CC2=NC=NC(OC3=CC=C(CC(=O)NC4=CN(N=C4)C(C)C)C=C3)=C2C=C1OC	42.3956	33.3719
NCGC00263447-01	SANTONIN	C[C@H]1[C@@H]2CC[C@@]3(C)C=CC(=O)C(C)=C3[C@H]2OC1=O	42.5853	111.476
NCGC00346581-06	AZ-960	C[C@H](NC1=NC(NC2=NNC(C)=C2)=C(F)C=C1C#N)C3=CC=C(F)C=C3	43.0972	44.2996
NCGC00253702-01	2-CHLOROPHENOTHIAZINE	ClC1=CC=C2SC3=C(NC2=C1)C=CC=C3	43.2421	x
NCGC00018193-10	FLUVOXAMINE MALEATE	COCCCC\C(C1=CC=C(C=C1)C(F)(F)F)=N/OCCN	43.4484	89.3927
NCGC00015428-19	FLUOXETINE HYDROCHLORIDE	CNCCC(OC1=CC=C(C=C1)C(F)(F)F)C2=CC=CC=C2	43.4675	49.9221
NCGC00137922-01		FC1=CC(=CC=C1)C2=C(N=NC(SCC(=O)NC3CCCCC3)=N2)C4=CC(F)=CC=C4	43.7207	3.42386
NCGC00182996-01	PAMICOGREL	CCOC(=O)CN1C=CC=C1C2=NC(=C(S2)C3=CC=C(OC)C=C3)C4=CC=C(OC)C=C4	43.8717	x
NCGC00168254-01	MIDAZOLAM HYDROCHLORIDE	CC1=NC=C2CN=C(C3=C(F)C=CC=C3)C4=C(C=CC(Cl)=C4)N12	44.318	2.54565
NCGC00378960-01		CN1C=C(C=N1)C2=NN3C(SC4=CC5=CN(C)N=C5C=C4)=NN=C3C=C2	44.3535	120
NCGC00356650-01		CC1=C(C(N=C(NC2=NC3=C(O2)C=CC=C3)N1)C4=C(Cl)C=CC=C4)C(=O)NC5=CC=CC(=C5)C6=CNN=C6	44.3759	6.38777
NCGC00263109-03	APITOLISIB	C[C@H](O)C(=O)N1CCN(CC2=C(C)C3=C(S2)C(=NC(=N3)C4=CN=C(N)N=C4)N5CCOCC5)CC1	44.5263	34.1588
NCGC00263109-15	APITOLISIB	C[C@H](O)C(=O)N1CCN(CC2=C(C)C3=C(S2)C(=NC(=N3)C4=CN=C(N)N=C4)N5CCOCC5)CC1	44.5263	34.1588
NCGC00139164-02		CCOC(=O)C1=C(NC(=O)C2=CC=C(C=C2)S(=O)(=O)N(C)C3CCCCC3)SC4=C1CCN(C4)C(C)C	44.5761	0.842061
NCGC00345842-02		CC1=C(C(N=C(N1)C2=CC(Cl)=NC=C2)C3=C(F)C=C(Cl)C=C3)C(=O)NC4=C(F)C=C5NN=CC5=C4	44.8375	16.7663
NCGC00021202-03	FAMOTIDINE	NC(N)=NC1=NC(CSCC\C(N)=N/S(N)(=O)=O)=CS1	45.1643	x
NCGC00164564-01	EMTRICITABINE|EMTRICITABINE, (+/-)-	NC1=NC(=O)N(C=C1F)[C@@H]2CS[C@H](CO)O2	45.3446	120
NCGC00178555-07	ESCITALOPRAM OXALATE	CN(C)CCC[C@]1(OCC2=C1C=CC(=C2)C#N)C3=CC=C(F)C=C3	45.5643	91.3783
NCGC00386319-04		CC1=C(CCNC(=O)C2=CC=CS2)C3=CC=CC=C3N1	45.7923	9.42831
NCGC00389624-01	[NO STEREO] MARAVIROC	CC(C)C1=NN=C(C)N1C2CC3CCC(C2)N3CC[C@H](NC(=O)C4CCC(F)(F)CC4)C5=CC=CC=C5	45.9235	64.1188
NCGC00018241-06	BETAMIPRON	OC(=O)CCNC(=O)C1=CC=CC=C1	46.2257	103.437
NCGC00018268-06	[NO STEREO] ITRACONAZOLE|[NO STEREO] ITRACONAZOLE, TRANS-	CCC(C)N1N=CN(C1=O)C2=CC=C(C=C2)N3CCN(CC3)C4=CC=C(OCC5COC(CN6C=NC=N6)(O5)C7=CC=C(Cl)C=C7Cl)C=C4	46.3206	11.5202
NCGC00386692-01		CCCCNC1=NC=C2C(=N1)N(C[C@H]3CC[C@H](N)CC3)N=C2C4=CC=C(F)C=C4	46.7774	120
NCGC00263133-11		CS(=O)(=O)C1=CC=CC(CNC2=C(C=NC(NC3=CC=C4NC(=O)CCC4=C3)=N2)C(F)(F)F)=C1	47.165	71.2107
NCGC00141022-01		COC1=CC=C(NC(=O)CN2C=C(C(=O)C3=CC=CS3)C4=C2C=CC=C4)C=C1	47.3957	3.82698
NCGC00386613-01	A-770041	COC1=CC(=CC=C1NC(=O)C2=CC3=C(C=CC=C3)N2C)C4=NN([C@H]5CC[C@@H](CC5)N6CCN(CC6)C(C)=O)C7=NC=NC(N)=C47	47.4942	53.6458
NCGC00378821-03	CB-300919	CN1CCN(CC2=NC3=C(C=C(CN(CC#C)C4=CC=C(C=C4)C(=O)NCC5=CC=CN=C5)C(Cl)=C3)C(=O)N2C)CC1	47.5666	1.49859
NCGC00179250-03	HALOFANTRINE HYDROCHLORIDE, (-)-|HALOFANTRINE HYDROCHLORIDE	CCCCN(CCCC)CCC(O)C1=CC2=C(Cl)C=C(Cl)C=C2C3=C1C=CC(=C3)C(F)(F)F	47.8841	10.2685
NCGC00371073-01		CCN(CC)CC1=CC=CC(\C=C\C2=NC3=CC=C(F)C=C3C(=O)N2C4=CC=CC=C4Cl)=N1	48.2495	4.65779
NCGC00025236-03	REMACEMIDE HYDROCHLORIDE	CC(CC1=CC=CC=C1)(NC(=O)CN)C2=CC=CC=C2	48.7656	120
NCGC00253713-03	FENTICONAZOLE NITRATE	ClC1=CC(Cl)=C(C=C1)C(CN2C=CN=C2)OCC3=CC=C(SC4=CC=CC=C4)C=C3	48.8215	1.36874
NCGC00025345-02		CNCC[C@@H](OC1=C(C)C=CC=C1)C2=CC=CC=C2	48.9657	120
NCGC00402241-03	PIKETOPROFEN	CC(C(=O)NC1=NC=CC(C)=C1)C2=CC(=CC=C2)C(=O)C3=CC=CC=C3	49.0606	15.6002
NCGC00345789-07	VENETOCLAX	CC1(C)CCC(CN2CCN(CC2)C3=CC(OC4=CN=C5NC=CC5=C4)=C(C=C3)C(=O)NS(=O)(=O)C6=CC=C(NCC7CCOCC7)C(=C6)N(=O)=O)=C(C1)C8=CC=C(Cl)C=C8	49.1486	6.2757
NCGC00160445-03	BROMISOVAL	CC(C)C(Br)C(=O)NC(N)=O	49.5287	120
NCGC00015340-16	DESIPRAMINE HYDROCHLORIDE	CNCCCN1C2=C(CCC3=C1C=CC=C3)C=CC=C2	49.7533	20.9979
NCGC00166149-01	NITENPYRAM	CCN(CC1=CN=C(Cl)C=C1)C(\NC)=C\N(=O)=O	49.7572	120
NCGC00167982-09	[NO STEREO] PIRARUBICIN	COC1=C2C(=O)C3=C(C(=O)C2=CC=C1)C(O)=C4C[C@](O)(C[C@H](O[C@H]5C[C@H](N)[C@H](O[C@H]6CCCCO6)[C@H](C)O5)C4=C3O)C(=O)CO	49.8454	20.9484
NCGC00161393-05		CCN1CCC[C@H]1CNC(=O)C2=C(OC)C(Cl)=CC(CC)=C2O	50.0941	26.9522
NCGC00091018-09	TESTOSTERONE	C[C@]12CC[C@H]3[C@@H](CCC4=CC(=O)CC[C@]34C)[C@@H]1CC[C@@H]2O	50.1459	x
NCGC00346488-07	MLN8054	OC(=O)C1=CC=C(NC2=NC3=C(CN=C(C4=CC(Cl)=CC=C34)C5=C(F)C=CC=C5F)C=N2)C=C1	50.3027	120
NCGC00386400-04		O=C(NC1=NN2C(C=CC=C2C3=CC=C(OCC4=CC=C(N=C4)C#N)C=C3)=N1)C5CC5	50.6089	73.6122
NCGC00253709-01	4-(4-CHLOROPHENYL)-4-PIPERIDINOL	OC1(CCNCC1)C2=CC=C(Cl)C=C2	50.6189	120
NCGC00402231-02		CC1=CC=CC(C)=C1OCC2=CC(=NO2)C(=O)N3CCC(CC3)C4=CC=NC=C4	50.6432	2.83497
NCGC00014684-03	PIFEXOLE	ClC1=C(C=CC=C1)C2=NC(=NO2)C3=CC=NC=C3	50.9992	15.3997
NCGC00379083-01		FC1=CC=CC2=C1C(N(CCC3=NC=CC=C3)C2=O)C(=O)NCC4=CC=C(OC(F)(F)F)C=C4	51.0221	22.5091
NCGC00389635-02	RG-4733	CC(C)(C(=O)NCC(F)(F)C(F)(F)F)C(=O)N[C@H]1C2=C(C=CC=C2)C3=CC=CC=C3NC1=O	51.1459	15.739
NCGC00386568-01		CC(C)(C)C1=CC2=C(C=C1)[C@@H](CC2)NC(=O)NC3=C4C=NNC4=CC=C3	51.4135	120
NCGC00389324-01	RALTITREXED	CN(CC1=CC2=C(NC(C)=NC2=O)C=C1)C3=CC=C(S3)C(=O)N[C@@H](CCC(O)=O)C(O)=O	51.4601	120
NCGC00016012-11	TRIFLUPROMAZINE HYDROCHLORIDE	CN(C)CCCN1C2=C(SC3=C1C=C(C=C3)C(F)(F)F)C=CC=C2	51.5244	30.9791
NCGC00162052-03	AMIPRILOSE HYDROCHLORIDE	CN(C)CCCO[C@H]1[C@H](O[C@@H]2OC(C)(C)O[C@H]12)[C@H](O)CO	51.6952	120
NCGC00408844-01	ASIMADOLINE HYDROCHLORIDE	CN([C@H](CN1CC[C@H](O)C1)C2=CC=CC=C2)C(=O)C(C3=CC=CC=C3)C4=CC=CC=C4	52.0048	2.56642
NCGC00384199-05	4SC-202	CN1C=C(C=N1)C2=CC=C(C=C2)S(=O)(=O)N3C=CC(\C=C\C(=O)NC4=C(N)C=CC=C4)=C3	52.075	35.2053
NCGC00095160-03	ASPARTAME	COC(=O)[C@H](CC1=CC=CC=C1)NC(=O)[C@@H](N)CC(O)=O	52.1098	19.0652
NCGC00015686-09	GALLOPAMIL HYDROCHLORIDE	COC1=CC(=CC(OC)=C1OC)C(CCCN(C)CCC2=CC(OC)=C(OC)C=C2)(C#N)C(C)C	52.2589	2.81996
NCGC00182995-01	ETOMIDOLINE	CCN1C(NC2=CC=C(OCCN3CCCCC3)C=C2)C4=C(C=CC=C4)C1=O	52.4798	10.7588
NCGC00016685-10	RONIDAZOLE	CN1C(COC(N)=O)=NC=C1N(=O)=O	52.6259	23.4134
NCGC00015155-03	BEPRIDIL	CC(C)COCC(CN(CC1=CC=CC=C1)C2=CC=CC=C2)N3CCCC3	52.6538	6.01976
NCGC00164542-02	TALINOLOL	CC(C)(C)NCC(O)COC1=CC=C(NC(=O)NC2CCCCC2)C=C1	53.0765	120
NCGC00346682-03	PRETOMANID	FC(F)(F)OC1=CC=C(CO[C@@H]2COC3=NC(=CN3C2)N(=O)=O)C=C1	53.1307	120
NCGC00356626-01		CC1=CC=C(C=C1)S(=O)(=O)NC2CCC(CC2)C(C)(C)C	53.3278	4.2057
NCGC00163415-04	[NO STEREO] PARTHENOLIDE	C\C1=C/CC[C@@]2(C)O[C@H]2[C@H]3OC(=O)C(=C)[C@@H]3CC1	53.5917	19.5889
NCGC00378460-09	GKT-137831	CN(C)C1=CC(=CC=C1)C2=C3C(=O)N(NC3=CC(=O)N2C)C4=CC=CC=C4Cl	53.993	120
NCGC00389281-01	VALACYCLOVIR HYDROCHLORIDE	CC(C)[C@H](N)C(=O)OCCOCN1C=NC2=C1N=C(N)NC2=O	54.6176	120
NCGC00344509-02		CC1=CC=C(C(C)=C1)C(C)(O)C2=NC3=CC=CC=C3S2	54.6761	5.76939
NCGC00253656-01	17.BETA.-CARBOXYANDROST-4-EN-3-ONE	C[C@]12CC[C@H]3[C@@H](CCC4=CC(=O)CC[C@]34C)[C@@H]1CC[C@@H]2C(O)=O	54.8907	120
NCGC00346460-04	BMS-536924	CC1=C2N=C(NC2=CC(=C1)N3CCOCC3)C4=C(NC[C@@H](O)C5=CC=CC(Cl)=C5)C=CNC4=O	55.3459	28.2075
NCGC00092288-06	BLEBBISTATIN, (-)-	CC1=CC=C2N=C3N(CC[C@@]3(O)C(=O)C2=C1)C4=CC=CC=C4	55.4182	91.9886
NCGC00274277-01	BUTRIPTYLINE	CC(CC1C2=C(CCC3=C1C=CC=C3)C=CC=C2)CN(C)C	55.7833	27.9943
NCGC00389702-01	[NO STEREO] LONAFARNIB	NC(=O)N1CCC(CC(=O)N2CCC(CC2)C3C4=NC=C(Br)C=C4CCC5=CC(Cl)=CC(Br)=C35)CC1	55.8509	1.36412
NCGC00253766-01		CCOC(=O)C(O)C1=CC=CC=C1	55.8584	x
NCGC00347242-02		CC(C)C[C@H](N(C)CC1=CC=C(C=C1)C(C)(C)C)C(=O)N[C@@H](CC2=CC=C(OCC3=CC=CC=C3)C=C2)C(=O)NC(C)(C)C	55.8615	1.64456
NCGC00378843-02	PIRODAVIR	CCOC(=O)C1=CC=C(OCCC2CCN(CC2)C3=NN=C(C)C=C3)C=C1	55.9051	17.8645
NCGC00370727-02	SIRAMESINE	FC1=CC=C(C=C1)N2C=C(CCCCN3CCC4(CC3)OCC5=CC=CC=C45)C6=CC=CC=C26	55.9517	2.81331
NCGC00370719-04		CC1(COC1)NC(=O)C2=NC=C(C=C2)C#CC3=CC(F)=CC=C3	55.9881	45.6901
NCGC00378903-02	KD-025 FREE BASE	CC(C)NC(=O)COC1=CC=CC(=C1)C2=NC(NC3=CC4=C(NN=C4)C=C3)=C5C=CC=CC5=N2	56.1629	7.67383
NCGC00022680-04	CHLORMADINONE ACETATE	CC(=O)O[C@@]1(CC[C@H]2[C@@H]3C=C(Cl)C4=CC(=O)CC[C@]4(C)[C@H]3CC[C@]12C)C(C)=O	56.519	2.80104
NCGC00370859-01		NC(=O)C1=C2C[C@H](COC2=C(F)C=C1)N(C3CCC3)C4CCC4	56.599	2.64902
NCGC00182705-01		CN1CCC(CC1)=C2C3=C(CCC4=C2N=CC=C4)C=CC=C3	56.8318	120
NCGC00387846-03	GSK-525762	CCNC(=O)C[C@@H]1N=C(C2=CC=C(Cl)C=C2)C3=C(C=CC(OC)=C3)N4C(C)=NN=C14	56.9754	20.5644
NCGC00387206-01		OC(=O)C1=CC=C(\C=C2/SC(NC3=CC=CC=C3F)=NC2=O)C=C1	57.19	120
NCGC00167475-01		CCN(CC)C(C)C(=O)C1=CC=CC=C1	57.9235	12.0758
NCGC00253672-01	3-HYDROXY-2-(4-METHOXYPHENYL)-2,3-DIHYDRO-1,5-BENZOTHIAZEPIN-4(5H)-ONE, (2S,3S)-	COC1=CC=C(C=C1)[C@@H]2SC3=C(NC(=O)[C@@H]2O)C=CC=C3	58.2969	120
NCGC00386587-01	PAGOCLONE	CC(C)CCC(=O)CC1N(C(=O)C2=CC=CC=C12)C3=CC=C4C=CC(Cl)=NC4=N3	58.737	0.919886
NCGC00249892-01	REGADENOSON ANHYDROUS	CNC(=O)C1=CN(N=C1)C2=NC3=C(N=CN3[C@@H]4O[C@H](CO)[C@@H](O)[C@H]4O)C(N)=N2	59.5183	52.4731
NCGC00167429-07	TEMOZOLOMIDE	CN1N=NC2=C(N=CN2C1=O)C(N)=O	59.8752	30.5425
NCGC00387878-04		OC(=O)C1=CC=C(CN2CCC(CN[C@@H]3C[C@H]3C4=CC=CC=C4)CC2)C=C1	59.9442	120
NCGC00110416-01		CC1=NN2C(=N1)C3=CC=CC=C3N=C2NNC(=O)CCC(=O)N4CCN(CC4)C5=CC(Cl)=CC=C5	59.9482	2.34857
NCGC00160654-06	ETHYLPARABEN	CCOC(=O)C1=CC=C(O)C=C1	60.0236	120
NCGC00351776-01		CCC(CC)N1C=CC2=C1C=C(C=C2C(=O)NCC3=C(C)C=C(C)NC3=O)C#N	60.5269	1.01686
NCGC00378688-01		CCOC(=O)C1=CC2=CC=C(C=C2N=C(N)C1)C(F)(F)C(F)(F)F	60.6013	120
NCGC00370807-05		FC1=CC2=C(NC(=C2)C(=O)NCCN3CCC(CC3)N4C(=O)NC5=C4C=CC=C5)C=C1	60.6548	120
NCGC00351607-05		CN1CCN(CC2=CC=C(NC(=O)C3=CC=C(C)C(=C3)C#CC4=CN=C5NN=CC5=C4)C=C2C(F)(F)F)CC1	60.7958	18.3808
NCGC00386847-02		COC1=CC=C(C=C1)C2=CC=C(C=C2)C3=CN(N=N3)C(=O)N4CCCCC4C5=CC=CC=C5	61.3217	120
NCGC00015096-16	AMIODARONE HYDROCHLORIDE	CCCCC1=C(C(=O)C2=CC(I)=C(OCCN(CC)CC)C(I)=C2)C3=C(O1)C=CC=C3	61.408	3.96543
NCGC00386288-06		CN1CCN(CC1)S(=O)(=O)C2=CC=C(C=C2)C3=CN=C(N)C(=N3)C(=O)NC4=CN=CC=C4	61.4996	10.3775
NCGC00015884-15	RILMENIDINE PHOSPHATE	C1CC1C(NC2=NCCO2)C3CC3	61.8177	120
NCGC00347950-02	WNT-974	CC1=NC=CC(=C1)C2=NC=C(CC(=O)NC3=NC=C(C=C3)C4=NC=CN=C4)C=C2C	61.8587	26.4072
NCGC00262575-02	CYPROTERONE ACETATE	CC(=O)O[C@@]1(CC[C@H]2[C@@H]3C=C(Cl)C4=CC(=O)[C@@H]5C[C@@H]5[C@]4(C)[C@H]3CC[C@]12C)C(C)=O	62.205	9.80482
NCGC00378591-02		COC1=CC=C(N(C(=O)NC2=C(C)C=CC=C2C)C3=NC=NC(NC4=CC=C(C=C4)N5CCN(C)CC5)=C3)C(OC)=C1	62.2696	4.00169
NCGC00370919-01	PRINABEREL	OC1=CC(C=C)=C2OC(=NC2=C1)C3=CC=C(O)C(F)=C3	62.3226	120
NCGC00178404-02	[NO STEREO] TRIAMCINOLONE	C[C@]12C[C@H](O)[C@@]3(F)C(CCC4=CC(=O)C=C[C@]34C)C1C[C@@H](O)[C@]2(O)C(=O)CO	62.3727	11.9407
NCGC00018284-05	MEPIVACAINE HYDROCHLORIDE	CN1CCCCC1C(=O)NC2=C(C)C=CC=C2C	62.5085	21.0694
NCGC00114049-01		COC1=CC=C(CN2C(SCC3=CC=C(C=C3)C(=O)NC4CCCC4)=NC5=CC=NC=C25)C=C1	63.1832	4.01073
NCGC00016913-16	ASTEMIZOLE	COC1=CC=C(CCN2CCC(CC2)NC3=NC4=C(C=CC=C4)N3CC5=CC=C(F)C=C5)C=C1	63.3926	x
NCGC00160553-03	DIPHENADIONE	O=C(C(C1=CC=CC=C1)C2=CC=CC=C2)C3C(=O)C4=C(C=CC=C4)C3=O	63.4804	120
NCGC00120544-01		CC1=CC=CC=C1C(=O)NC2=CC=CC(=C2)C3=NC4=CC=CN=C4S3	63.7828	16.401
NCGC00164568-01		CC(C)(O)C1=C(CC[C@@H](SCC2(CC([O-])=O)CC2)C3=CC(\C=C\C4=NC5=C(C=CC(Cl)=C5)C=C4)=CC=C3)C=CC=C1	63.8309	13.6597
NCGC00386324-08		C1CN(CCN1)C2=CC=C(C=C2)C3=CN4N=CC(=C4N=C3)C5=CC=CC6=C5C=CC=N6	63.8753	61.8838
NCGC00263568-01		CCC1=C[C@@H]2C[N@](C1)CC3=C(NC4=C3C=CC=C4)[C@@](C2)(C(=O)OC)C5=C(OC)C=C6N(C)[C@@H]7[C@]8(CCN9CC=C[C@](CC)([C@@H]89)[C@@H](OC(C)=O)[C@]7(O)C(=O)OC)C6=C5	64.5059	10.2344
NCGC00183836-01	EMIGLITATE	CCOC(=O)C1=CC=C(OCCN2C[C@H](O)[C@@H](O)[C@H](O)[C@H]2CO)C=C1	65.1029	120
NCGC00159515-03	ESZOPICLONE	CN1CCN(CC1)C(=O)O[C@@H]2N(C(=O)C3=C2N=CC=N3)C4=NC=C(Cl)C=C4	65.1768	120
NCGC00371015-01	JNJ-5207787	CC(=O)N1CCC2=CC=C(C=C12)N(C3CCN(CCC4CCCC4)CC3)C(=O)\C=C\C5=CC=CC(=C5)C#N	65.1883	2.35696
NCGC00016602-06	BENPERIDOL	FC1=CC=C(C=C1)C(=O)CCCN2CCC(CC2)N3C(=O)NC4=C3C=CC=C4	65.5004	14.6844
NCGC00160682-02	ISOBUTAMBEN	CC(C)COC(=O)C1=CC=C(N)C=C1	65.644	76.8955
NCGC00387870-04	[NO STEREO] UPROSERTIB	CN1N=CC(Cl)=C1C2=C(Cl)OC(=C2)C(=O)NC(CN)CC3=CC(F)=C(F)C=C3	65.9144	46.1522
NCGC00346578-02		COCCOC1=CC2=C(C=C1OCCO)C(NC3=CC=CC(=C3)C#C)=NC=N2	66.1995	120
NCGC00389715-01		CC(NC1=CC=CC=C1C(O)=O)C2=CC(C)=CN3C(=O)C=C(N=C23)N4CCOCC4	66.2031	x
NCGC00346634-02		C(N1CCC(CC1)N2N=CC3=C2N=C(N=C3N4CCOCC4)C5=CC6=C(NC=C6)C=C5)C7=CC=CN=C7	66.2508	1.9412
NCGC00379225-02		CC(C)C1=CC(=C(NC(=O)C2=CC=CS2)C=C1)C3=NC4=C(NC3=O)C=CC=C4	66.5063	x
NCGC00164544-02	[NO STEREO] LANOCONAZOLE	ClC1=C(C=CC=C1)C2CS\C(S2)=C(/C#N)N3C=CN=C3	66.65	43.7246
NCGC00090698-03	DIPHENYLGUANIDINE	N=C(NC1=CC=CC=C1)NC2=CC=CC=C2	66.6644	120
NCGC00262938-01	ARPRINOCID	NC1=NC=NC2=C1N=CN2CC3=C(F)C=CC=C3Cl	66.9847	120
NCGC00378589-01	MERIMEPODIB	COC1=CC(NC(=O)NC2=CC(CNC(=O)O[C@H]3CCOC3)=CC=C2)=CC=C1C4=CN=CO4	67.2528	18.4137
NCGC00387879-02	AFURESERTIB HYDROCHLORIDE	CN1N=CC(Cl)=C1C2=C(Cl)SC(=C2)C(=O)N[C@H](CN)CC3=CC=CC(F)=C3	67.494	62.862
NCGC00356624-01		CN(C)S(=O)(=O)C1=CC=C(C=C1)S(=O)(=O)N(CC2=CC=CC=C2)CC3=CC=CC=N3	68.2573	2.5
NCGC00164558-02		CN(C)CCOC(=O)C(OCC#C)(C1=CC=CC=C1)C2=CC=CC=C2	68.3434	5.71133
NCGC00344584-01	VERAPAMIL HYDROCHLORIDE	COC1=C(OC)C=C(CCN(C)CCCC(C#N)(C(C)C)C2=CC(OC)=C(OC)C=C2)C=C1	68.4482	x
NCGC00015769-32		C[C@@H]1O[C@@H](O[C@H]2C[C@@H](O)[C@]3(CO)[C@H]4[C@H](O)C[C@]5(C)[C@H](CC[C@]5(O)[C@@H]4CC[C@]3(O)C2)C6=CC(=O)OC6)[C@H](O)[C@H](O)[C@H]1O	69.6931	120
NCGC00386156-06		CC1=NC(C#CC2=CC=NC(Cl)=C2)=C(C)N1C3=CC=C(OC(F)(F)F)C=C3	69.931	19.2363
NCGC00387786-01		CN1CCN(CC1)C(=O)C2=C(Cl)C=C(NC3=NC(=CC=N3)C4=CC=CS4)C=C2	70.0233	3.27004
NCGC00018215-05	ACEBUTOLOL HYDROCHLORIDE	CCCC(=O)NC1=CC=C(OCC(O)CNC(C)C)C(=C1)C(C)=O	70.0339	120
NCGC00371443-05		CCOC(=O)C1=CC=NC(CNCC(=O)N(CC)CCN(C)C)=C1	70.26	x
NCGC00090679-01	LAMIVUDINE, (+)-CIS-	NC1=NC(=O)N(C=C1)[C@H]2CS[C@@H](CO)O2	70.2894	54.2731
NCGC00024928-22	TAMOXIFEN CITRATE	CC\C(C1=CC=CC=C1)=C(/C2=CC=CC=C2)C3=CC=C(OCCN(C)C)C=C3	70.429	26.5785
NCGC00263567-03	LEVOCETIRIZINE HYDROCHLORIDE	OC(=O)COCCN1CCN(CC1)[C@H](C2=CC=CC=C2)C3=CC=C(Cl)C=C3	71.032	120
NCGC00386536-01		COC1=C(OC)C=C2C3=NCCN3C(NC(=O)C4=CC=CN=C4)=NC2=C1	71.5636	120
NCGC00263198-11	LENVATINIB	COC1=C(C=C2C(OC3=CC(Cl)=C(NC(=O)NC4CC4)C=C3)=CC=NC2=C1)C(N)=O	71.9087	54.0438
NCGC00021222-05	CORTODOXONE	C[C@]12CC[C@H]3[C@@H](CCC4=CC(=O)CC[C@]34C)[C@@H]1CC[C@]2(O)C(=O)CO	71.9979	29.9123
NCGC00345885-01	ETRAVIRINE	CC1=CC(=CC(C)=C1OC2=NC(NC3=CC=C(C=C3)C#N)=NC(N)=C2Br)C#N	72.0321	x
NCGC00370916-01		ClC1=CC=C(C=C1)C(=O)NC2=C(N=C3C=CC=CN23)C4=CC=CS4	72.3555	11.4615
NCGC00091120-12	GRISEOFULVIN	COC1=CC(OC)=C2C(=O)[C@]3(OC2=C1Cl)[C@H](C)CC(=O)C=C3OC	72.731	18.6951
NCGC00379193-01		CC(C)(C)NC1=NC(NC2=CC=C(C=C2)C(N)=O)=CC(N)=C1C#N	72.8383	120
NCGC00262945-03	RIVAROXABAN	ClC1=CC=C(S1)C(=O)NC[C@H]2CN(C(=O)O2)C3=CC=C(C=C3)N4CCOCC4=O	73.2174	34.393
NCGC00015410-09		CCC1(CC2=C(O1)C=CC=C2)C3=NCCN3	73.3854	120
NCGC00061506-02		O=C(NCCC1=CNC2=C1C=CC=C2)C3=CN=CC=C3	73.4737	120
NCGC00371039-08		CC(C)OC1=CC=C(C=C1)C2=CN3N=CC(=C3N=C2)C4=CC=NC5=C4C=CC=C5	73.4879	13.3145
NCGC00379253-01		FC1=CC=C(C=C1)C2=C(SC(=N2)C3CCNCC3)C4=CC=NC(NC5CC5)=N4	73.6556	10.1576
NCGC00390636-01		COC1=CC(Cl)=C(C=C1NCC(=O)N2CCN(CC2)C(=O)C=C)C3=CC=CC=C3Cl	73.7944	1.15219
NCGC00386610-01		CN(C)CC#CCCC(=O)C(O)(C1CCC1)C2=CC=CC=C2	73.9308	49.9869
NCGC00016311-16	PHENTOLAMINE	CC1=CC=C(C=C1)N(CC2=NCCN2)C3=CC=CC(O)=C3	74.0387	47.1179
NCGC00140853-01		COC1=CC(=CC(OC)=C1OC)C(=O)NC(C2=C(Cl)C=CC=C2)C3=C(O)C4=C(C=CC=N4)C(Cl)=C3	74.0483	9.10463
NCGC00167489-02	SARPOGRELATE HYDROCHLORIDE	COC1=CC(CCC2=CC=CC=C2OCC(CN(C)C)OC(=O)CCC(O)=O)=CC=C1	74.1965	101.586
NCGC00390609-01		IC1=CC=C(CN2CCC(CC2)C3(CCC(=O)NC3=O)C4=CC=CC=C4)C=C1	74.2351	30.5006
NCGC00370829-01		O=C1N(CC2=CC=NC=C2)C(=O)C3=C(N=CC=C3)N1C4=CC(=CC=C4)N(=O)=O	74.422	34.0364
NCGC00025179-15	MIFEPRISTONE	CC#C[C@]1(O)CC[C@H]2[C@@H]3CCC4=CC(=O)CCC4=C3[C@H](C[C@]12C)C5=CC=C(C=C5)N(C)C	74.6881	1.00645
NCGC00136155-02		COC1=CC=C(CC(=O)NCC(C2=CC=CS2)S(=O)(=O)C3=CC=C(Cl)C=C3)C=C1	74.7237	2.5
NCGC00182081-05	ZOTEPINE	CN(C)CCOC1=CC2=C(SC3=CC=C(Cl)C=C13)C=CC=C2	75.3136	14.0509
NCGC00387228-01		CC1=CC(=CC(C)=C1)C2=C(OCCCN)C3=CC(=C(Cl)C=C3N=C2)C4=CC=CC(O)=C4	75.3783	35.6727
NCGC00389251-02		COC1=C(NC2=NC=CC(=N2)C3=CN(C)C4=C3C=CN=C4)C=CC(=C1)N5CCN(C)CC5	75.8112	2.5
NCGC00378567-01		CN1C=C(C=N1)C2=CN=C3C=CC4=CC=C(CS(=O)(=O)NCC5=NC=CC=C5)C=C4C(=O)C3=C2	76.0908	1.91749
NCGC00346658-02	CRENOLANIB	CC6(COC1=CC2=C(C=C1)N(C=N2)C3=NC4=C(C=CC=C4C=C3)N5CCC(N)CC5)COC6	76.3042	11.2033
NCGC00249925-01	TILMACOXIB	CC1=NC(C2CCCCC2)=C(O1)C3=CC(F)=C(C=C3)S(N)(=O)=O	76.5213	21.0434
NCGC00379200-06		COC1=CC=C(C=C1)C2=CSC(NC(=O)[C@H]3CCCCN3S(=O)(=O)C4=CC=C(C)C=C4)=N2	76.5532	3.12998
NCGC00273985-02		CCN1CCC(CC1)N2C=C(CNC3=CC(Cl)=C4N=CC(C#N)=C(NC5=CC=C(F)C(Cl)=C5)C4=C3)N=N2	76.8746	1.7358
NCGC00181048-02	[NO STEREO] DOLASETRON MESYLATE ANHYDROUS	O=C(OC1C[C@H]2CC3C[C@@H](C1)N2CC3=O)C4=CNC5=CC=CC=C45	77.2985	38.847
NCGC00182989-01	GLYCLOPYRAMIDE	ClC1=CC=C(C=C1)S(=O)(=O)NC(=O)NN2CCCC2	77.6479	34.5317
NCGC00095135-01	ALMOTRIPTAN	CN(C)CCC1=CNC2=C1C=C(CS(=O)(=O)N3CCCC3)C=C2	77.6622	120
NCGC00263199-04		CNC1=NC(=CC=N1)C2=CC=CN=C2OC3=CC(=CC=C3C)C(=O)NC4=CC=CC(=C4)C(F)(F)F	77.8974	1.0739
NCGC00379236-03		COC1=CC=C(C=C1)C2=CN3N=CC(=C3N=C2)C4=CC=CC5=C4C=CC=N5	78.1432	11.2505
NCGC00370819-01		CCN(CC)C(=O)C1=CC=C(NC2=NC3=C(N=CN3)C(OCC4CCCCC4)=N2)C=C1	78.8702	18.3259
NCGC00356073-09	APABETALONE	COC1=CC(OC)=C2C(=O)NC(=NC2=C1)C3=CC(C)=C(OCCO)C(C)=C3	78.8934	120
NCGC00387256-02		CC1=NOC(=C1)C(=O)NC2=CC(=CC=C2)C(=O)NC3=CC(=CC=C3)C(F)(F)F	78.8988	120
NCGC00137199-01		CCOCCCNC(=O)C(=O)NC1=C2CSCC2=NN1C3=CC=C(OC)C=C3	79.3801	19.7069
NCGC00247720-01		COC1=C2O[C@H]3[C@@H](O)C=C[C@H]4[C@H]5CC(C=C1)=C2[C@@]34CCN5C	80.017	100.499
NCGC00378593-02		CN1N=CC=C1C2=C(C)N(C(=O)C(=C2)C(=O)NCC3=NC=C(C=C3)S(C)(=O)=O)C4=CC=CC(=C4)C(F)(F)F	80.1249	120
NCGC00016018-07	TETRAHYDROZOLINE HYDROCHLORIDE	C1CN=C(N1)C2CCCC3=C2C=CC=C3	80.2861	98.3437
NCGC00389743-01		N[C@H]1CCCC[C@H]1NC2=NC=C(C(N)=O)C(NC3=CC=CC(=C3)N4N=CC=N4)=N2	80.5505	46.8471
NCGC00179521-06	CEFIXIME ANHYDROUS	NC1=NC(=CS1)C(=N\OCC(O)=O)\C(=O)N[C@H]2[C@H]3SCC(C=C)=C(N3C2=O)C(O)=O	81.3354	120
NCGC00408804-01		C[C@H]1CN(CC[C@H](O)C2CCCCC2)CC[C@@]1(C)C3=CC=CC(O)=C3	81.6089	19.8604
NCGC00378898-02		FC(F)(F)C1=CC(=CC(=C1)C(=O)N2CC[C@@H](C[C@H]2CC3=CC=C(Cl)C=C3)NC(=O)C4=CC=NC5=CC=CC=C45)C(F)(F)F	81.6675	13.2529
NCGC00346941-02		COC1=C(C=C(SC2=CN=C(NC(=O)C3=CC=C(CNC(C)C(C)C)C=C3)S2)C(C)=C1)C(=O)N4CCN(CC4)C(C)=O	82.0988	4.35969
NCGC00379011-02	TOLVAPTAN, (R)-	CC1=CC=CC=C1C(=O)NC2=CC=C(C(=O)N3CCC[C@@H](O)C4=CC(Cl)=CC=C34)C(C)=C2	82.1357	1.8393
NCGC00350490-01		CC(C)CCN1C(CN2CCN(CC2)C(=O)C(C)C)=NC3=C1C(=O)N(C)C(=O)N3C	82.3456	32.5562
NCGC00182552-01	ATAZANAVIR	COC(=O)N[C@H](C(=O)N[C@@H](CC1=CC=CC=C1)[C@@H](O)CN(CC2=CC=C(C=C2)C3=NC=CC=C3)NC(=O)[C@@H](NC(=O)OC)C(C)(C)C)C(C)(C)C	83.8003	120
NCGC00167564-01	BROMOTHEOPHYLLINE	CN1C2=C(NC(Br)=N2)C(=O)N(C)C1=O	84.0262	120
NCGC00015446-07	FAMOTIDINE	NC(N)=NC1=NC(CSCC\C(N)=N\S(N)(=O)=O)=CS1	84.5117	x
NCGC00160649-02	GLYCYCLAMIDE	CC1=CC=C(C=C1)S(=O)(=O)NC(=O)NC2CCCCC2	84.7505	120
NCGC00372530-03		NS(=O)(=O)C1=CC=C(CC2=C(CC3CC3)N(N=C2C4=CC(=CC=C4)C5=CC=CC=C5)C6=NC(=CS6)C(O)=O)C=C1	84.8535	120
NCGC00402346-02		OC1=CC=C(CN2C=CC(NC(=O)C3=C(F)C=CC=C3F)=N2)C(=C1)C(F)(F)F	84.8703	13.459
NCGC00274071-01	[NO STEREO] EPIQUININE|[NO STEREO] QUININE|[NO STEREO] QUINIDINE|[NO STEREO] EPIQUINIDINE	COC1=CC=C2N=CC=C([C@@H](O)[C@@H]3CC4CCN3C[C@@H]4C=C)C2=C1	85.0997	120
NCGC00178737-04		CC(CN(C)C)CN1C2=C(SC3=C1C=CC=C3)C=CC=C2	85.1105	33.6502
NCGC00178491-02	HYDROCORTISONE	C[C@]12C[C@H](O)[C@H]3[C@@H](CCC4=CC(=O)CC[C@]34C)[C@@H]1CC[C@]2(O)C(=O)CO	85.2998	51.6149
NCGC00178319-05	RACEPHENICOL|THIAMPHENICOL	CS(=O)(=O)C1=CC=C(C=C1)[C@@H](O)[C@@H](CO)NC(=O)C(Cl)Cl	85.9994	x
NCGC00110404-01		CC1=NN2C(=N1)C3=CC=CC=C3N=C2NNC(=O)CCC(=O)N4CCN(CC4)C5=CC=CC=C5	86.2008	21.172
NCGC00386426-01		COC1=CC=C(OC2=CC(C)=C(C3=CSC(NC(=O)C4=CC=NC=C4)=N3)C(C)=C2)C=C1	86.208	15.1065
NCGC00015659-13	MEXILETINE HYDROCHLORIDE	CC(N)COC1=C(C)C=CC=C1C	86.2292	120
NCGC00183868-01	FENTIAZAC	OC(=O)CC1=C(N=C(S1)C2=CC=CC=C2)C3=CC=C(Cl)C=C3	86.2913	120
NCGC00390611-02		CN1N=CC(Cl)=C1C2=C(Cl)SC(=C2)C(=O)N[C@H](CN)CC3=CC=C(F)C(F)=C3	86.3783	56.3961
NCGC00370856-01		CN(C)C1=NC(N[C@@H]2CC[C@@H](CC2)NCCC3=C(OC(F)(F)F)C=C(Br)C=C3)=NC4=CC=CC=C14	86.5609	10.5148
NCGC00274274-01	BENZQUINAMIDE	CCN(CC)C(=O)C1CN2CCC3=C(C=C(OC)C(OC)=C3)C2CC1OC(C)=O	86.7587	38.3549
NCGC00168784-07	GEMCITABINE HYDROCHLORIDE	NC1=NC(=O)N(C=C1)[C@@H]2O[C@H](CO)[C@@H](O)C2(F)F	87.1078	101.616
NCGC00390386-01		CCCCNC1=NC=C(C(=O)NCC2=CC=C(C=C2)N3C=CN=C3)C(NC4CCC(O)CC4)=N1	87.7359	6.1664
NCGC00249886-01	[NO STEREO] PREDNISOLONE TEBUTATE	CC(C)(C)CC(=O)OCC(=O)[C@@]1(O)CC[C@H]2[C@@H]3CCC4=CC(=O)C=C[C@]4(C)[C@H]3[C@@H](O)C[C@]12C	87.9916	2.5
NCGC00386701-02		CN(CCN(C)CC1=COC2=CC(C)=C(C)C=C2C1=O)CC3=CN(C4=C3C=CC=C4)C5=CC=CC(=C5)C(F)(F)F	88.6694	1.45313
NCGC00013683-05	[NO STEREO] CHLORPROTHIXENE HYDROCHLORIDE	CN(C)CC\C=C1/C2=C(SC3=C1C=C(Cl)C=C3)C=CC=C2	88.7357	12.1187
NCGC00346697-02	GW842166	FC(F)(F)C1=NC(NC2=CC=C(Cl)C=C2Cl)=NC=C1C(=O)NCC3CCOCC3	88.8105	13.0941
NCGC00345832-02		OCC(=O)N1CCC(CC1)C2=NNC(=C2C3=NC=NC=C3)C4=CC=C(Cl)C=C4	89.6827	68.1934
NCGC00274070-02	[NO STEREO] 2,3A-DI-EPI-PERINDOPRIL, (2R,3AR)-|[NO STEREO] 3A,7A-DI-EPI-PERINDOPRIL, (+/-)-|[NO STEREO] 1'',7A-DI-EPI-PERINDOPRIL, (+/-)-|[NO STEREO] 2',7A-DI-EPI-PERINDOPRIL, (+/-)-|[NO STEREO] 2,7A-DI-EPI-PERINDOPRIL, (+/-)-|[NO STEREO] 1'',3A-DI-EPI-PERINDOPRIL, (+/-)-|[NO STEREO] 2-EPI-PERINDOPRIL, (+/-)-|[NO STEREO] 1''-EPI-PERINDOPRIL, (+/-)-|[NO STEREO] 2-EPI-PERINDOPRIL, (2R)-|[NO STEREO]…	CCCC(N[C@@H](C)C(=O)N1[C@H]2CCCC[C@H]2C[C@H]1C(O)=O)C(=O)OCC	89.8405	120
NCGC00015861-05	PROPENTOFYLLINE	CCCN1C=NC2=C1C(=O)N(CCCCC(C)=O)C(=O)N2C	89.8753	120
NCGC00021139-12	PHENYTOIN	O=C1NC(=O)C(N1)(C2=CC=CC=C2)C3=CC=CC=C3	90.1829	120
NCGC00387260-08	EMAPUNIL	CCN(CC1=CC=CC=C1)C(=O)CN2C(=O)N(C)C3=C2N=C(N=C3)C4=CC=CC=C4	90.2526	1.46978
NCGC00246968-07	OLMESARTAN	CCCC1=NC(=C(N1CC2=CC=C(C=C2)C3=CC=CC=C3C4=NNN=N4)C(O)=O)C(C)(C)O	91.1723	114.921
NCGC00379156-01		NC1=CC=CC(CNC(=O)C2=CN=C(OC3=CC=C(OCC4=CC=CC(F)=C4)C=C3)C=C2)=C1	92.5505	20.215
NCGC00386346-05		CCNC1=NC(NC2=CC(F)=C(C=C2OC)C(=O)N3CCOCC3)=NC=C1C(F)(F)F	92.6452	2.71003
NCGC00165864-04	PIPAMPERONE HYDROCHLORIDE	NC(=O)C1(CCN(CCCC(=O)C2=CC=C(F)C=C2)CC1)N3CCCCC3	92.9729	120
NCGC00387222-01	HMR-1556	CN([C@@H]1[C@@H](O)C(C)(C)OC2=CC=C(OCCCC(F)(F)F)C=C12)S(C)(=O)=O	93.0502	110.206
NCGC00389461-02	ALOGLIPTIN	CN1C(=O)C=C(N2CCC[C@@H](N)C2)N(CC3=CC=CC=C3C#N)C1=O	93.3307	120
NCGC00263215-08		CCC(=O)N1CCN(CC1)C2=C(C=C(C=C2)N3C(=O)C=CC4=C3C5=CC(=CC=C5N=C4)C6=CN=C7C=CC=CC7=C6)C(F)(F)F	93.5364	120
NCGC00387038-01		ClC1=CC=CC(Cl)=C1C(=O)NC2=CC(NC(=O)C3CC3)=NC=C2	93.6375	120
NCGC00183006-01	[NO STEREO] PRANAZEPIDE	FC1=C(C=CC=C1)C2=N[C@@H](NC(=O)C3=CC4=C(N3)C=CC=C4)C(=O)N5CCC6=C5C2=CC=C6	93.911	5.0303
NCGC00253754-01		CO\N=C(/C(O)=O)C1=CSC(NC(=O)CCl)=N1	93.9658	86.5781
NCGC00093949-04	HYDROXYPROGESTERONE	CC(=O)[C@@]1(O)CC[C@H]2[C@@H]3CCC4=CC(=O)CC[C@]4(C)[C@H]3CC[C@]12C	94.9798	120
NCGC00378937-02	SETIPTILINE MALEATE	CN1CCC2=C(C1)C3=C(CC4=CC=CC=C24)C=CC=C3	95.0995	70.4123
NCGC00016347-06	BENZTHIAZIDE	NS(=O)(=O)C1=C(Cl)C=C2N=C(CSCC3=CC=CC=C3)NS(=O)(=O)C2=C1	95.4337	120
NCGC00370767-01		FC(F)(F)C1=CC=CC(=C1)C2=NC3=CC(Br)=CC=C3C(C(=O)NC4(CC4)C5=CC=CC=C5)=C2CN6CCC(CC6)N7CCCCC7	96.0167	15.3039
NCGC00402253-02		OC(CNCCC1=CNC2=CC=CC=C12)CN3C4=CC=CC=C4C5=C3C=CC=C5	96.263	120
NCGC00402354-01	JYL-1421	CC(C)(C)C1=CC=C(CNC(=S)NCC2=CC=C(NS(C)(=O)=O)C(F)=C2)C=C1	96.3568	10.7913
NCGC00378909-01	BMS-564929	CC1=C(Cl)C(=CC=C1N2C(=O)[C@@H]3[C@H](O)CCN3C2=O)C#N	96.5019	120
NCGC00378812-02		OC1=CC=CC=C1C2=CC=C(C=C2)C3=CSC4=C3C(=O)C(C#N)C(=O)N4	97.4268	x
NCGC00379004-01		OC1=CC=C(C=C1)C2=CN=C3C=CC(NCC4=CC=CO4)=NN23	97.8463	13.4455
NCGC00095264-06	CHLOROXINE	OC1=C2N=CC=CC2=C(Cl)C=C1Cl	98.0192	120
NCGC00181786-04	NARATRIPTAN HYDROCHLORIDE	CNS(=O)(=O)CCC1=CC=C2NC=C(C3CCN(C)CC3)C2=C1	98.5248	120
NCGC00370941-01		CC(C)(C)C1=CC=C(C=C1)C2=NC3=C(N2)C(=CC=C3)N4CCN(CC5=CC=C6N=CC=NC6=C5)CC4	98.5445	9.67496
NCGC00024714-12	TRIPROLIDINE HYDROCHLORIDE ANHYDROUS	CC1=CC=C(C=C1)C(=C/CN2CCCC2)\C3=CC=CC=N3	99.2528	120
NCGC00386883-01		COC1=CC=C(SC2=C(C=C(NC(=O)C3=C(Cl)C=CC=C3)C=C2)C#N)C=C1	99.4687	x
NCGC00182028-01	TIPRANAVIR	CCC[C@@]2(CCC1=CC=CC=C1)CC(O)=C([C@H](CC)C3=CC(NS(=O)(=O)C4=NC=C(C=C4)C(F)(F)F)=CC=C3)C(=O)O2	99.7099	1.43184
NCGC00273481-01	METHIXENE HYDROCHLORIDE ANHYDROUS	CN1CCCC(CC2C3=C(SC4=C2C=CC=C4)C=CC=C3)C1	100.021	119.42
NCGC00387783-01		C(CN1CCCC1)OC2=CC=C(NC3=NC=C(S3)C4=CC=CC=C4)C=C2	100.73	120
NCGC00371121-05		CNC(=O)C1=NC=CC(OC2=CC=C(NC(=O)C3=CC=CC(=C3)C(F)(F)F)C=C2)=C1	101.111	120
NCGC00110412-01		CC1CN(CCN1C2=CC=CC(C)=C2)C(=O)CCC(=O)NNC3=NC4=CC=CC=C4C5=NC(C)=NN35	101.137	1.84372
NCGC00263202-06		FC1=CC(=CC(F)=C1CN2CCOCC2)C3=C4N=C(C=NC4=CC=C3)C5=CN(N=C5)C6CCNCC6	101.278	44.7164
NCGC00015704-08	METHAPYRILENE HYDROCHLORIDE	CN(C)CCN(CC1=CC=CS1)C2=CC=CC=N2	101.56	31.7268
NCGC00249926-01	[NO STEREO] PIRMENOL	C[C@H]1CCC[C@@H](C)N1CCCC(O)(C2=CC=CC=C2)C3=NC=CC=C3	101.568	120
NCGC00402357-02		CCCC1(NC(=O)N(CC(=O)N(C)CC2=C(F)C=CC=C2Cl)C1=O)C3=CC=CC=C3	101.723	2.5
NCGC00016957-05	ACECLOFENAC	OC(=O)COC(=O)CC1=C(NC2=C(Cl)C=CC=C2Cl)C=CC=C1	101.881	120
NCGC00270540-13	MIGLITOL	OCCN1C[C@H](O)[C@@H](O)[C@H](O)[C@H]1CO	102.158	x
NCGC00025018-11	YOHIMBINE HYDROCHLORIDE	COC(=O)[C@H]1[C@@H](O)CC[C@H]2CN3CCC4=C(NC5=C4C=CC=C5)[C@@H]3C[C@H]12	102.603	120
NCGC00094381-09	SEMAXANIB	CC1=CC(C)=C(N1)\C=C2/C(=O)NC3=CC=CC=C23	102.891	x
NCGC00274060-02	POSACONAZOLE	CC[C@@H]([C@H](C)O)N1N=CN(C1=O)C2=CC=C(C=C2)N3CCN(CC3)C4=CC=C(OC[C@@H]5CO[C@](CN6C=NC=N6)(C5)C7=CC=C(F)C=C7F)C=C4	102.91	21.3024
NCGC00262909-01	SANCYCLINE	CN(C)[C@H]1[C@@H]2C[C@@H]3CC4=C(C(O)=CC=C4)C(=O)C3=C(O)[C@]2(O)C(=O)C(C(N)=O)=C1O	103.116	120
NCGC00141096-01		CC1=CC=CC(NC(C2=C(F)C=CC=C2)C3=C(O)C4=NC(C)=CC=C4C=C3)=N1	103.394	2.41539
NCGC00350526-07		CCC(=O)N1CCOC2=C(OC[C@H]3CCCN(C)C3)C=C(C=C2C1)C4=CC(OC)=C(OC)C=C4	103.541	22.8249
NCGC00389506-02		COC1=CC2=C(C=C1C3=C(C)ON=C3C)N=CC4=C2N([C@H](C)C5=CC=CC=N5)C(=O)N4	103.874	120
NCGC00253674-01	FLUOROQUINOLONIC ACID	OC(=O)C1=CN(C2CC2)C3=C(C=C(F)C(Cl)=C3)C1=O	103.874	120
NCGC00386569-01		O=C1NC2=CC=CC(N3CCN(CC4=CC=C(C=C4)C5=CC=CC=C5)CC3)=C2O1	104.278	17.1862
NCGC00167472-10	AMLEXANOX	CC(C)C1=CC=C2OC3=NC(N)=C(C=C3C(=O)C2=C1)C(O)=O	104.626	49.8745
NCGC00386618-01		COC1=CC(OC)=CC(NC2=NC3=CC=CC=C3N=C2NS(=O)(=O)C4=CC=CC(NC(=O)C5=CC=C(C)C(OC)=C5)=C4)=C1	104.679	11.3997
NCGC00297143-03		CC(C)C1=CC=C(C=C1)N2N=CC3=C2N=CN(CC(=O)NC4=CC(F)=CC=C4Cl)C3=O	106.276	8.2098
NCGC00160503-02	TRITIOZINE	COC1=CC(=CC(OC)=C1OC)C(=S)N2CCOCC2	106.411	37.3927
NCGC00378683-01		N[C@@H](CC(=O)NC1=CC=C(OC2=CC(F)=C(F)C=C2Br)C=C1)C(O)=O	106.665	120
NCGC00159510-02	ARIPIPRAZOLE	ClC1=C(Cl)C(=CC=C1)N2CCN(CCCCOC3=CC4=C(CCC(=O)N4)C=C3)CC2	106.963	6.39913
NCGC00024643-14		CC(C(O)C1=CC=C(O)C=C1)N2CCC(CC3=CC=CC=C3)CC2	107.081	24.7718
NCGC00159533-02		C1CN(CCN1)C2=CC=CC3=C2OCCO3	107.709	68.9169
NCGC00387871-03	VARESPLADIB METHYL	CCC1=C(C(=O)C(N)=O)C2=C(C=CC=C2OCC(=O)OC)N1CC3=CC=CC=C3	108.241	5.84209
NCGC00408812-01		FC(F)(F)OC1=CC=C(C=C1)C2=CN3C(C=C2)=NN=C3C(F)(F)F	108.338	29.2333
NCGC00386652-01		CC1=C(CN(CC1)C2=NC=CS2)C3=CC=C(NC(=O)C4=C(F)C=CC=C4F)C=C3	108.732	6.68682
NCGC00016561-04	METICRANE	CC1=CC2=C(C=C1S(N)(=O)=O)S(=O)(=O)CCC2	109.027	120
NCGC00167459-02		CCN1CC(CCN2CCOCC2)C(C1=O)(C3=CC=CC=C3)C4=CC=CC=C4	109.368	7.66932
NCGC00161410-02	CCT-018159	CCC1=C(O)C=C(O)C(=C1)C2=NNC(C)=C2C3=CC4=C(OCCO4)C=C3	109.411	39.0367
NCGC00347955-03		C[C@H](NC(=O)C1=CC2=C(C=C1)N(CC3=CC=C(C=C3)C4=CC=CC=C4C(O)=O)C(C)=C2C)C5=CC=C(C=C5)N(=O)=O	109.422	77.3713
NCGC00016066-14		COC1=C(C=CC=C1)N2CCN(CCCNC3=CC(=O)N(C)C(=O)N3C)CC2	109.693	120
NCGC00346526-03		CCC1=CC=CC(CC)=C1NC(=O)N2CC3=C(C2)C(NC(=O)C4=CC=C(C=C4)N5CCN(C)CC5)=NN3	109.803	8.84837
NCGC00016260-14	ETHACRYNIC ACID	CCC(=C)C(=O)C1=CC=C(OCC(O)=O)C(Cl)=C1Cl	109.886	22.4685
NCGC00095346-04	PURPURIN	OC1=CC(O)=C2C(=O)C3=C(C=CC=C3)C(=O)C2=C1O	109.927	97.375
NCGC00387841-01		CC1=NC=C(Cl)C=C1NCC2=CC=C(S2)C(=O)NC(CC3CCCC3)C(=O)NC4CC4	109.983	2.5
NCGC00390645-02		COC1=C(CNC(=O)C2=C(C)N([C@H](C)C3CCOCC3)C4=CC=CC=C24)C(=O)NC(C)=C1	110.65	4.74892
NCGC00015278-14	CARISOPRODOL	CCCC(C)(COC(N)=O)COC(=O)NC(C)C	110.848	120
NCGC00408903-01	ZOLERTINE HYDROCHLORIDE	C(CC1=NNN=N1)N2CCN(CC2)C3=CC=CC=C3	111.288	120
NCGC00386274-01		OC(CC1N2C=NC=C2C3=C1C=CC=C3)C4CCCCC4	112.101	10.6565
NCGC00386768-04		FC1=CC=CC=C1N2CCN(CC2)C(=O)C3=CC=C(Cl)C(=C3)N(=O)=O	112.297	11.1093
NCGC00101574-01		CCOC1=CC=C(NC(=O)CN2C=C(C(=O)C3=CC=CS3)C4=C2C=CC=C4)C=C1	112.376	4.52718
NCGC00379012-02	CVT-313	COC1=CC=C(CNC2=C3N=CN(C(C)C)C3=NC(=N2)N(CCO)CCO)C=C1	112.562	8.44953
NCGC00094112-11		O\N=C1C2=CC=CC=C2NC/1=C3\C(=O)NC4=CC(Br)=CC=C34	112.632	3.82854
NCGC00018257-07	METHOCARBAMOL	COC1=C(OCC(O)COC(N)=O)C=CC=C1	112.855	120
NCGC00016572-10	SULFAMONOMETHOXINE	COC1=NC=NC(NS(=O)(=O)C2=CC=C(N)C=C2)=C1	113.761	120
NCGC00024613-01	ALRESTATIN	OC(=O)CN1C(=O)C2=CC=CC3=CC=CC(C1=O)=C23	115.216	120
NCGC00166247-02		CCN1C(=CC=CC2=[N+](CC)C3=CC=CC=C3C=C2)C=CC4=C1C=CC=C4	115.54	x
NCGC00386747-09		CC1=CC=CC=C1CN2C3=NCCN3C4=C(CN(CC5=CC=CC=C5)CC4)C2=O	115.873	4.79145
NCGC00371074-02		ClC1=CC(COC2=NC(=CN=C2)N3CCNCC3)=CC=C1	116.29	56.1855
NCGC00015095-19	AMITRIPTYLINE HYDROCHLORIDE	CN(C)CCC=C1C2=C(CCC3=C1C=CC=C3)C=CC=C2	116.602	21.5513
NCGC00065890-07	NEVIRAPINE	CC1=CC=NC2=C1NC(=O)C3=CC=CN=C3N2C4CC4	116.699	120
NCGC00016089-06	NONIVAMIDE	CCCCCCCCC(=O)NCC1=CC(OC)=C(O)C=C1	116.874	6.79998
NCGC00389618-01	ALPELISIB	CC1=C(SC(NC(=O)N2CCC[C@H]2C(N)=O)=N1)C3=CC(=NC=C3)C(C)(C)C(F)(F)F	117.148	120
NCGC00253747-01	CLORTERMINE	CC(C)(N)CC1=C(Cl)C=CC=C1	117.457	120
NCGC00253573-01	TEPOXALIN	COC1=CC=C(C=C1)N2N=C(CCC(=O)N(C)O)C=C2C3=CC=C(Cl)C=C3	117.496	18.5283
NCGC00346484-03	ZSTK-474	FC(F)C1=NC2=C(C=CC=C2)N1C3=NC(=NC(=N3)N4CCOCC4)N5CCOCC5	118.027	22.7686
NCGC00480851-01		COCCOC1=NC2=C(NC(=O)N2CC3=CC=C(C=C3)C(O)=O)C(N)=N1	118.084	x
NCGC00182707-01	ATIPAMEZOLE	CCC1(CC2=C(C1)C=CC=C2)C3=CNC=N3	118.191	120
NCGC00160412-04		CN(C)CCOC(=O)C1=CC=C2N(CC3=CC=CC=C3)C(C)=C(C)C2=C1	118.572	26.3514
NCGC00016490-14	FLUFENAMIC ACID	OC(=O)C1=C(NC2=CC=CC(=C2)C(F)(F)F)C=CC=C1	118.794	41.2464
NCGC00386992-03		COC1=CC=C(C(F)=C1)C2=CC(=O)N(CC[C@](C)(C(=O)NO)S(C)(=O)=O)C=C2	119.015	120
NCGC00164559-12	DULOXETINE HYDROCHLORIDE	CNCC[C@H](OC1=CC=CC2=C1C=CC=C2)C3=CC=CS3	119.349	x
NCGC00121138-01		COC1=CC=C(NC(=O)CN2C=CN(C(=O)C2=O)C3=CC(C)=C(C)C=C3)C=C1Cl	119.669	120
NCGC00390632-01		CC1(C)N(C(=S)N(C1=O)C2=CC=C(C#N)C(=C2)C(F)(F)F)C3=CC(F)=C(C=C3)C(N)=O	119.752	120
NCGC00014711-13	OXAPROZIN	OC(=O)CCC1=NC(=C(O1)C2=CC=CC=C2)C3=CC=CC=C3	120	23.754
NCGC00015007-15	ATENOLOL	CC(C)NCC(O)COC1=CC=C(CC(N)=O)C=C1	120	120
NCGC00015049-22	APIGENIN	OC1=CC=C(C=C1)C2=CC(=O)C3=C(O2)C=C(O)C=C3O	120	45.4747
NCGC00015061-14	ACYCLOVIR	NC1=NC2=C(N=CN2COCCO)C(=O)N1	120	57.8213
NCGC00015061-21	ACYCLOVIR	NC1=NC2=C(N=CN2COCCO)C(=O)N1	120	57.8213
NCGC00015074-15	ACETAZOLAMIDE	CC(=O)NC1=NN=C(S1)S(N)(=O)=O	120	120
NCGC00015080-12	[NO STEREO] METHYLATROPINE NITRATE	C[N+]1(C)C2CCC1CC(C2)OC(=O)C(CO)C3=CC=CC=C3	120	x
NCGC00015089-10	AMILORIDE	NC(=N)NC(=O)C1=NC(Cl)=C(N)N=C1N	120	120
NCGC00015116-13	ANIRACETAM	COC1=CC=C(C=C1)C(=O)N2CCCC2=O	120	120
NCGC00015121-18	PHENOXYBENZAMINE HYDROCHLORIDE	CC(COC1=CC=CC=C1)N(CCCl)CC2=CC=CC=C2	120	120
NCGC00015131-04		CCN1CCC2=C(CC1)N=C(N)O2	120	x
NCGC00015149-19	BUMETANIDE	CCCCNC1=CC(=CC(=C1OC2=CC=CC=C2)S(N)(=O)=O)C(O)=O	120	120
NCGC00015196-07		C(OC1=C(C=CC=C1)C2CC2)C3=NCCN3	120	120
NCGC00015247-07	M-CHLOROPHENYLPIPERAZINE	ClC1=CC=CC(=C1)N2CCNCC2	120	1.90917
NCGC00015267-13	CITALOPRAM HYDROBROMIDE	CN(C)CCCC1(OCC2=C1C=CC(=C2)C#N)C3=CC=C(F)C=C3	120	91.3783
NCGC00015268-10	CLONIDINE HYDROCHLORIDE	ClC1=CC=CC(Cl)=C1N=C2NCCN2	120	120
NCGC00015408-03		CN[C@@H](C)[C@H](O)C1=CC=CC=C1	120	120
NCGC00015439-14	FLUMAZENIL	CCOC(=O)C1=C2CN(C)C(=O)C3=C(C=CC(F)=C3)N2C=N1	120	120
NCGC00015453-08		CC(C)(C(O)=O)C1=CC=C(C=C1)C(O)CCCN2CCC(CC2)C(O)(C3=CC=CC=C3)C4=CC=CC=C4	120	120
NCGC00015570-07	IMILOXAN HYDROCHLORIDE	CCN1C=CN=C1CC2COC3=C(O2)C=CC=C3	120	120
NCGC00015578-15	KETOPROFEN	CC(C(O)=O)C1=CC=CC(=C1)C(=O)C2=CC=CC=C2	120	120
NCGC00015603-07	LOMEFLOXACIN HYDROCHLORIDE	CCN1C=C(C(O)=O)C(=O)C2=C1C(F)=C(N3CCNC(C)C3)C(F)=C2	120	50.7521
NCGC00015692-06	[NO STEREO] METHOXAMINE HYDROCHLORIDE	COC1=CC(C(O)C(C)N)=C(OC)C=C1	120	120
NCGC00015708-19	MAPROTILINE HYDROCHLORIDE	CNCCCC12CCC(C3=CC=CC=C13)C4=C2C=CC=C4	120	40.5821
NCGC00015716-10	NYLIDRIN HYDROCHLORIDE	CC(CCC1=CC=CC=C1)NC(C)C(O)C2=CC=C(O)C=C2	120	41.3817
NCGC00015817-14	PROMETHAZINE HYDROCHLORIDE	CC(CN1C2=C(SC3=C1C=CC=C3)C=CC=C2)N(C)C	120	120
NCGC00015818-17	PRAZIQUANTEL	O=C(C1CCCCC1)N2CC3N(CCC4=C3C=CC=C4)C(=O)C2	120	120
NCGC00015856-12		CN1CCN(CCCN2C3=C(SC4=C2C=C(Cl)C=C4)C=CC=C3)CC1	120	4.4096
NCGC00015857-10		C(N1CCN(CC1)C2=NC=CC=N2)C3=CC4=C(OCO4)C=C3	120	52.16
NCGC00015859-13	PROCAINAMIDE HYDROCHLORIDE	CCN(CC)CCNC(=O)C1=CC=C(N)C=C1	120	120
NCGC00015877-13	RITANSERIN	CC1=C(CCN2CCC(CC2)=C(C3=CC=C(F)C=C3)C4=CC=C(F)C=C4)C(=O)N5C=CSC5=N1	120	3.17487
NCGC00015893-04	ROPINIROLE HYDROCHLORIDE	CCCN(CCC)CCC1=CC=CC2=C1CC(=O)N2	120	120
NCGC00015897-10		COC1=C(OCC(O)CN2CCN(CC(=O)NC3=C(C)C=CC=C3C)CC2)C=CC=C1	120	12.5006
NCGC00015906-03	N-(2-METHOXYPHENYL)PIPERAZINE HYDROCHLORIDE	COC1=C(C=CC=C1)N2CCNCC2	120	120
NCGC00015919-11	SOTALOL HYDROCHLORIDE	CC(C)NCC(O)C1=CC=C(NS(C)(=O)=O)C=C1	120	x
NCGC00015966-12	SULPIRIDE	CCN1CCCC1CNC(=O)C2=C(OC)C=CC(=C2)S(N)(=O)=O	120	120
NCGC00015970-11	SULINDAC	CC1=C(CC(O)=O)C2=C(C=CC(F)=C2)\C1=C/C3=CC=C(C=C3)S(C)=O	120	120
NCGC00015999-20	TOLBUTAMIDE	CCCCNC(=O)NS(=O)(=O)C1=CC=C(C)C=C1	120	120
NCGC00016009-19	TOLAZAMIDE	CC1=CC=C(C=C1)S(=O)(=O)NC(=O)NN2CCCCCC2	120	120
NCGC00016010-08		CC(C)(C)NCC(O)C1=CC(O)=CC(O)=C1	120	120
NCGC00016065-08	TROPICAMIDE	CCN(CC1=CC=NC=C1)C(=O)C(CO)C2=CC=CC=C2	120	4.25294
NCGC00016101-11	XYLOMETAZOLINE HYDROCHLORIDE	CC1=CC(=CC(C)=C1CC2=NCCN2)C(C)(C)C	120	28.1696
NCGC00016106-14	ZARDAVERINE	COC1=C(OC(F)F)C=CC(=C1)C2=NNC(=O)C=C2	120	120
NCGC00016229-16	PROPYLTHIOURACIL	CCCC1=CC(=O)NC(=S)N1	120	120
NCGC00016258-09	MENADIONE	CC1=CC(=O)C2=C(C=CC=C2)C1=O	120	72.2029
NCGC00016274-01	ANTIPYRINE	CN1N(C(=O)C=C1C)C2=CC=CC=C2	120	120
NCGC00016274-02	ANTIPYRINE	CN1N(C(=O)C=C1C)C2=CC=CC=C2	120	120
NCGC00016296-08	DICUMAROL	OC1=C(CC2=C(O)C3=C(OC2=O)C=CC=C3)C(=O)OC4=C1C=CC=C4	120	51.6809
NCGC00016308-05	ISOPROPAMIDE IODIDE	CC(C)[N+](C)(CCC(C(N)=O)(C1=CC=CC=C1)C2=CC=CC=C2)C(C)C	120	x
NCGC00016309-13	SULFATHIAZOLE	NC1=CC=C(C=C1)S(=O)(=O)NC2=NC=CS2	120	44.0532
NCGC00016375-08	SULFADIMETHOXINE	COC1=NC(OC)=NC(NS(=O)(=O)C2=CC=C(N)C=C2)=C1	120	120
NCGC00016383-05	TRIMETHADIONE	CN1C(=O)OC(C)(C)C1=O	120	2.14339
NCGC00016384-23	SULFISOXAZOLE	CC1=NOC(NS(=O)(=O)C2=CC=C(N)C=C2)=C1C	120	120
NCGC00016386-15	SULFAMERAZINE	CC1=CC=NC(NS(=O)(=O)C2=CC=C(N)C=C2)=N1	120	29.4406
NCGC00016418-17	METHOXSALEN	COC1=C2OC(=O)C=CC2=CC3=C1OC=C3	120	120
NCGC00016504-08	DROPERIDOL	FC1=CC=C(C=C1)C(=O)CCCN2CCC(=CC2)N3C(=O)NC4=C3C=CC=C4	120	12.4889
NCGC00016505-04	PROPOXYCAINE HYDROCHLORIDE	CCCOC1=C(C=CC(N)=C1)C(=O)OCCN(CC)CC	120	120
NCGC00016622-07	HYCANTHONE	CCN(CC)CCNC1=C2C(=O)C3=C(SC2=C(CO)C=C1)C=CC=C3	120	44.0322
NCGC00016672-04	CHLOROPYRAMINE HYDROCHLORIDE	CN(C)CCN(CC1=CC=C(Cl)C=C1)C2=NC=CC=C2	120	25.3846
NCGC00016715-04	TRAPIDIL	CCN(CC)C1=CC(C)=NC2=NC=NN12	120	x
NCGC00016801-05	LEVOBUNOLOL HYDROCHLORIDE	CC(C)(C)NC[C@H](O)COC1=C2CCCC(=O)C2=CC=C1	120	43.8285
NCGC00016868-09	ACEMETACIN	COC1=CC2=C(C=C1)N(C(=O)C3=CC=C(Cl)C=C3)C(C)=C2CC(=O)OCC(O)=O	120	120
NCGC00016889-07	TENOXICAM	CN1C(C(=O)NC2=CC=CC=N2)=C(O)C3=C(C=CS3)S1(=O)=O	120	120
NCGC00016925-14	OMEPRAZOLE	COC1=CC2=C(NC(=N2)S(=O)CC3=C(C)C(OC)=C(C)C=N3)C=C1	120	28.2256
NCGC00016925-21	OMEPRAZOLE	COC1=CC2=C(NC(=N2)S(=O)CC3=C(C)C(OC)=C(C)C=N3)C=C1	120	28.2256
NCGC00016934-03	[NO STEREO] NIZATIDINE	CN\C(NCCSCC1=CSC(CN(C)C)=N1)=C/N(=O)=O	120	9.5337
NCGC00016936-03	SQ-28429	C[C@H]1[C@H](NC(=O)C(=N\OC(C)(C)C(O)=O)\C2=CSC(N)=N2)C(=O)N1S(O)(=O)=O	120	99.1092
NCGC00017323-16	TETRACYCLINE HYDROCHLORIDE	CN(C)[C@H]1[C@@H]2C[C@H]3C(C(=O)C4=C(O)C=CC=C4[C@@]3(C)O)=C(O)[C@]2(O)C(=O)C(C(N)=O)=C1O	120	120
NCGC00017326-04	HYDRASTINE	COC1=C(OC)C2=C(C=C1)[C@H](OC2=O)[C@@H]3N(C)CCC4=CC5=C(OCO5)C=C34	120	23.9617
NCGC00018113-06	PHENYLBUTYRIC ACID	OC(=O)CCCC1=CC=CC=C1	120	120
NCGC00018130-08	PHENAZOPYRIDINE HYDROCHLORIDE	NC1=CC=C(\N=N\C2=CC=CC=C2)C(N)=N1	120	120
NCGC00018171-05	CLIDINIUM BROMIDE	C[N+]12CCC(CC1)C(C2)OC(=O)C(O)(C3=CC=CC=C3)C4=CC=CC=C4	120	3.58807
NCGC00018203-06		CC[N+]1(C)CCCC(C1)OC(=O)C(O)(C2=CC=CC=C2)C3=CC=CC=C3	120	x
NCGC00018234-08	SULFAGUANIDINE	NC(=N)NS(=O)(=O)C1=CC=C(N)C=C1	120	120
NCGC00018243-10	SULFAMETHAZINE	CC1=CC(C)=NC(NS(=O)(=O)C2=CC=C(N)C=C2)=N1	120	120
NCGC00018248-10	MELOXICAM	CN1C(C(=O)NC2=NC=C(C)S2)=C(O)C3=CC=CC=C3S1(=O)=O	120	120
NCGC00021125-08	[NO STEREO] DICLOFENAC SODIUM	OC(=O)CC1=CC=CC=C1NC2=C(Cl)C=CC=C2Cl	120	x
NCGC00021148-07		COCCC1=CC=C(OCC(O)CNC(C)C)C=C1	120	79.0836
NCGC00022398-07	FLUOCINONIDE	CC(=O)OCC(=O)[C@@]12OC(C)(C)O[C@@H]1C[C@H]3[C@@H]4C[C@H](F)C5=CC(=O)C=C[C@]5(C)[C@@]4(F)[C@@H](O)C[C@]23C	120	120
NCGC00023193-07	TRIAMCINOLONE ACETONIDE	CC1(C)O[C@@H]2C[C@H]3[C@@H]4CCC5=CC(=O)C=C[C@]5(C)[C@@]4(F)[C@@H](O)C[C@]3(C)[C@@]2(O1)C(=O)CO	120	8.05226
NCGC00023234-05	[NO STEREO] FLURANDRENOLIDE	CC1(C)O[C@@H]2C[C@H]3[C@@H]4C[C@H](F)C5=CC(=O)CC[C@]5(C)[C@H]4[C@@H](O)C[C@]3(C)[C@@]2(O1)C(=O)CO	120	3.58549
NCGC00023648-04	DESOXIMETASONE	C[C@@H]1C[C@H]2[C@@H]3CCC4=CC(=O)C=C[C@]4(C)[C@@]3(F)[C@@H](O)C[C@]2(C)[C@H]1C(=O)CO	120	5.29734
NCGC00024257-11	PHENYLEPHRINE HYDROCHLORIDE	CNC[C@H](O)C1=CC=CC(O)=C1	120	120
NCGC00024563-11	AZASETRON HYDROCHLORIDE	CN1C(=O)COC2=C(C=C(Cl)C=C12)C(=O)NC3CN4CCC3CC4	120	120
NCGC00024749-05		CC1=CC2=C(C=C1)N3CCNC4CCCC2=C34	120	120
NCGC00024809-09	PRONETHALOL HYDROCHLORIDE	CC(C)NCC(O)C1=CC2=CC=CC=C2C=C1	120	120
NCGC00024810-07	PRACTOLOL	CC(C)NCC(O)COC1=CC=C(NC(C)=O)C=C1	120	120
NCGC00025104-12	CIGLITAZONE	CC3(COC1=CC=C(CC2SC(=O)NC2=O)C=C1)CCCCC3	120	x
NCGC00025109-06		CN(C)C1=CC=CC(=C1)C(=O)NC2=CC(NC(=O)C3=CC=C(O)C=C3)=C(C)C=C2	120	66.0446
NCGC00025125-2-			120	120
NCGC00025125-23	COLCHICINE	COC1=C(OC)C(OC)=C2C(CC[C@H](NC(C)=O)C3=CC(=O)C(OC)=CC=C23)=C1	120	120
NCGC00025158-03	DIMETHINDENE MALEATE, (+)-	C[C@@H](C1=C(CCN(C)C)CC2=CC=CC=C12)C3=NC=CC=C3	120	120
NCGC00025167-06		COC1=CC=C(C[C@H](C)NC[C@@H](O)C2=CC(NC=O)=C(O)C=C2)C=C1	120	x
NCGC00025302-03	ALTANSERIN HYDROCHLORIDE	FC1=CC=C(C=C1)C(=O)C2CCN(CCN3C(=S)NC4=CC=CC=C4C3=O)CC2	120	17.5593
NCGC00025303-07	RACLOPRIDE	CCN1CCC[C@H]1CNC(=O)C2=C(O)C(Cl)=CC(Cl)=C2OC	120	120
NCGC00025315-02	IPSAPIRONE	O=C1N(CCCCN2CCN(CC2)C3=NC=CC=N3)S(=O)(=O)C4=C1C=CC=C4	120	12.8825
NCGC00025355-13	PAROXETINE HYDROCHLORIDE ANHYDROUS	FC1=CC=C(C=C1)[C@@H]2CCNC[C@H]2COC3=CC=C4OCOC4=C3	120	86.849
NCGC00090903-01	SULFASALAZINE	OC(=O)C1=CC(=CC=C1O)\N=N\C2=CC=C(C=C2)S(=O)(=O)NC3=NC=CC=C3	120	120
NCGC00091011-17	CHLORAMPHENICOL	OC[C@@H](NC(=O)C(Cl)Cl)[C@H](O)C1=CC=C(C=C1)N(=O)=O	120	80.905
NCGC00091162-01	AMINOTHIAZOLE	NC1=NC=CS1	120	x
NCGC00091219-07	DIETHYLTOLUAMIDE	CCN(CC)C(=O)C1=CC=CC(C)=C1	120	22.5292
NCGC00091414-08	SALICYLAMIDE	NC(=O)C1=CC=CC=C1O	120	48.1375
NCGC00091423-09	METACETAMOL	CC(=O)NC1=CC=CC(O)=C1	120	49.6635
NCGC00091507-03	PYROGALLOL	OC1=CC=CC(O)=C1O	120	120
NCGC00092310-08	AMISULPRIDE	CCN1CCCC1CNC(=O)C2=C(OC)C=C(N)C(=C2)S(=O)(=O)CC	120	120
NCGC00092328-03	CARMOXIROLE HYDROCHLORIDE	OC(=O)C1=CC=C2NC=C(CCCCN3CCC(=CC3)C4=CC=CC=C4)C2=C1	120	120
NCGC00092384-05	FENOBAM ANHYDROUS	CN1CC(=O)N=C1NC(=O)NC2=CC(Cl)=CC=C2	120	28.1559
NCGC00093889-15		CNC(=O)OC1=CC2=C(C=C1)N(C)[C@H]3N(C)CC[C@@]23C	120	120
NCGC00093985-12	METOLAZONE, (+)-|METOLAZONE, (-)-|METOLAZONE	CC1NC2=CC(Cl)=C(C=C2C(=O)N1C3=C(C)C=CC=C3)S(N)(=O)=O	120	24.0566
NCGC00094524-08	SIMAZINE	CCNC1=NC(NCC)=NC(Cl)=N1	120	12.916
NCGC00094937-03	CARPROFEN	CC(C(O)=O)C1=CC=C2C(NC3=CC=C(Cl)C=C23)=C1	120	120
NCGC00095048-05	PIPOBROMAN	BrCCC(=O)N1CCN(CC1)C(=O)CCBr	120	120
NCGC00095099-06	SILDENAFIL CITRATE	CCCC1=NN(C)C2=C1N=C(NC2=O)C3=CC(=CC=C3OCC)S(=O)(=O)N4CCN(C)CC4	120	7.47173
NCGC00095109-06	VENLAFAXINE	COC1=CC=C(C=C1)C(CN(C)C)C2(O)CCCCC2	120	120
NCGC00095129-06	VALDECOXIB	CC1=C(C(=NO1)C2=CC=CC=C2)C3=CC=C(C=C3)S(N)(=O)=O	120	13.2741
NCGC00095152-07	ALFUZOSIN	COC1=CC2=C(C=C1OC)C(N)=NC(=N2)N(C)CCCNC(=O)C3CCCO3	120	120
NCGC00095179-03	ZOLPIDEM	CN(C)C(=O)CC1=C(N=C2C=CC(C)=CN12)C3=CC=C(C)C=C3	120	32.3889
NCGC00095196-07	TILORONE	CCN(CC)CCOC1=CC=C2C3=CC=C(OCCN(CC)CC)C=C3C(=O)C2=C1	120	120
NCGC00095792-04	HYDROXYTOLUIC ACID	CC1=C(O)C(=CC=C1)C(O)=O	120	120
NCGC00096077-10	OLANZAPINE	CN1CCN(CC1)C2=NC3=CC=CC=C3NC4=C2C=C(C)S4	120	120
NCGC00110242-01		COC1=C(CN2C=C(C(=O)C3=CC=C(Cl)C=C3)C(=O)C4=CC5=C(OCCO5)C=C24)C=CC=C1	120	14.7563
NCGC00110406-01		CCOCCCNC(=O)CCC(=O)NNC1=NC2=CC=CC=C2C3=NC(=NN13)C4=CC=CC=C4	120	8.63826
NCGC00110408-02		CC1=NN2C(=N1)C3=CC=CC=C3N=C2NNC(=O)CCC(=O)N4CCN(CC4)C5=CC=C(F)C=C5	120	7.77012
NCGC00114549-01		CCOC1=CC=C(C=C1)C2=CC(NC(=O)NC3=CC=CC=C3Cl)=C(S2)C(=O)OC	120	22.697
NCGC00121314-01		CCOC1=C(OC)C=C(CNC(=O)CN2C(=O)C3=CC=CN3C4=CC=C(F)C=C24)C=C1	120	2.22544
NCGC00137265-01		COCCCNC(=O)C(=O)NC1=C2CSCC2=NN1C3=CC(Cl)=CC=C3	120	7.42313
NCGC00138923-01		CN1N=CC2=C1N=CN=C2N3CCN(CC3)C4=CC=C(C=C4)C(C)=O	120	42.5946
NCGC00139523-01		CC1=C(C=CC=C1)N2C(=O)C3=C(NN=C3)N=C2SCC4=CC=C(Cl)C=C4	120	4.9952
NCGC00140877-01		COC1=CC=C(C=C1)C(=O)NC(C2=C(Cl)C=CC=C2)C3=C(O)C4=C(C=CC=N4)C(Cl)=C3	120	24.2846
NCGC00159358-03	NITRAZEPAM	O=C1CN=C(C2=CC=CC=C2)C3=C(N1)C=CC(=C3)N(=O)=O	120	120
NCGC00159389-05	AMITHIOZONE	CC(=O)NC1=CC=C(\C=N\NC(N)=S)C=C1	120	120
NCGC00159395-02	PHENICARBAZIDE	NC(=O)NNC1=CC=CC=C1	120	59.8589
NCGC00159396-05	TRIMETOZINE	COC1=CC(=CC(OC)=C1OC)C(=O)N2CCOCC2	120	34.0397
NCGC00159425-04	UNDECYLENIC ACID	OC(=O)CCCCCCCCC=C	120	77.8782
NCGC00159446-02	CARBUTAMIDE	CCCCNC(=O)NS(=O)(=O)C1=CC=C(N)C=C1	120	31.1672
NCGC00159456-14	IMATINIB	CN1CCN(CC2=CC=C(C=C2)C(=O)NC3=CC=C(C)C(NC4=NC=CC(=N4)C5=CC=CN=C5)=C3)CC1	120	8.77013
NCGC00159476-03	TRIBROMSALAN	OC1=C(C=C(Br)C=C1Br)C(=O)NC2=CC=C(Br)C=C2	120	x
NCGC00159491-08	RIMANTADINE	CC(N)C12CC3CC(CC(C3)C1)C2	120	120
NCGC00159559-02	[NO STEREO] EPLERENONE	COC(=O)[C@@H]1CC2=CC(=O)CC[C@]2(C)[C@@]34O[C@@H]3C[C@@]5(C)[C@@H](CC[C@@]56CCC(=O)O6)[C@H]14	120	88.16
NCGC00159559-05	[NO STEREO] EPLERENONE	COC(=O)[C@@H]1CC2=CC(=O)CC[C@]2(C)[C@@]34O[C@@H]3C[C@@]5(C)[C@@H](CC[C@@]56CCC(=O)O6)[C@H]14	120	88.16
NCGC00160376-02		C[N+](C)(C)CCOC(=O)C(O)(C1=CC=CC=C1)C2=CC=CC=C2	120	x
NCGC00160395-04		CN(C)CCN1C2=C(C=CC=C2)N(C)C3=C(C=CC=C3)C1=O	120	29.057
NCGC00160439-02	PYRROCAINE HYDROCHLORIDE	CC1=CC=CC(C)=C1NC(=O)CN2CCCC2	120	113.379
NCGC00160451-02	IBUFENAC	CC(C)CC1=CC=C(CC(O)=O)C=C1	120	120
NCGC00160508-03	ISOSORBIDE	O[C@H]1CO[C@@H]2[C@H](O)CO[C@H]12	120	120
NCGC00160611-03	ETHYL PYRROLIDONE	CCN1CCCC1=O	120	120
NCGC00160624-04	ETHOPABATE	CCOC1=C(C=CC(NC(C)=O)=C1)C(=O)OC	120	42.7541
NCGC00160628-05	RUTIN	C[C@@H]1O[C@@H](OC[C@H]2O[C@@H](OC3=C(OC4=CC(O)=CC(O)=C4C3=O)C5=CC=C(O)C(O)=C5)[C@H](O)[C@@H](O)[C@@H]2O)[C@H](O)[C@H](O)[C@H]1O	120	120
NCGC00160655-01	TENONITROZOLE	O=C(NC1=NC=C(S1)N(=O)=O)C2=CC=CS2	120	31.7056
NCGC00160668-02	SULFABENZ	NC1=CC=C(C=C1)S(=O)(=O)NC2=CC=CC=C2	120	120
NCGC00160683-05	FTAXILIDE	CC1=CC=CC(C)=C1NC(=O)C2=CC=CC=C2C(O)=O	120	120
NCGC00161414-02	[NO STEREO] TROPISETRON	CN1[C@H]2CC[C@@H]1CC(C2)OC(=O)C3=CNC4=CC=CC=C34	120	120
NCGC00161422-09	FALNIDAMOL	CN1CCC(CC1)NC2=NC3=C(NC4=CC(Cl)=C(F)C=C4)N=CN=C3C=N2	120	120
NCGC00162068-04		OCCN1CCN(CCCN2C3=C(C=CC=C3)C=CC4=C2C=CC=C4)CC1	120	11.9618
NCGC00162149-10	DEMECLOCYCLINE HYDROCHLORIDE	CN(C)[C@H]1[C@@H]2C[C@@H]3[C@H](O)C4=C(Cl)C=CC(O)=C4C(=O)C3=C(O)[C@]2(O)C(=O)C(C(N)=O)=C1O	120	120
NCGC00162179-09		OCCN1CCN(CC\C=C2\C3=CC=CC=C3SC4=C2C=C(C=C4)C(F)(F)F)CC1	120	2.53303
NCGC00164569-05	CAPECITABINE	CCCCCOC(=O)NC1=NC(=O)N(C=C1F)[C@@H]2O[C@H](C)[C@@H](O)[C@H]2O	120	120
NCGC00164582-01	FEPRAZONE	CC(C)=CCC1C(=O)N(N(C1=O)C2=CC=CC=C2)C3=CC=CC=C3	120	120
NCGC00164590-04	[NO STEREO] 17-EPIDROSPIRENONE|[NO STEREO] 6,7-EPIDROSPIRENONE|[NO STEREO] DROSPIRENONE	C[C@]12CC[C@H]3[C@@H]([C@H]4C[C@H]4C5=CC(=O)CC[C@]35C)[C@@H]1[C@@H]6C[C@@H]6[C@@]27CCC(=O)O7	120	20.3682
NCGC00164592-01	ARGATROBAN ANHYDROUS, (21R)-	C[C@@H]1CCN([C@H](C1)C(O)=O)C(=O)[C@H](CCCNC(N)=N)NS(=O)(=O)C2=C3NC[C@H](C)CC3=CC=C2	120	x
NCGC00164594-01	[NO STEREO] LOTEPREDNOL ETABONATE	CCOC(=O)O[C@@]1(CC[C@H]2[C@@H]3CCC4=CC(=O)C=C[C@]4(C)[C@H]3[C@@H](O)C[C@]12C)C(=O)OCCl	120	2.43158
NCGC00164602-04	RACTOPAMINE HYDROCHLORIDE	CC(CCC1=CC=C(O)C=C1)NCC(O)C2=CC=C(O)C=C2	120	73.53
NCGC00164606-02	TROCIMINE	COC1=CC(=CC(OC)=C1OC)C(=O)N2CCCCCCC2	120	6.44672
NCGC00164619-01	ANASTROZOLE	CC(C)(C#N)C1=CC(=CC(CN2C=NC=N2)=C1)C(C)(C)C#N	120	37.9002
NCGC00165740-14	BENAZEPRIL HYDROCHLORIDE	CCOC(=O)[C@H](CCC1=CC=CC=C1)N[C@H]2CCC3=C(C=CC=C3)N(CC(O)=O)C2=O	120	46.8082
NCGC00165791-02		NC1=NCC2N1C3=C(CC4=C2C=CC=C4)C=CC=C3	120	120
NCGC00165965-03	BUFURALOL HYDROCHLORIDE	CCC1=C2OC(=CC2=CC=C1)C(O)CNC(C)(C)C	120	100.865
NCGC00166043-02	FLAMENOL	COC1=CC(O)=CC(O)=C1	120	53.6813
NCGC00166056-02	ETHYL NICOTINATE	CCOC(=O)C1=CN=CC=C1	120	120
NCGC00166139-01	BUCETIN, (+)-|BUCETIN|BUCETIN, (-)-	CCOC1=CC=C(NC(=O)CC(C)O)C=C1	120	120
NCGC00166140-01		CC1=C(O)C(CO)=C(CSSCC2=C(CO)C(O)=C(C)N=C2)C=N1	120	105.002
NCGC00166226-01	4-N-PROPYLBENZOIC ACID	CCCC1=CC=C(C=C1)C(O)=O	120	120
NCGC00166237-02	MEPIROXOL	OCC1=CC=CN(=O)=C1	120	116.104
NCGC00166238-02	BENZNIDAZOLE	O=C(CN1C=CN=C1N(=O)=O)NCC2=CC=CC=C2	120	120
NCGC00166245-07	PROFLAVINE	NC1=CC2=NC3=CC(N)=CC=C3C=C2C=C1	120	120
NCGC00166323-07	TRIFLURIDINE	OC[C@H]1O[C@H](C[C@@H]1O)N2C=C(C(=O)NC2=O)C(F)(F)F	120	93.2639
NCGC00166414-01		NC1=NC(=O)C2=C(NC=C2CCC3=CC=C(C=C3)C(=O)N[C@@H](CCC(O)=O)C(O)=O)N1	120	x
NCGC00167438-02		OC(C(=O)O[C@@H]1C[C@@H]2CC[C@H](C1)[N+]23CCCC3)(C4=CC=CC=C4)C5=CC=CC=C5	120	120
NCGC00167441-11		CCCN[C@H]1CCC2=C(C1)SC(N)=N2	120	120
NCGC00167442-01		CCOC1=C(OCCN[C@H](C)CC2=CC(=C(OC)C=C2)S(N)(=O)=O)C=CC=C1	120	36.3514
NCGC00167448-02	TREPIBUTONE	CCOC1=CC(OCC)=C(OCC)C=C1C(=O)CCC(O)=O	120	120
NCGC00167487-03	[NO STEREO] BICALUTAMIDE	C[C@](O)(CS(=O)(=O)C1=CC=C(F)C=C1)C(=O)NC2=CC=C(C#N)C(=C2)C(F)(F)F	120	x
NCGC00167488-11	SORAFENIB	CNC(=O)C1=CC(OC2=CC=C(NC(=O)NC3=CC=C(Cl)C(=C3)C(F)(F)F)C=C2)=CC=N1	120	25.208
NCGC00167496-01		CN(C)C1=CC2=[S+]C3=C(C=CC(=C3)N(C)C)N=C2C=C1	120	x
NCGC00167534-08	[NO STEREO] PAZUFLOXACIN MESILATE	C[C@H]1COC2=C(C(F)=CC3=C2N1C=C(C(O)=O)C3=O)C4(N)CC4	120	120
NCGC00167539-03	INDOLE	N1C=CC2=C1C=CC=C2	120	120
NCGC00167973-01		CCC1=CC=C(C=C1)C(=O)C(C)CN2CCCCC2	120	26.997
NCGC00168759-05	ATALUREN	OC(=O)C1=CC(=CC=C1)C2=NOC(=N2)C3=C(F)C=CC=C3	120	34.5886
NCGC00168779-01	[NO STEREO] VALGANCICLOVIR HYDROCHLORIDE, (R)-|[NO STEREO] VALGANCICLOVIR HYDROCHLORIDE, (S)-	CC(C)[C@H](N)C(=O)OCC(CO)OCN1C=NC2=C1NC(N)=NC2=O	120	x
NCGC00177979-03	AZELASTINE HYDROCHLORIDE	CN1CCCC(CC1)N2N=C(CC3=CC=C(Cl)C=C3)C4=C(C=CC=C4)C2=O	120	32.3529
NCGC00178145-03		COC1=CC=C(CN(CCN(C)C)C2=NC=CC=N2)C=C1	120	120
NCGC00178638-05	VALACYCLOVIR HYDROCHLORIDE	CC(C)[C@H](N)C(=O)OCCOCN1C=NC2=C1N=C(N)NC2=O	120	120
NCGC00178697-02	IRINOTECAN HYDROCHLORIDE ANHYDROUS	CCC1=C2C=C(OC(=O)N3CCC(CC3)N4CCCCC4)C=CC2=NC5=C1CN6C5=CC7=C(COC(=O)[C@]7(O)CC)C6=O	120	120
NCGC00178703-04	[NO STEREO] PEMPIDINE TARTRATE	CN1C(C)(C)CCCC1(C)C	120	120
NCGC00178854-15	MINOCYCLINE HYDROCHLORIDE	CN(C)[C@H]1[C@@H]2C[C@@H]3CC4=C(C(O)=CC=C4N(C)C)C(=O)C3=C(O)[C@]2(O)C(=O)C(C(N)=O)=C1O	120	120
NCGC00178869-05	VIDARABINE ANHYDROUS	NC1=C2N=CN([C@@H]3O[C@H](CO)[C@@H](O)[C@@H]3O)C2=NC=N1	120	120
NCGC00179244-05	DORZOLAMIDE HYDROCHLORIDE	CCN[C@H]1C[C@H](C)S(=O)(=O)C2=C1C=C(S2)S(N)(=O)=O	120	120
NCGC00179342-03		CC(C)NCC(O)COC1=C(OCC=C)C=CC=C1	120	120
NCGC00179401-03	ETHOTOIN	CCN1C(=O)NC(C1=O)C2=CC=CC=C2	120	34.3802
NCGC00179541-03	CARTEOLOL HYDROCHLORIDE	CC(C)(C)NCC(O)COC1=C2CCC(=O)NC2=CC=C1	120	120
NCGC00179573-05	TIAPROFENIC ACID	CC(C(O)=O)C1=CC=C(S1)C(=O)C2=CC=CC=C2	120	120
NCGC00181009-01		COC1CC(C[N+](C)(C)C1)=C(C2=CC=CS2)C3=CC=CS3	120	x
NCGC00181773-03	PARECOXIB	CCC(=O)NS(=O)(=O)C1=CC=C(C=C1)C2=C(C)ON=C2C3=CC=CC=C3	120	120
NCGC00181912-01	IOMAZENIL	CCOC(=O)C1=C2CN(C)C(=O)C3=C(C=CC=C3I)N2C=N1	120	120
NCGC00181915-01	TILNOPROFEN ARBAMEL	CC(C(=O)OCC(=O)N(C)C)C1=CC=C2OC3=C(CC2=C1)C=CC(C)=N3	120	7.01887
NCGC00181916-01	SULFAETHOXYPYRIDAZINE	CCOC1=NN=C(NS(=O)(=O)C2=CC=C(N)C=C2)C=C1	120	120
NCGC00182039-01	CILAZAPRIL ANHYDROUS	CCOC(=O)[C@H](CCC1=CC=CC=C1)N[C@H]2CCCN3CCC[C@H](N3C2=O)C(O)=O	120	120
NCGC00182055-09	BAZEDOXIFENE ACETATE	CC1=C(N(CC2=CC=C(OCCN3CCCCCC3)C=C2)C4=CC=C(O)C=C14)C5=CC=C(O)C=C5	120	7.56072
NCGC00182063-02	CADRALAZINE	CCOC(=O)NNC1=NN=C(C=C1)N(CC)CC(C)O	120	120
NCGC00182547-01		CNC(=O)CN(CCN(CCN(CC([O-])=O)CC(=O)NC)CC([O-])=O)CC([O-])=O	120	x
NCGC00182554-04		CN1CCC2=C(C1)C3=C(C=CC(C)=C3)N2CCC4=CN=C(C)C=C4	120	11.6856
NCGC00182986-01	ACETYLPHENETURIDE	CCC(C(=O)NC(=O)NC(C)=O)C1=CC=CC=C1	120	120
NCGC00183005-01		O=C(CCC1CCN(CC2=CC=CC=C2)CC1)C3=CC4=C(CCCCN4)C=C3	120	1.20865
NCGC00183029-01	TROXIPIDE	COC1=CC(=CC(OC)=C1OC)C(=O)NC2CCCNC2	120	120
NCGC00183874-01	[NO STEREO] PALIPERIDONE	CC1=C(CCN2CCC(CC2)C3=NOC4=C3C=CC(F)=C4)C(=O)N5CCC[C@@H](O)C5=N1	120	120
NCGC00186628-01	[NO STEREO] BUTYLSCOPOLAMINE BROMIDE	CCCC[N+]1(C)[C@H]2CC(C[C@@H]1[C@H]3O[C@@H]23)OC(=O)[C@H](CO)C4=CC=CC=C4	120	120
NCGC00186653-01		CN1CCN(CCCN2C3=CC(=CC=C3SC4=C2C=CC=C4)C(F)(F)F)CC1	120	5.63864
NCGC00188864-02	ILOPERIDONE	COC1=C(OCCCN2CCC(CC2)C3=NOC4=C3C=CC(F)=C4)C=CC(=C1)C(C)=O	120	18.715
NCGC00248247-02	DIMETHYL MALEATE	COC(=O)\C=C/C(=O)OC	120	120
NCGC00249912-01	FLOCTAFENINE	OCC(O)COC(=O)C1=C(NC2=C3C=CC=C(C3=NC=C2)C(F)(F)F)C=CC=C1	120	15.4042
NCGC00249913-01	[NO STEREO] ISONIAZID PYRUVATE	C\C(=N\NC(=O)C1=CC=NC=C1)C(O)=O	120	120
NCGC00249915-01	BUPRANOLOL	CC1=CC(OCC(O)CNC(C)(C)C)=C(Cl)C=C1	120	120
NCGC00249930-01	TOLYCAINE	CCN(CC)CC(=O)NC1=C(C=CC=C1C)C(=O)OC	120	27.1486
NCGC00253613-01	ANILERIDINE	CCOC(=O)C1(CCN(CCC2=CC=C(N)C=C2)CC1)C3=CC=CC=C3	120	40.7514
NCGC00253616-01		COC(=O)C1=CC(=CC=C1OC)S(N)(=O)=O	120	120
NCGC00253621-01	1,1-DIMETHOXY-2-(2-METHOXYETHOXY)ETHANE	COCCOCC(OC)OC	120	x
NCGC00253622-01		COCCC1=CC=C(OCC2CO2)C=C1	120	120
NCGC00253625-01		NC1=NC2=C(C=CC=C2)N1CC3=CC=C(F)C=C3	120	30.4624
NCGC00253626-01	METOPRINE	CC1=C(C2=CC(Cl)=C(Cl)C=C2)C(N)=NC(N)=N1	120	120
NCGC00253632-01	DARUSENTAN	COC1=CC(OC)=NC(O[C@H](C(O)=O)C(OC)(C2=CC=CC=C2)C3=CC=CC=C3)=N1	120	120
NCGC00253652-01	6-METHOXY-.ALPHA.-TETRALONE	COC1=CC2=C(C=C1)C(=O)CCC2	120	120
NCGC00253659-01		OC(=O)C1=CC=C(OCCN2CCCCC2)C=C1	120	120
NCGC00253677-01	2-CHLORO-6,7-DIMETHOXY-4-QUINAZOLINAMINE	COC1=CC2=NC(Cl)=NC(N)=C2C=C1OC	120	120
NCGC00253681-01		COC(=O)C1=C(OC)C=CC(Cl)=C1	120	119.062
NCGC00253715-01		CC(=O)N1CCN(CC1)C2=CC=C(O)C=C2	120	90.1674
NCGC00253716-01		CC(=O)C1=CC(C(N)=O)=C(O)C=C1	120	120
NCGC00253732-01	1-(2-CHLOROETHYL)PYRROLIDINE	ClCCN1CCCC1	120	x
NCGC00253742-01	ETHYL BISCOUMACETATE	CCOC(=O)C(C1=C(O)C2=C(OC1=O)C=CC=C2)C3=C(O)C4=C(OC3=O)C=CC=C4	120	120
NCGC00253750-01	EPICAINIDE	CCN1CCCC1CNC(=O)C(O)(C2=CC=CC=C2)C3=CC=CC=C3	120	88.3931
NCGC00253757-01	DYMANTHINE	CCCCCCCCCCCCCCCCCCN(C)C	120	120
NCGC00253758-01	INDOBUFEN	CCC(C(O)=O)C1=CC=C(C=C1)N2CC3=C(C=CC=C3)C2=O	120	120
NCGC00262907-01	BILASTINE	CCOCCN1C(=NC2=C1C=CC=C2)C3CCN(CCC4=CC=C(C=C4)C(C)(C)C(O)=O)CC3	120	10.5456
NCGC00262948-01	ENFENAMIC ACID	OC(=O)C1=C(NCCC2=CC=CC=C2)C=CC=C1	120	120
NCGC00262966-01	MOEXIPRILAT	COC1=CC2=C(CN([C@@H](C2)C(O)=O)C(=O)[C@H](C)N[C@@H](CCC3=CC=CC=C3)C(O)=O)C=C1OC	120	120
NCGC00263092-02	APRATASTAT	CC1(C)SCCN([C@H]1C(=O)NO)S(=O)(=O)C2=CC=C(OCC#CCO)C=C2	120	120
NCGC00263100-02	CP-547632	NC(=O)C1=C(NC(=O)NCCCCN2CCCC2)SN=C1OCC3=C(F)C=C(Br)C=C3F	120	120
NCGC00263114-02	[NO STEREO] ORG-25935 HYDROCHLORIDE	COC1=CC=C2[C@@H]([C@H](CN(C)CC(O)=O)CCC2=C1)C3=CC=CC=C3	120	28.1442
NCGC00263122-01	MK-0354	C1CC2=C(C1)C(=NN2)C3=NNN=N3	120	120
NCGC00263132-04	PF-477736	CN1C=C(C=N1)C2=C3C=NNC(=O)C4=C3C(N2)=CC(NC(=O)[C@H](N)C5CCCCC5)=C4	120	36.6192
NCGC00263136-14	PRACINOSTAT	CCCCC1=NC2=CC(\C=C\C(=O)NO)=CC=C2N1CCN(CC)CC	120	120
NCGC00263152-09	PONATINIB	CN1CCN(CC2=CC=C(NC(=O)C3=CC(C#CC4=CN=C5C=CC=NN45)=C(C)C=C3)C=C2C(F)(F)F)CC1	120	19.1189
NCGC00263155-04	BELINOSTAT	ONC(=O)\C=C\C1=CC(=CC=C1)S(=O)(=O)NC2=CC=CC=C2	120	120
NCGC00263158-02	AMUVATINIB	S=C(NCC1=CC2=C(OCO2)C=C1)N3CCN(CC3)C4=NC=NC5=C4OC6=C5C=CC=C6	120	12.3777
NCGC00263167-04	SNS-032	CC(C)(C)C1=CN=C(CSC2=CN=C(NC(=O)C3CCNCC3)S2)O1	120	71.8096
NCGC00263171-11	SERDEMETAN	C(CC1=CNC2=CC=CC=C12)NC3=CC=C(NC4=CC=NC=C4)C=C3	120	120
NCGC00263182-04	MOCETINOSTAT	NC1=C(NC(=O)C2=CC=C(CNC3=NC(=CC=N3)C4=CC=CN=C4)C=C2)C=CC=C1	120	38.498
NCGC00263185-02	DACOMITINIB ANHYDROUS	COC1=C(NC(=O)\C=C\CN2CCCCC2)C=C3C(NC4=CC(Cl)=C(F)C=C4)=NC=NC3=C1	120	120
NCGC00263192-09	SILMITASERTIB	OC(=O)C1=CC2=C(C=C1)C3=CN=CC=C3C(NC4=CC=CC(Cl)=C4)=N2	120	120
NCGC00263526-01		C[C@@H]1C[C@H]2[C@@H]3C[C@H](F)C4=CC(=O)C(Cl)=C[C@]4(C)[C@@]3(F)[C@@H](O)C[C@]2(C)[C@@]1(O)C(=O)CO	120	22.4156
NCGC00263555-07		FC1=CC=C(CNC2=C3C=C(F)C=CC3=NC=N2)C=C1	120	103.431
NCGC00263584-02	TIROFIBAN	CCCCS(=O)(=O)N[C@@H](CC1=CC=C(OCCCCC2CCNCC2)C=C1)C(O)=O	120	120
NCGC00263934-01	DILTIAZEM HYDROCHLORIDE	COC1=CC=C(C=C1)[C@@H]2SC3=CC=CC=C3N(CCN(C)C)C(=O)[C@@H]2OC(C)=O	120	14.3361
NCGC00274058-01	NALOXONE HYDROCHLORIDE	OC1=C2O[C@H]3C(=O)CC[C@@]4(O)[C@H]5CC(C=C1)=C2[C@@]34CCN5CC=C	120	120
NCGC00344541-01	[NO STEREO] CARBAZOCHROME	CN1CC(O)C2=C\C(=N/NC(N)=O)C(=O)C=C12	120	120
NCGC00344545-01	3,3',5'-TRIIODOTHYRONINE, L-	N[C@@H](CC1=CC(I)=C(OC2=CC(I)=C(O)C(I)=C2)C=C1)C(O)=O	120	120
NCGC00344583-02	[NO STEREO] VINROSIDINE SULFATE|[NO STEREO] VINBLASTINE SULFATE	CC[C@]1(O)C[C@@H]2CN(C1)CCC3=C(NC4=CC=CC=C34)[C@@](C2)(C(=O)OC)C5=C(OC)C=C6N(C)[C@@H]7[C@]8(CCN9CC=C[C@](CC)([C@@H]89)[C@@H](OC(C)=O)[C@]7(O)C(=O)OC)C6=C5	120	34.1701
NCGC00344624-01		COC1=C(C=CC=C1)S(=O)(=O)NC2=CC3=C(NC(=O)N(C)C3)C=C2	120	120
NCGC00345793-06	TEPOTINIB	CN1CCC(COC2=CN=C(N=C2)C3=CC(CN4N=C(C=CC4=O)C5=CC(=CC=C5)C#N)=CC=C3)CC1	120	52.4034
NCGC00345823-02		CC(C)(N)C1=CC=C(C=C1)C2=NC3=C(C=CC=C3)N=C2C4=CC=CC=C4	120	120
NCGC00345825-02		FC(F)C1=NN(C(=C1)C2=CN=C(NC(=O)C3CC3)S2)C4=C(Cl)C=CC=C4Cl	120	82.212
NCGC00345837-03		CC1=C(C=NC(N)=N1)C2=NC3=C(SC(=C3)C(C)(C)O)C(=N2)N4CCOCC4	120	120
NCGC00345849-02		COC1=CC=C(NC2=CC(=NC(=N2)N3CCOCC3)C4=CN=C(N)N=C4)C=N1	120	76.8625
NCGC00345854-03		CN1CCN(CC1)C2=CC=CC(NC3=NN4C=CC=C(C4=N3)C5=CC=C(C=C5)S(C)(=O)=O)=C2	120	83.9085
NCGC00346478-01		FC1=CC(COC2=CC=C(NC3=C4C=C(NC(=O)C=C)C=CC4=NC=N3)C=C2Cl)=CC=C1	120	17.7923
NCGC00346486-07	ABEXINOSTAT	CN(C)CC1=C(OC2=CC=CC=C12)C(=O)NCCOC3=CC=C(C=C3)C(=O)NO	120	120
NCGC00346495-02	TGX-221	CC(NC1=CC=CC=C1)C2=CC(C)=CN3C(=O)C=C(N=C23)N4CCOCC4	120	4.99981
NCGC00346512-02	BMS-707035	CN1C(=O)C(O)=C(N=C1N2CCCCS2(=O)=O)C(=O)NCC3=CC=C(F)C=C3	120	120
NCGC00346541-02		COC1=CC(OC)=CC(NC2=NC3=CC=CC=C3N=C2NS(=O)(=O)C4=CC=C(NC(=O)C5=CC=C(C)C(OC)=C5)C=C4)=C1	120	42.0031
NCGC00346681-07	BGT-226 MALEATE	COC1=CC=C(C=N1)C2=CC=C3N=CC4=C(N(C(=O)N4C)C5=CC=C(N6CCNCC6)C(=C5)C(F)(F)F)C3=C2	120	17.8564
NCGC00346739-05		CCOC(=O)NC1=CC=C(NCC2=CC=C(F)C=C2)C=C1N	120	120
NCGC00346877-07	BATIMASTAT	CNC(=O)[C@H](CC1=CC=CC=C1)NC(=O)[C@H](CC(C)C)[C@H](CSC2=CC=CS2)C(=O)NO	120	22.7002
NCGC00346881-02	APR-246	COCC1(CO)N2CCC(CC2)C1=O	120	21.7685
NCGC00346931-02		CNC(=O)C1=CC=CC=C1NC2=NC(NC3=CC=C(C=C3OC)N4CCOCC4)=NC=C2Cl	120	24.3881
NCGC00346940-03	CGP-60474	OCCCNC1=CC(=CC=N1)C2=NC(NC3=CC=CC(Cl)=C3)=NC=C2	120	13.9215
NCGC00346942-02		COC1=C(OC)C=C2C(NC3=CC(Br)=C(O)C(Br)=C3)=NC=NC2=C1	120	120
NCGC00346944-01	Y-39983	C[C@@H](N)C1=CC=C(C=C1)C(=O)NC2=C3C=CNC3=NC=C2	120	120
NCGC00348189-01	SUTEZOLID	CC(=O)NC[C@H]1CN(C(=O)O1)C2=CC(F)=C(C=C2)N3CCSCC3	120	21.886
NCGC00354760-01		CN1C2=C(N(CC3=C(Cl)C=CC=C3)C(CN4CCN(CC4)C(=O)C5CC5)=N2)C(=O)N(C)C1=O	120	8.82957
NCGC00356617-01		COC1=CC(=O)N2CCN(CCC2=C1C(=O)NCC3=CC4=C(OCO4)C=C3)C(=O)C5=CC=C(C)C=C5C	120	13.795
NCGC00356637-01		CNS(=O)(=O)C1=CC=C(CC2=C(O)N(N=C2C3=CC=CC(=C3)C4=CC=CC=C4)C5=NC(=CS5)C(O)=O)C=C1	120	120
NCGC00356638-01		NC(=O)C1=CC=C(CC2=C(O)N(N=C2C3=CC=CC(=C3)C4=CC=CC=C4)C5=NC(=CS5)C(O)=O)C=C1	120	120
NCGC00356642-01		CC1=C(C(N=C(NC2=NC3=C(O2)C=CC=C3)N1)C4=C(Cl)C=CC=C4)C(=O)NC5=CC=CC(CN)=C5	120	120
NCGC00370751-01		CC(C)C1=CC=C(NC(=O)C(N(C)C(=O)CC2=CNC3=C2C=CC=C3)C4=CC=CC=C4)C=C1	120	2.5
NCGC00370782-01		CC(C(O)=O)C1=CC(C2=CC=C(C=C2)C(F)(F)F)=C(C=C1)C(N3CCC(C)CC3)C4=CC=C(F)C=C4	120	101.118
NCGC00370811-01	PF-915275	NC1=NC(NS(=O)(=O)C2=CC=C(C=C2)C3=CC=C(C=C3)C#N)=CC=C1	120	120
NCGC00370813-01		ClC1=CC=CC(CNCCC2=CC=C(NC(=N)C3=CC=CS3)C=C2)=C1	120	120
NCGC00370852-01	[NO STEREO] A-987306	NC1=NC2=C(CCC3=C2[C@@H]4CCCC[C@@H]4O3)C(=N1)N5CCNCC5	120	96.495
NCGC00370863-02		CC1(C)C(=O)C(C)(C)C2=C1C=CC(=C2)C(=O)NC3=CC=C(C=C3)C(O)=O	120	120
NCGC00370872-07		O=C(COC1=C2C=CNC(=O)C2=CC=C1)C3=CC=CC=C3	120	120
NCGC00370874-01		CC1=C(CCC(O)=O)C(C)=C(N1)\C=C2/C(=O)NC3=CC(=CC=C23)C4=CC=CC=C4	120	116.59
NCGC00370889-01		CC1=CN(C[C@H](N)C(O)=O)C(=O)N(CC2=C(SC=C2)C(O)=O)C1=O	120	x
NCGC00370925-01		NC1=C2C(COC3=CC(Cl)=CC=C3)=NN(C4CCOCC4)C2=NC=N1	120	8.95563
NCGC00370978-02		CN1CCC[C@@H]1CC2=CNC3=C2C=C(NC4=NC=CC=C4N(=O)=O)C=C3	120	120
NCGC00370980-01		CN1CCN(CC1)[C@H]2CC[C@@H](CC2)N3C=C(C4=C(N)N=CN=C34)C5=CC=C(OC6=CC=CC=C6)C=C5	120	32.6192
NCGC00371019-01	PF-04418948	COC1=CC=C2C=C(OCC3(CN(C3)C(=O)C4=CC=C(F)C=C4)C(O)=O)C=CC2=C1	120	120
NCGC00371051-01		C(CN1CCCCC1)C#CC2=CC(CN3CCOCC3)=CC=C2	120	120
NCGC00373205-01		CC1(CCN(CC1)C2=C3C=C(F)C=C(F)C3=NC=C2C(=O)N4CCN(CC4)C(=O)N5CCCC5)C#N	120	6.21707
NCGC00378284-01		CC1(CCN(CC1)C2=C3C=C(F)C(F)=CC3=NC=C2C(=O)N4CCC(CC4)S(C)(=O)=O)C#N	120	37.6631
NCGC00378563-02	LY-2334737	CCCC(CCC)C(=O)NC1=NC(=O)N(C=C1)[C@@H]2O[C@H](CO)[C@@H](O)C2(F)F	120	120
NCGC00378579-08	LCL-161	CN[C@@H](C)C(=O)N[C@@H](C1CCCCC1)C(=O)N2CCC[C@H]2C3=NC(=CS3)C(=O)C4=CC=C(F)C=C4	120	8.5914
NCGC00378599-01	ENCORAFENIB	COC(=O)N[C@@H](C)CNC1=NC=CC(=N1)C2=CN(N=C2C3=CC(Cl)=CC(NS(C)(=O)=O)=C3F)C(C)C	120	120
NCGC00378601-01	EPEREZOLID	CC(=O)NC[C@H]1CN(C(=O)O1)C2=CC(F)=C(C=C2)N3CCN(CC3)C(=O)CO	120	120
NCGC00378617-10	BMS-863233 HYDROCHLORIDE	ClC1=CC=C2OC3=C(N=C(NC3=O)[C@@H]4CCCN4)C2=C1	120	120
NCGC00378632-02		CC1(C)N(CCCCO)C(=O)N(C1=O)C2=CC(=C(C=C2)C#N)C(F)(F)F	120	120
NCGC00378665-01	IXABEPILONE	C[C@H]1CCC[C@@]2(C)O[C@H]2C[C@H](NC(=O)C[C@H](O)C(C)(C)C(=O)[C@H](C)[C@H]1O)C(\C)=C\C3=CSC(C)=N3	120	x
NCGC00378667-01		CCN1C(=NC2=C1C(OCCCN)=CN=C2C#CCO)C3=NON=C3N	120	120
NCGC00378763-01	OTAMIXABAN	COC(=O)[C@H](CC1=CC(=CC=C1)C(N)=N)[C@@H](C)NC(=O)C2=CC=C(C=C2)C3=CC=N(=O)C=C3	120	120
NCGC00378767-02	ORTERONEL	CNC(=O)C1=CC=C2C=C(C=CC2=C1)[C@@]3(O)CCN4C=NC=C34	120	82.4711
NCGC00378866-01		CNC(=O)O[C@H]1COC2=CC=C(C=C2[C@@H]1NC(=O)C3=CC=C(F)C=C3)N4CCN(CC4)C5COC5	120	56.0786
NCGC00378871-01	ENCENICLINE HYDROCHLORIDE	ClC1=CC=CC2=C1SC(=C2)C(=O)N[C@H]3CN4CCC3CC4	120	120
NCGC00378872-02	VERNAKALANT HYDROCHLORIDE	COC1=C(OC)C=C(CCO[C@@H]2CCCC[C@H]2N3CC[C@@H](O)C3)C=C1	120	120
NCGC00378881-01	TEGOBUVIR	FC1=CC=CC=C1C2=NC3=CN(CC4=NN=C(C=C4)C5=CC=C(C=C5C(F)(F)F)C(F)(F)F)C=CC3=N2	120	120
NCGC00378886-01	MAZINDOL	OC1(N2CCN=C2C3=C1C=CC=C3)C4=CC=C(Cl)C=C4	120	102.368
NCGC00378914-02	AM-966	C[C@@H](OC(=O)NC1=C(ON=C1C)C2=CC=C(C=C2)C3=CC=C(CC(O)=O)C=C3)C4=CC=CC=C4Cl	120	39.7522
NCGC00378918-01		N[C@H]1CC[C@@H](CC1)NC2=NC=C(Cl)C(=C2)C3=NC(NCC4=CC(F)=CC=C4)=CC=C3	120	47.6117
NCGC00378933-02	PRADIGASTAT	OC(=O)C[C@H]1CC[C@@H](CC1)C2=CC=C(C=C2)C3=NC=C(NC4=CC=C(N=C4)C(F)(F)F)C=C3	120	120
NCGC00378986-01		CCCN(CCN1CCN(CC1)C2=CC=CC=C2OC)C3CCC4=C(C3)SC=N4	120	4.68012
NCGC00379000-03		COC1=CC2=NC=NC(NC3=CC=C(O)C=C3)=C2C=C1OC	120	120
NCGC00379033-04	RIVAROXABAN	ClC1=CC=C(S1)C(=O)NC[C@H]2CN(C(=O)O2)C3=CC=C(C=C3)N4CCOCC4=O	120	120
NCGC00379050-01		COC1=CC(=CC=C1NC(=O)C2=CSC(=N2)C3=CC=CN=C3)N4CCOCC4	120	15.4399
NCGC00379065-04	RIOCIGUAT	COC(=O)N(C)C1=C(N)N=C(N=C1N)C2=NN(CC3=CC=CC=C3F)C4=NC=CC=C24	120	120
NCGC00379113-01		OC(=O)C1CN(CC2=CC(F)=C(C=C2)C3=NC4=CC(CC5=CC=CC=C5F)=CC=C4S3)C1	120	120
NCGC00379114-01		FC1=CC=C(COC2=CC(=O)N(C=C2)C3=CC=C(OCCN4CCCC4)C=C3)C=C1	120	120
NCGC00379154-03		NS(=O)(=O)C1=CC=C(NC(=O)NC2=CC=C(F)C=C2)C=C1	120	120
NCGC00379218-04		COC1=CC=C(C=C1)N2CCN(CCCNC(=O)CN3C(=O)C4=CC=CN4C5=C3N=CC=C5C)CC2	120	6.62189
NCGC00379232-01		CC(C)(N)C1=NC(=CN1)C2=CC=C(OC(F)(F)F)C=C2	120	120
NCGC00379234-02		OC[C@@H](NC(=O)NC1=CC=C(C=C1)C2=CC=NC=C2)C3=CC=CC=C3	120	120
NCGC00379241-01	PD-180970	CN1C(=O)C(=CC2=C1N=C(NC3=CC(C)=C(F)C=C3)N=C2)C4=C(Cl)C=CC=C4Cl	120	10.3287
NCGC00381558-06		COC1CCN(CC1)C(=O)C2=CC(CC3=NNC(=O)C4=CC=CC=C34)=CC=C2F	120	9.17733
NCGC00381751-04	FILANESIB	CON(C)C(=O)N1N=C(S[C@@]1(CCCN)C2=CC=CC=C2)C3=CC(F)=CC=C3F	120	120
NCGC00386134-02	[NO STEREO] FULVESTRANT|[NO STEREO] FULVESTRANT, 7.BETA.-	C[C@]12CC[C@H]3[C@H]([C@@H]1CC[C@@H]2O)[C@H](CCCCCCCCCS(=O)CCCC(F)(F)C(F)(F)F)CC4=C3C=CC(O)=C4	120	2.5
NCGC00386238-02	[NO STEREO] PRX-08066	FC1=CC=C(CN2CCC(CC2)NC3=NC=NC4=C3C=C(Cl)S4)C=C1C#N	120	3.06469
NCGC00386260-01	PD-168393	BrC1=CC(NC2=NC=NC3=CC=C(NC(=O)C=C)C=C23)=CC=C1	120	32.7283
NCGC00386301-04		CNCC1=CC(NC(=O)C2=CC=C(NC3=NC4=CC=CC=C4C(=N3)C5=CC=CC=C5)C=C2)=C(C)C=C1	120	120
NCGC00386313-08	VX-970	CNCC1=CC=C(C=C1)C2=NOC(=C2)C3=C(N)N=CC(=N3)C4=CC=C(C=C4)S(=O)(=O)C(C)C	120	25.7286
NCGC00386317-14	RIBOCICLIB	CN(C)C(=O)C1=CC2=CN=C(NC3=NC=C(C=C3)N4CCNCC4)N=C2N1C5CCCC5	120	5.21635
NCGC00386356-01	BEPOTASTINE BESILATE	OC(=O)CCCN1CCC(CC1)O[C@@H](C2=CC=C(Cl)C=C2)C3=NC=CC=C3	120	x
NCGC00386364-05	LOMITAPIDE	FC(F)(F)CNC(=O)C4(CCCCN1CCC(CC1)NC(=O)C2=C(C=CC=C2)C3=CC=C(C=C3)C(F)(F)F)C5=C(C=CC=C5)C6=C4C=CC=C6	120	3.14072
NCGC00386370-01	VS-5584	CC(C)N1C(C)=NC2=C1N=C(N=C2C3=CN=C(N)N=C3)N4CCOCC4	120	22.5587
NCGC00386381-02	BESIFLOXACIN HYDROCHLORIDE	N[C@@H]1CCCCN(C1)C2=C(Cl)C3=C(C=C2F)C(=O)C(=CN3C4CC4)C(O)=O	120	120
NCGC00386422-04		COC1=CC(C2C3=C(NN=C3C4=CC=C5C=CC=CC5=C4)OC(N)=C2C#N)=C(OC)C=C1	120	120
NCGC00386438-01		CNC1=CC=CC(CCOC2=CC=C3C[C@@H](CC(O)=O)C(=O)N(CC(F)(F)F)CC3=C2)=N1	120	120
NCGC00386449-05		COS(=O)(=O)N[C@H]1C[C@@H](NC2=CC=NC3=CC(=NN23)C4=CC=CC(SC(F)(F)F)=C4)[C@H](O)[C@@H]1O	120	9.3044
NCGC00386555-01	PAROXETINE HYDROCHLORIDE ANHYDROUS	FC1=CC=C(C=C1)[C@@H]2CCNC[C@H]2COC3=CC=C4OCOC4=C3	120	120
NCGC00386561-01	MK-0657, (+)-	CC1=CC=C(COC(=O)N2CC[C@@H](CNC3=NC=CC=N3)[C@@H](F)C2)C=C1	120	9.82357
NCGC00386574-01		FC1=CC=C2NC(CN3CCN(CC3)C4=NC=CC=C4)=CC2=C1	120	26.157
NCGC00386621-02	IBIPINABANT	CN\C(=N\S(=O)(=O)C1=CC=C(Cl)C=C1)N2C[C@@H](C(=N2)C3=CC=C(Cl)C=C3)C4=CC=CC=C4	120	3.42959
NCGC00386644-01		FC1=C(F)C=C(CN2CCC(CC2)NC3=CC=C(N=N3)C(F)(F)F)C=C1	120	9.97405
NCGC00386649-01		CC1=CC=C(C=C1)C2=C(N(CCCO)C3=C2C(N)=NC=N3)C(=O)CF	120	120
NCGC00386657-01	CASOPITANT MESYLATE	C[C@@H](N(C)C(=O)N1CC[C@@H](C[C@@H]1C2=CC=C(F)C=C2C)N3CCN(CC3)C(C)=O)C4=CC(=CC(=C4)C(F)(F)F)C(F)(F)F	120	5.1157
NCGC00386670-01		CCCCCC(=O)N1CCC[C@H]1C(=O)N[C@@H](CC2=CC=C(O)C=C2)C(=O)OC	120	6.51076
NCGC00386672-01		CC1=NC2=C(C=CC=C2N=C1C3=CC=C(C=C3)C4=CC=CC(=C4)S(C)(=O)=O)C(F)(F)F	120	26.0097
NCGC00386702-01	FEDOVAPAGON	CN(C)C(=O)[C@@H]1CCCN1C(=O)NCC2=CC=C(C=C2C)C(=O)N3CCCCC4=CC=CC=C34	120	3.2406
NCGC00386713-06		NCC1CCN(CC1)C2=NC=CC(=N2)C3=CC=C4C=CC=CC4=C3	120	120
NCGC00386724-05		COC1=C2C=CC=CN2C(C(=O)C3=CC=C(N)C(=C3)C([O-])=O)=C1C	120	120
NCGC00386743-01		FC1=CC=C(C=C1)C(=O)NCCN2CCN(CC2)C3=C4OCCOC4=CC=C3	120	12.7573
NCGC00386755-03		CCC(=O)N1CCC2=C(C1)C=C(O)C(OC)=C2	120	120
NCGC00386767-01		COCC1=C2CC[C@@H](C3=NC=CN3)C2=CC=C1Cl	120	56.5147
NCGC00386838-01		COC1=CC=CC(OC)=C1C2=NC(=CN2C3=C4C=CC(Cl)=CC4=NC=C3)C(=O)N[C@@H](CC(C)C)C(O)=O	120	120
NCGC00386853-05		CC1=NN(C(NC(=O)NC2=CC(F)=C(F)C=C2)=C1)C3=CC=CC=C3	120	32.5754
NCGC00386918-02		COC1=CC(CN2N=CC3=C(N(C)C4=C3SC(=C4)S(C)=O)C2=O)=CC=C1	120	21.4273
NCGC00386990-01		CCN(CC)CCCCCCNC1=C2N=CC=C(C)C2=CC(OC)=C1	120	120
NCGC00387092-03	PF-429242	CCN(CC)CC1=CC=C(C=C1)C(=O)N(CCC2=CC=CC=C2OC)[C@@H]3CCNC3	120	120
NCGC00387169-01		CCNC(=O)OC1CCN(CC1)C2=NN=CC3=CC(OC)=C(OC)C=C23	120	120
NCGC00387180-01	3-(4-CHLOROPHENYL)-1-(1-METHYL-3-OXO-2-PHENYL-5-PROPAN-2-YLPYRAZOL-4-YL)UREA	CC(C)C1=C(NC(=O)NC2=CC=C(Cl)C=C2)C(=O)N(N1C)C3=CC=CC=C3	120	120
NCGC00387213-01		CC1=C(C(C)=NO1)C2=CC(=CC(O)=C2)C(O)C3=CC=CC=C3	120	13.6593
NCGC00387242-02		C1CC(CCN1)C2=CC(=NN2)C3=CC=NC=C3	120	120
NCGC00387257-01	TOYOCAMYCIN	NC1=NC=NC2=C1C(=CN2[C@@H]3O[C@H](CO)[C@@H](O)[C@H]3O)C#N	120	120
NCGC00387448-01		CN(C)C1=CC(OC2=CN=C(NC3=CC=CC(O)=C3)N=C2)=CC=C1	120	21.9214
NCGC00387454-01		CCN1C(C)(C)CC(CC1(C)C)OC2=CC=C(N=C2)C(=O)NC3=CC=C(NC(=O)NC4=NOC(=C4)C(C)(C)C)C=C3	120	8.05761
NCGC00387465-01		CC[C@H](N1C(=S)NC(C2=CC=NO2)=C1C(=O)OC)C3=CC=C(F)C(F)=C3	120	120
NCGC00387473-01		COC1=CC2=C(CN(CC2)C(=O)\C=C\C3=C(N(C)C4=NC=CC=C34)C5=CC=CC=C5)C=C1OC	120	3.00195
NCGC00387489-01		FC(F)(F)C1=C2NC(=NC2=CC(=C1)C3=C(C=CC=C3)C(F)(F)F)C4=NOC5(C4)CCCCC5	120	6.32314
NCGC00387766-01		OC1=CC=CC(=C1)C2NC(=S)NC3=CC=CC(F)=C23	120	120
NCGC00387768-01		NC1=N\C(C(=O)N1)=C2/CCNC(=O)C3=C2C4=CC=CC=C4N3	120	120
NCGC00387769-01		CCNCC1=NC2=C(N1CC(C)(C)O)C3=C(C=CC=C3)N=C2N	120	120
NCGC00387818-01		CN1C2=C(C=C(Cl)C=C2)C(NC(CC3=CC4=CC=CC=C4C=C3)C1=O)=C5C=CC(=O)C=C5	120	8.18859
NCGC00387837-01	[NO STEREO] PIMASERTIB	OCC(O)CNC(=O)C1=C(NC2=C(F)C=C(I)C=C2)C=NC=C1	120	120
NCGC00387853-03		CCNC(=O)C1=C(\C(ON1)=C2/C=C(C(C)C)C(O)=CC2=O)C3=CC=C(CN4CCOCC4)C=C3	120	8.45674
NCGC00387868-02	MK-8776	CN1C=C(C=N1)C2=C3N=C([C@@H]4CCCNC4)C(Br)=C(N)N3N=C2	120	120
NCGC00389221-01		CN1N=C(C=C1C(=O)N[C@@H](CC2=CC=CC(Cl)=C2)C(=O)NCC#N)C(C)(C)C	120	8.89154
NCGC00389507-02	[NO STEREO] TRELAGLIPTIN SUCCINATE	CN1C(=O)C=C(N2CCCC(N)C2)N(CC3=C(C=CC(F)=C3)C#N)C1=O	120	120
NCGC00389508-01	XL-019	O=C(NC1=CC=C(C=C1)C2=CC=NC(NC3=CC=C(C=C3)N4CCOCC4)=N2)[C@@H]5CCCN5	120	119.373
NCGC00389601-01		CN1N=CC(C2=NN(C)C3=C2C(=NC=N3)N4CCC(C4)N5CCCCC5)=C1C6=CC=C(C)C=C6	120	46.9481
NCGC00389741-01	[NO STEREO] MK-0893	COC1=CC2=C(C=C1)C=C(C=C2)C3=CC(=NN3C(C)C4=CC=C(C=C4)C(=O)NCCC(O)=O)C5=CC(Cl)=CC(Cl)=C5	120	120
NCGC00390260-01	EFAPROXIRAL	CC1=CC(NC(=O)CC2=CC=C(OC(C)(C)C(O)=O)C=C2)=CC(C)=C1	120	120
NCGC00390366-01		COC1=CC2=C(NC3=CC(OC)=C(Cl)C=C3Cl)C=C(N=C2C=C1OCCCN4CCN(C)CC4)C#N	120	2.20922
NCGC00390570-02		CCN1CCN(CC2=CC=C(NC(=O)C3=CC=C(C)C(\C=C\C4=CN=C5NC=CC5=C4OC)=C3)C=C2C(F)(F)F)CC1	120	25.0652
NCGC00390589-01		CCS(=O)(=O)N1CCC(CC1)[C@@H](C)N2C(C)=C(C(=O)NCC3=C(OC)C=C(C)NC3=O)C4=CC=CC=C24	120	6.84265
NCGC00390606-02		COC1=CC=C(C=C1)C(=O)C2CCN(CC(=O)N(CC3CC3)CC4=NC5=C(COCC5)C(=O)N4)CC2	120	120
NCGC00390607-02	TESEVATINIB	COC1=CC2=C(C=C1OC[C@H]3C[C@H]4CN(C)C[C@H]4C3)N=CN=C2NC5=C(F)C(Cl)=C(Cl)C=C5	120	26.708
NCGC00390644-02		CNC(=O)C1=CC=CC=C1NC2=NC(NC3=CC=C(C=C3)N4CCNCC4)=NC=C2Cl	120	120
NCGC00390720-02	LY-2811376	C[C@]1(CCSC(N)=N1)C2=CC(=C(F)C=C2F)C3=CN=CN=C3	120	29.7174
NCGC00390732-01	ALCAFTADINE	CN1CCC(CC1)=C2C3=NC=C(C=O)N3CCC4=CC=CC=C24	120	x
NCGC00402230-01		CCC(=O)N[C@H]1C[C@@H](C2=CC=CC=C2)C3=CC=CC=C3C1	120	x
NCGC00402345-03	DECERNOTINIB	CC[C@@](C)(NC1=CC=NC(=N1)C2=CNC3=C2C=CC=N3)C(=O)NCC(F)(F)F	120	9.46296
NCGC00408801-01	[NO STEREO] XL-888	CC[C@@H](C)NC1=CC(C(=O)NC2CC3CC[C@@H](C2)N3C4=NC=C(C=C4)C(=O)C5CC5)=C(C)C=C1C(N)=O	120	11.5207
NCGC00408807-01		CC1=CC=CC(\C=N\NC2=NC3=CC(=NN3C(=C2)N4CCOCC4)C5=CC=NC=C5)=C1	120	13.1739
NCGC00408857-02	FENMETOZOLE	ClC1=C(Cl)C=C(OCC2=NCCN2)C=C1	120	120
NCGC00408863-01	RO-4-1284	CCC1(O)CC2N(CCC3=CC(OC)=C(OC)C=C23)CC1CC(C)C	120	25.1191
NCGC00015469-09		NC(=N)NC(=O)CC1=C(Cl)C=CC=C1Cl	>120	120
NCGC00015605-18	LAMOTRIGINE	NC1=NC(N)=C(N=N1)C2=CC=CC(Cl)=C2Cl	>120	120
NCGC00015955-24	ALBUTEROL	CC(C)(C)NCC(O)C1=CC(CO)=C(O)C=C1	>120	120
NCGC00016797-16	[NO STEREO] AMOXICILLIN, L-|[NO STEREO] AMOXICILLIN ANHYDROUS	CC1(C)S[C@H]2[C@H](NC(=O)[C@@H](N)C3=CC=C(O)C=C3)C(=O)N2[C@H]1C(O)=O	>120	120
NCGC00016959-11	CIPROFLOXACIN	OC(=O)C1=CN(C2CC2)C3=CC(N4CCNCC4)=C(F)C=C3C1=O	>120	120
NCGC00095089-14	FLUCONAZOLE	OC(CN1C=NC=N1)(CN2C=NC=N2)C3=CC=C(F)C=C3F	>120	86.5365
NCGC00183881-01	MOXIFLOXACIN HYDROCHLORIDE MONOHYDRATE	COC1=C(N2C[C@@H]3CCCN[C@@H]3C2)C(F)=CC4=C1N(C=C(C(O)=O)C4=O)C5CC5	>120	120

## Sheet: P450-Glo Assay Screening
Sample ID	Commmon Name	SMILES	CYP3A4 AC50(uM)	CYP3A7 AC50(uM)
NCGC00017248-03	EMBELIN	CCCCCCCCCCCC1=C(O)C(=O)C=C(O)C1=O	INACTIVE	28.1838
NCGC00168265-02	LYSERGIDE	CCN(CC)C(=O)[C@H]1CN(C)[C@@H]2CC3=CNC4=C3C(=CC=C4)C2=C1	NO_DATA	8.28488
NCGC00244580-01		CCCCCCCCCC(CC)C1=CC=C(C=C1)S(O)(=O)=O	6.8966	7.51857
NCGC00263230-01		COC1=CC=CC=C1C2=CC=CC(=C2)C3=C(O)C4=CC(C#N)=C(Cl)C=C4NC3=O	12.5893	0.891251
NCGC00167547-02	AGARICIC ACID	CCCCCCCCCCCCCCCCC(C(O)=O)C(O)(CC(O)=O)C(O)=O	38.9018	30.9008
NCGC00160664-03	NITROXOLINE	OC1=C2N=CC=CC2=C(C=C1)N(=O)=O	38.9018	19.4971
NCGC00247692-01		COC1=C2OCOC2=CC(CC(C)N)=C1	NO_DATA	4.16928
NCGC00159473-05		CCN[C@H](C)CC1=CC=CC(=C1)C(F)(F)F	INACTIVE	INACTIVE
NCGC00183855-01	FENCLOFENAC	OC(=O)CC1=C(OC2=C(Cl)C=C(Cl)C=C2)C=CC=C1	INACTIVE	34.6713
NCGC00249417-02	ATACIGUAT	ClC1=CC=C(S1)S(=O)(=O)NC2=C(C=C(Cl)C=C2)C(=O)NC3=CC=C(C=C3)S(=O)(=O)N4CCOCC4	2.18761	4.89745
NCGC00016423-15	GOSSYPOL, (R)-|GOSSYPOL|GOSSYPOL, (S)-	CC(C)C1=C(O)C(O)=C(C=O)C2=C(O)C(=C(C)C=C12)C3=C(O)C4=C(C=C3C)C(C(C)C)=C(O)C(O)=C4C=O	13.8029	13.8029
NCGC00095264-04	CHLOROXINE	OC1=C2N=CC=CC2=C(Cl)C=C1Cl	NO_DATA	INACTIVE
NCGC00094815-05	BROXYQUINOLINE	OC1=C2N=CC=CC2=C(Br)C=C1Br	NO_DATA	INACTIVE
NCGC00181011-02	GIMERACIL	OC1=CC(=O)NC=C1Cl	INACTIVE	NO_DATA
NCGC00384191-01		CNC1=NC(=CC(NCC2=CC=C(NS(C)(=O)=O)C=C2Cl)=N1)C3=NC=CC=C3	37.9083	9.52213
NCGC00356637-01		CNS(=O)(=O)C1=CC=C(CC2=C(O)N(N=C2C3=CC=CC(=C3)C4=CC=CC=C4)C5=NC(=CS5)C(O)=O)C=C1	37.9083	3.98107
NCGC00378583-01		O[C@H]([C@H](CC1CCCCC1)NC(=O)[C@@H](CC2=CSC=N2)NC(=O)C3=NC4=C(N3)C=CC=C4)[C@@H](O)C5CC5	2.13174	8.91251
NCGC00356638-01		NC(=O)C1=CC=C(CC2=C(O)N(N=C2C3=CC=CC(=C3)C4=CC=CC=C4)C5=NC(=CS5)C(O)=O)C=C1	37.9083	9.52213
NCGC00247725-01		CCN(CC)CCC1=CNC2=C1C=CC=C2	NO_DATA	16.6428
NCGC00263167-01	SNS-032	CC(C)(C)C1=CN=C(CSC2=CN=C(NC(=O)C3CCNCC3)S2)O1	17.7828	8.91251
NCGC00159395-04	PHENICARBAZIDE	NC(=O)NNC1=CC=CC=C1	INACTIVE	13.8029
NCGC00164486-04	[NO STEREO] CYCLOVALONE	COC1=CC(C=C2CCCC(=CC3=CC(OC)=C(O)C=C3)C2=O)=CC=C1O	13.8029	15.4871
NCGC00164617-04	ADAPALENE	COC1=CC=C(C=C1C23CC4CC(CC(C4)C2)C3)C5=CC6=C(C=C5)C=C(C=C6)C(O)=O	INACTIVE	INACTIVE
NCGC00160654-06	ETHYLPARABEN	CCOC(=O)C1=CC=C(O)C=C1	INACTIVE	INACTIVE
NCGC00188863-02	DRONEDARONE HYDROCHLORIDE	CCCCN(CCCC)CCCOC1=CC=C(C=C1)C(=O)C2=C(CCCC)OC3=C2C=C(NS(C)(=O)=O)C=C3	INACTIVE	15.4871
NCGC00164283-07		CCCCCCCCCCCCCCCC[N+](C)(C)C	12.3018	38.9018
NCGC00263580-01		CC1=C(SC2=CC=NC=C2)C3=C(C=C1)N=C(N)NC3=O	INACTIVE	0.097717
NCGC00247675-01		COC1=CC(CC(C)C)=CC(OC)=C1OC	NO_DATA	15.3234
NCGC00091351-03	M-DINITROBENZENE	O=N(=O)C1=CC(=CC=C1)N(=O)=O	17.5485	INACTIVE
NCGC00090750-04	4,4'-DICHLORODIPHENYL SULFONE	ClC1=CC=C(C=C1)S(=O)(=O)C2=CC=C(Cl)C=C2	14.3358	NO_DATA
NCGC00386772-02		CCCC(=O)C1CCN(CC1)C2=C3CN(CCC3=NC=N2)C(=O)C4=CC=C(C=C4)C5=CC=CC=C5	0.952213	1.99526
NCGC00379140-01		CC1=CC=C2NC(=O)C(C3=NN(C(C3)C4=CC=C(Br)C=C4)C(=O)CCC(O)=O)=C(C5=CC=CC=C5)C2=C1	9.52213	5.01187
NCGC00015675-08	MILRINONE	CC1=C(C=C(C#N)C(=O)N1)C2=CC=NC=C2	31.7055	INACTIVE
NCGC00018221-08	CINCHOPHEN	OC(=O)C1=C2C=CC=CC2=NC(=C1)C3=CC=CC=C3	NO_DATA	INACTIVE
NCGC00091586-02	2-BROMOBIPHENYL	BrC1=C(C=CC=C1)C2=CC=CC=C2	INACTIVE	INACTIVE
NCGC00091483-03	4-TERT-BUTYLCATECHOL	CC(C)(C)C1=CC(O)=C(O)C=C1	14.1623	5.02499
NCGC00095042-06	THIOTEPA	S=P(N1CC1)(N2CC2)N3CC3	72.0016	32.1619
NCGC00018200-12	PHENOLPHTHALEIN	OC1=CC=C(C=C1)C2(OC(=O)C3=C2C=CC=C3)C4=CC=C(O)C=C4	3.09008	0.154871
NCGC00016311-19	PHENTOLAMINE HYDROCHLORIDE	CC1=CC=C(C=C1)N(CC2=NCCN2)C3=CC=CC(O)=C3	INACTIVE	2.45454
NCGC00091195-08	HEXACHLOROPHENE	OC1=C(Cl)C=C(Cl)C(Cl)=C1CC2=C(O)C(Cl)=CC(Cl)=C2Cl	2.18761	9.7717
NCGC00274277-01	BUTRIPTYLINE	CC(CC1C2=C(CCC3=C1C=CC=C3)C=CC=C2)CN(C)C	INACTIVE	15.4871
NCGC00183010-01	PELUBIPROFEN	CC(C(O)=O)C1=CC=C(\C=C2/CCCCC2=O)C=C1	INACTIVE	NO_DATA
NCGC00015884-13	RILMENIDINE PHOSPHATE	C1CC1C(NC2=NCCO2)C3CC3	INACTIVE	INACTIVE
NCGC00181337-03	DICHLOROBENZYL ALCOHOL	OCC1=C(Cl)C=C(Cl)C=C1	NO_DATA	27.5404
NCGC00253692-01	[NO STEREO] AMBASILIDE	NC1=CC=C(C=C1)C(=O)N2CC3CC(CN(CC4=CC=CC=C4)C3)C2	1.23018	0.436486
NCGC00344572-01		CC1(C)O[C@H]2[C@@H]3OC(C)(C)OC[C@@H]3O[C@]2(O1)C([O-])=O	NO_DATA	INACTIVE
NCGC00166121-03		CCCCCCCCCCCCCC[N+](C)(C)C	38.9018	21.8761
NCGC00016106-13	ZARDAVERINE	COC1=C(OC(F)F)C=CC(=C1)C2=NNC(=O)C=C2	INACTIVE	0.870904
NCGC00016003-10		OC(CCN1CCCCC1)(C2CCCCC2)C3=CC=CC=C3	INACTIVE	15.4871
NCGC00344545-01	3,3',5'-TRIIODOTHYRONINE, L-	N[C@@H](CC1=CC(I)=C(OC2=CC(I)=C(O)C(I)=C2)C=C1)C(O)=O	12.3018	4.89745
NCGC00166218-02	4,4'-DINITROCARBANILIDE	O=C(NC1=CC=C(C=C1)N(=O)=O)NC2=CC=C(C=C2)N(=O)=O	15.4871	INACTIVE
NCGC00018163-10	BITHIONOL	OC1=C(Cl)C=C(Cl)C=C1SC2=C(O)C(Cl)=CC(Cl)=C2	9.7717	19.4971
NCGC00178395-04	PIPERIDOLATE HYDROCHLORIDE	CCN1CCCC(C1)OC(=O)C(C2=CC=CC=C2)C3=CC=CC=C3	13.8029	12.3018
NCGC00166213-02	OCTYLDODECANOL	CCCCCCCCCCC(CO)CCCCCCCC	INACTIVE	INACTIVE
NCGC00181765-01	PRANLUKAST	O=C(NC1=C2OC(=CC(=O)C2=CC=C1)C3=NNN=N3)C4=CC=C(OCCCCC5=CC=CC=C5)C=C4	10.964	3.09008
NCGC00091023-06		CCCCCCCCCCCCCCCC[N+]1=CC=CC=C1	30.9008	17.3768
NCGC00092310-06	AMISULPRIDE	CCN1CCCC1CNC(=O)C2=C(OC)C=C(N)C(=C2)S(=O)(=O)CC	NO_DATA	INACTIVE
NCGC00178520-03		CN(CC1=C(N)C(Br)=CC(Br)=C1)C2CCCCC2	INACTIVE	NO_DATA
NCGC00016009-19	TOLAZAMIDE	CC1=CC=C(C=C1)S(=O)(=O)NC(=O)NN2CCCCCC2	13.6255	1.73768
NCGC00163939-02	BROMADIOLONE	OC(CC(C1=CC=CC=C1)C2=C(O)C3=C(OC2=O)C=CC=C3)C4=CC=C(C=C4)C5=CC=C(Br)C=C5	5.49503	10.964
NCGC00016391-13	CLIOQUINOL	OC1=C2N=CC=CC2=C(Cl)C=C1I	0.616553	INACTIVE
NCGC00344524-01		CCCCCCCCCCCCCCCC[N+](C)(C)CC1=CC=CC=C1	15.4871	17.3768
NCGC00262950-01	SETOPERONE	CC1=C(CCN2CCC(CC2)C(=O)C3=CC=C(F)C=C3)C(=O)N4CCSC4=N1	38.9018	NO_DATA
NCGC00091455-09	CELECOXIB	CC1=CC=C(C=C1)C2=CC(=NN2C3=CC=C(C=C3)S(N)(=O)=O)C(F)(F)F	12.3018	15.4871
NCGC00025200-02	CARPINDOLOL	CC(C)OC(=O)C1=CC2=C(N1)C=CC=C2OCC(O)CNC(C)(C)C	INACTIVE	27.5404
NCGC00025132-04	CROMAKALIM|LEVCROMAKALIM	CC1(C)OC2=C(C=C(C=C2)C#N)[C@H]([C@@H]1O)N3CCCC3=O	INACTIVE	INACTIVE
NCGC00166115-02	DIBUTYLTIN DILAURATE	CCCCCCCCCCCC(=O)O[Sn](CCCC)(CCCC)OC(=O)CCCCCCCCCCC	NO_DATA	19.4971
NCGC00013895-08	BENZBROMARONE	CCC1=C(C(=O)C2=CC(Br)=C(O)C(Br)=C2)C3=C(O1)C=CC=C3	9.7717	13.8029
NCGC00160440-03	LONAZOLAC	OC(=O)CC1=CN(N=C1C2=CC=C(Cl)C=C2)C3=CC=CC=C3	INACTIVE	INACTIVE
NCGC00016069-13	BRIMONIDINE	BrC1=C(NC2=NCCN2)C=CC3=NC=CN=C13	4.89745	1.0964
NCGC00378817-01	E-2012	COC1=CC(\C=C2/CCCN([C@@H](C)C3=CC=C(F)C=C3)C2=O)=CC=C1N4C=NC(C)=C4	0.75637	8.91251
NCGC00101826-01		OC1=C(NS(=O)(=O)C2=CC3=C(NC(=O)O3)C=C2)C=C(Cl)C=C1	30.1116	2.39185
NCGC00370868-01		CCCCCOC1=CC2=C(C=C1C3=C(O)C=CC(\C=C\C(O)=O)=C3)C(C)(C)CCC2(C)C	2.39185	1.6933
NCGC00389617-01	FASIGLIFAM	CC1=CC(OCCCS(C)(=O)=O)=CC(C)=C1C2=CC=CC(COC3=CC=C4[C@H](CC(O)=O)COC4=C3)=C2	16.933	INACTIVE
NCGC00387447-01		O=C(NC1=NC2=CC=CC=C2N1CCC3=CC=CC=C3)C4=CC=CC=C4	23.9185	INACTIVE
NCGC00101638-01		CC1=CC=CC(NC(C2=CC=CC=C2C)C3=C(O)C4=NC(C)=CC=C4C=C3)=N1	NO_DATA	NO_DATA
NCGC00379222-02		OC(C1=CC=C(NC(=O)C2=CC=C(C=C2)C(F)(F)F)C=C1)(C(F)(F)F)C(F)(F)F	23.9185	23.9185
NCGC00099960-01		CC1=CC(NC(C2=CC=CC(O)=C2)C3=C(O)C4=NC(C)=CC=C4C=C3)=NC=C1	23.9185	12.5893
NCGC00138751-01		CC1=CN=CN1CCC2=NN3C(=N2)C4=C(C=CC=C4)N=C3SCC(=O)NC5=CC=C(C)C(F)=C5	2.39185	10
NCGC00408826-01		COC1=CC(N)=C(Cl)C=C1C(=O)NC[C@@H]2CCN3CCC[C@@H]23	10.684	7.5637
NCGC00095123-05	CANDESARTAN CILEXETIL	CCOC1=NC2=CC=CC(C(=O)OC(C)OC(=O)OC3CCCCC3)=C2N1CC4=CC=C(C=C4)C5=CC=CC=C5C6=NN=NN6	2.39185	3.16228
NCGC00402234-02		CN(C)CCN(CC1=CC=CC=C1)C(=O)C2=NC3=CC(=NN3C(=C2)C4=CC=C(F)C=C4)C(C)(C)C	1.50916	30.1116
NCGC00389613-01		CC1=C(SC(NC(=O)N2CCCC2C(N)=O)=N1)C3=CSC(=N3)C(C)(C)C	10.684	INACTIVE
NCGC00389263-01		OCC(O)COC1=CC2=C(CCC3=C(C=CC(NC4=C(F)C=C(F)C=C4)=C3)C2=O)C=C1	9.52213	21.3174
NCGC00095044-01		CC(=O)OC1=CC=C(Cl)C2=C1N=CC=C2	26.837	25.1189
NCGC00408905-01	CHF-5074	OC(=O)C1(CC1)C2=CC=C(C(F)=C2)C3=CC=C(Cl)C(Cl)=C3	37.9083	21.3174
NCGC00128735-04		CC(C)(C)C1=CC=C(C=C1)C2=NC3=CC(=O)NN3C(SCCCOC4=CC=CC=C4)=N2	9.52213	18.9991
NCGC00112507-03		CC(C)(C)C1=CC=C(C=C1)S(=O)(=O)C2=CN=C(NC2=O)SCC(=O)NC3=CC=C(F)C(Cl)=C3	2.6837	1.6933
NCGC00263176-04		NC1=C(Cl)C(OC2=C(F)C=C(NC(=O)C3=CNC=C(C3=O)C4=CC=C(F)C=C4)C=C2)=CC=N1	0.150916	2.51189
NCGC00263152-14	PONATINIB	CN1CCN(CC2=CC=C(NC(=O)C3=CC(C#CC4=CN=C5C=CC=NN45)=C(C)C=C3)C=C2C(F)(F)F)CC1	15.0916	NO_DATA
NCGC00095012-01	CETRIMONIUM BROMIDE	CCCCCCCCCCCCCCCC[N+](C)(C)C	21.3174	23.9185
NCGC00387254-02	BMS-309403	CCC1=C(C(=NN1C2=CC=CC=C2C3=CC=CC(OCC(O)=O)=C3)C4=CC=CC=C4)C5=CC=CC=C5	9.52213	5.35469
NCGC00370906-01		CC1(C)CC=C(C2=CN=C3C=CC=CC3=C2)C4=C1C=CC(=C4)C(=O)NC5=CC=C(C=C5)C(O)=O	30.1116	8.48661
NCGC00014926-03	CARBOXYAMIDOTRIAZOLE	NC(=O)C1=C(N)N(CC2=CC(Cl)=C(C(=O)C3=CC=C(Cl)C=C3)C(Cl)=C2)N=N1	1.6933	7.07946
NCGC00378914-01	AM-966	C[C@@H](OC(=O)NC1=C(ON=C1C)C2=CC=C(C=C2)C3=CC=C(CC(O)=O)C=C3)C4=CC=CC=C4Cl	10.684	2.81838
NCGC00263106-03	GV 150526A	[O-]C(=O)C1=C(\C=C\C(=O)NC2=CC=CC=C2)C3=C(Cl)C=C(Cl)C=C3N1	21.3174	6.00806
NCGC00346669-01	FASIGLIFAM	CC1=CC(OCCCS(C)(=O)=O)=CC(C)=C1C2=CC=CC(COC3=CC=C4[C@H](CC(O)=O)COC4=C3)=C2	11.9877	7.07946
NCGC00370731-06		NC1=NC=CN2C(=NC(C3=CC4=C(N3)C(Cl)=CC=C4)=C12)[C@H]5CC[C@@H](CC5)C(O)=O	37.9083	9.52213
NCGC00163930-04	[NO STEREO] TRALKOXYDIM	CCO\N=C(\CC)C1=C(O)CC(CC1=O)C2=C(C)C=C(C)C=C2C	31.7055	15.4396
NCGC00164127-03	4-TERT-OCTYLPHENOL	CC(C)(C)CC(C)(C)C1=CC=C(O)C=C1	20.589	21.1902
NCGC00163843-03	MESOTRIONE	CS(=O)(=O)C1=CC(=C(C=C1)C(=O)C2C(=O)CCCC2=O)N(=O)=O	INACTIVE	22.8492
NCGC00090708-05	OXYQUINOLINE	OC1=C2N=CC=CC2=CC=C1	NO_DATA	29.932
NCGC00091650-03	2-AMINO-5-NITROPHENOL	NC1=C(O)C=C(C=C1)N(=O)=O	NO_DATA	25.92
NCGC00091261-03	4-AMINO-2-NITROPHENOL	NC1=CC(=C(O)C=C1)N(=O)=O	5.97221	22.4458
NCGC00247717-01		COC1=CC2=C(NC=C2CCN(C(C)C)C(C)C)C=C1	INACTIVE	NO_DATA
NCGC00168342-02	TRITICONAZOLE	CC1(C)CCC(=CC2=CC=C(Cl)C=C2)C1(O)CN3C=NC=N3	0.593812	0.18778
NCGC00090773-04	MONO(ETHYLHEXYL) PHTHALATE	CCCCC(CC)COC(=O)C1=C(C=CC=C1)C(O)=O	36.2136	34.1878
NCGC00090952-07	BISPHENOL A	CC(C)(C1=CC=C(O)C=C1)C2=CC=C(O)C=C2	25.6373	7.43655
NCGC00163774-04	ETHOPROPHOS	CCCSP(=O)(OCC)SCCC	INACTIVE	INACTIVE
NCGC00091086-02	3-BROMO-1-PROPANOL	OCCCBr	18.8858	INACTIVE
NCGC00163771-03	DIETHYLENE GLYCOL MONOMETHYL ETHER	COCCOCCO	INACTIVE	INACTIVE
NCGC00164164-02	N-METHYLPHTHALIMIDE	CN1C(=O)C2=C(C=CC=C2)C1=O	INACTIVE	INACTIVE
NCGC00091657-02	2-ETHOXYETHYL ACETATE	CCOCCOC(C)=O	INACTIVE	INACTIVE
NCGC00247731-01		CC[C@H]1C[C@@H]2C[C@@H]3[C@H]1[N@](C2)CCC4=C3NC5=C4C=C(OC)C=C5	19.6789	3.49946
NCGC00181767-03	TOLCAPONE	CC1=CC=C(C=C1)C(=O)C2=CC(O)=C(O)C(=C2)N(=O)=O	INACTIVE	9.7717
NCGC00263480-01	MEDROXYPROGESTERONE ACETATE	C[C@H]1C[C@H]2[C@@H]3CC[C@](OC(C)=O)(C(C)=O)[C@@]3(C)CC[C@@H]2[C@@]4(C)CCC(=O)C=C14	NO_DATA	1.54871
NCGC00015771-13		CN(C)CCOC(C1=CC=CC=C1)C2=C(C)C=CC=C2	INACTIVE	10.964
NCGC00015116-13	ANIRACETAM	COC1=CC=C(C=C1)C(=O)N2CCCC2=O	INACTIVE	1.23018
NCGC00159320-04	TRIAMCINOLONE DIACETATE	CC(=O)OCC(=O)[C@@]1(O)[C@@H](C[C@H]2[C@@H]3CCC4=CC(=O)C=C[C@]4(C)[C@@]3(F)[C@@H](O)C[C@]12C)OC(C)=O	INACTIVE	13.8029
NCGC00253715-01		CC(=O)N1CCN(CC1)C2=CC=C(O)C=C2	9.7717	13.8029
NCGC00183012-01	PENFLUTIZIDE	CCCCCC1NC2=CC(=C(C=C2S(=O)(=O)N1)S(N)(=O)=O)C(F)(F)F	NO_DATA	19.4971
NCGC00262952-01	TRIMETHYLHYDROQUINONE	CC1=CC(O)=C(C)C(C)=C1O	17.3768	24.5454
NCGC00043225-04	SODIUM MALATE	OC(CC([O-])=O)C([O-])=O	NO_DATA	INACTIVE
NCGC00160566-02	BROQUINALDOL	CC1=NC2=C(O)C(Br)=CC(Br)=C2C=C1	INACTIVE	15.4871
NCGC00016605-08	NIFENAZONE	CN1N(C(=O)C(NC(=O)C2=CN=CC=C2)=C1C)C3=CC=CC=C3	INACTIVE	INACTIVE
NCGC00262966-01	MOEXIPRILAT	COC1=CC2=C(CN([C@@H](C2)C(O)=O)C(=O)[C@H](C)N[C@@H](CCC3=CC=CC=C3)C(O)=O)C=C1OC	INACTIVE	15.4871
NCGC00261973-01	BUTOCTAMIDE SEMISUCCINATE	CCCCC(CC)CNC(=O)CC(C)OC(=O)CCC(O)=O	15.4871	15.4871
NCGC00160547-02	FOMOCAINE	C(CN1CCOCC1)CC2=CC=C(COC3=CC=CC=C3)C=C2	15.4871	NO_DATA
NCGC00018261-06		C(C(C1CCCCC1)C2CCCCC2)C3CCCCN3	21.8761	15.4871
NCGC00274057-01	PHENYLPROPANOLAMINE HYDROCHLORIDE, (+)-	C[C@@H](N)[C@@H](O)C1=CC=CC=C1	NO_DATA	INACTIVE
NCGC00160483-02		CN1CCN(CCC(=O)N2C3=C(SC4=C2C=C(C=C4)C(F)(F)F)C=CC=C3)CC1	7.76194	27.5404
NCGC00016306-08	CYCLOSERINE	N[C@@H]1CONC1=O	38.9018	INACTIVE
NCGC00263525-01		CC(C)N1C(\C=C\[C@@H](O)C[C@@H](O)CC([O-])=O)=C(C2=C1C=CC=C2)C3=CC=C(F)C=C3	27.5404	19.4971
NCGC00159425-04	UNDECYLENIC ACID	OC(=O)CCCCCCCCC=C	INACTIVE	38.9018
NCGC00183049-01		OC1=CC=C2[C@H](CNCC2=C1O)C3=CC(O)=C(O)C=C3	6.91783	7.76194
NCGC00024613-06	ALRESTATIN	OC(=O)CN1C(=O)C2=CC=CC3=CC=CC(C1=O)=C23	INACTIVE	27.5404
NCGC00182060-03		COC1=CC=CC(=C1)C(=O)CCN[C@@H](C)[C@H](O)C2=CC=CC=C2	15.4871	13.8029
NCGC00164513-02	BENZOYLPAS	OC(=O)C1=C(O)C=C(NC(=O)C2=CC=CC=C2)C=C1	34.6713	21.8761
NCGC00165769-03		CCOC(=O)COC1=C(Cl)C2=C(C=C1)C(C)=C(CCN(CC)CC)C(=O)O2	NO_DATA	NO_DATA
NCGC00161420-06		COCC(=O)O[C@]3(CCN(C)CCCC1=NC2=C(N1)C=CC=C2)CCC4=C(C=CC(F)=C4)[C@@H]3C(C)C	0.0154871	0.97717
NCGC00016794-13	GEMFIBROZIL	CC1=CC(OCCCC(C)(C)C(O)=O)=C(C)C=C1	NO_DATA	NO_DATA
NCGC00183020-01		CCCCCCCCCCCCCCCCCCNC(=O)OC1CCN(CC1)C(=O)OC[C@H](COC(=O)N(CC2=[N+](CC)C=CC=C2)C(=O)C3=C(OC)C=CC=C3)OC	38.9018	12.3018
NCGC00016741-09	TINIDAZOLE	CCS(=O)(=O)CCN1C(C)=NC=C1N(=O)=O	INACTIVE	INACTIVE
NCGC00159378-04	PHENYLHYDRAZINE HYDROCHLORIDE	NNC1=CC=CC=C1	43.6486	19.4971
NCGC00274076-01	.ALPHA.-AMYLCINNAMALDEHYDE, (Z)-	CCCCCC(C=O)=CC1=CC=CC=C1	INACTIVE	INACTIVE
NCGC00249084-02	DIMETRIDAZOLE	CN1C(C)=NC=C1N(=O)=O	INACTIVE	INACTIVE
NCGC00016507-05	THONZONIUM BROMIDE	CCCCCCCCCCCCCCCC[N+](C)(C)CCN(CC1=CC=C(OC)C=C1)C2=NC=CC=N2	27.5404	24.5454
NCGC00262954-01	MURAGLITAZAR	COC1=CC=C(OC(=O)N(CC(O)=O)CC2=CC=C(OCCC3=C(C)OC(=N3)C4=CC=CC=C4)C=C2)C=C1	19.4971	4.36486
NCGC00263444-01		COC1=CC2=C3[C@@H](CC4=CC(OC5=C(OC)C=C6CC[N+](C)(C)[C@@H](CC7=CC=C(OC3=C1OC)C=C7)C6=C5)=C(OC)C=C4)[N+](C)(C)CC2	13.8029	19.4971
NCGC00263561-01	NANDROLONE DECANOATE	CCCCCCCCCC(=O)O[C@H]1CC[C@H]2[C@@H]3CCC4=CC(=O)CC[C@@H]4[C@H]3CC[C@]12C	3.46713	4.89745
NCGC00262914-01	BECLAMIDE	ClCCC(=O)NCC1=CC=CC=C1	INACTIVE	INACTIVE
NCGC00179536-02	[NO STEREO] RIFAMPIN	CO[C@H]1C=CO[C@@]2(C)OC3=C(C2=O)C4=C(C(O)=C3C)C(O)=C(NC(=O)C(C)=CC=C[C@H](C)[C@H](O)[C@@H](C)[C@@H](O)[C@@H](C)[C@H](OC(C)=O)[C@@H]1C)C(\C=N\N5CCN(C)CC5)=C4O	13.8029	10.964
NCGC00015877-11	RITANSERIN	CC1=C(CCN2CCC(CC2)=C(C3=CC=C(F)C=C3)C4=CC=C(F)C=C4)C(=O)N5C=CSC5=N1	NO_DATA	15.4871
NCGC00181795-02	LUMIRACOXIB	CC1=CC(CC(O)=O)=C(NC2=C(Cl)C=CC=C2F)C=C1	38.9018	15.4871
NCGC00015693-09		OCCNCCNC1=C2C(=O)C3=C(C(=O)C2=C(NCCNCCO)C=C1)C(O)=CC=C3O	0.870904	30.9008
NCGC00253624-01	[NO STEREO] BUPARVAQUONE	CC(C)(C)C1CCC(CC2=C(O)C(=O)C3=C(C=CC=C3)C2=O)CC1	9.7717	15.4871
NCGC00015257-14	CLOFIBRATE	CCOC(=O)C(C)(C)OC1=CC=C(Cl)C=C1	NO_DATA	INACTIVE
NCGC00253761-01	ENCIPRAZINE	COC1=CC(OCC(O)CN2CCN(CC2)C3=C(OC)C=CC=C3)=CC(OC)=C1OC	NO_DATA	INACTIVE
NCGC00091062-09	OXITRIPTAN	N[C@@H](CC1=CNC2=C1C=C(O)C=C2)C(O)=O	27.5404	15.4871
NCGC00253750-01	EPICAINIDE	CCN1CCCC1CNC(=O)C(O)(C2=CC=CC=C2)C3=CC=CC=C3	NO_DATA	NO_DATA
NCGC00167781-06		NC(=O)COCCN1CCN(CC1)C(C2=CC=CC=C2)C3=CC=C(Cl)C=C3	INACTIVE	INACTIVE
NCGC00178220-05		CN(CS([O-])(=O)=O)C1=C(C)N(C)N(C1=O)C2=CC=CC=C2	INACTIVE	INACTIVE
NCGC00261977-01	NIMORAZOLE	O=N(=O)C1=CN=CN1CCN2CCOCC2	INACTIVE	INACTIVE
NCGC00165865-02	PENFLURIDOL	OC1(CCN(CCCC(C2=CC=C(F)C=C2)C3=CC=C(F)C=C3)CC1)C4=CC(=C(Cl)C=C4)C(F)(F)F	0.97717	24.5454
NCGC00024994-06	SELEGILINE HYDROCHLORIDE	C[C@H](CC1=CC=CC=C1)N(C)CC#C	INACTIVE	INACTIVE
NCGC00167532-02	BALOFLOXACIN	CNC1CCCN(C1)C2=C(OC)C3=C(C=C2F)C(=O)C(=CN3C4CC4)C(O)=O	NO_DATA	INACTIVE
NCGC00164603-04	EBASTINE	CC(C)(C)C1=CC=C(C=C1)C(=O)CCCN2CCC(CC2)OC(C3=CC=CC=C3)C4=CC=CC=C4	3.09008	19.4971
NCGC00181016-04	BEXAROTENE	CC1=C(C=C2C(=C1)C(C)(C)CCC2(C)C)C(=C)C3=CC=C(C=C3)C(O)=O	15.4871	12.3018
NCGC00018107-05	THIOSALICYLIC ACID	OC(=O)C1=C(S)C=CC=C1	INACTIVE	INACTIVE
NCGC00090903-11	SULFASALAZINE	OC(=O)C1=CC(=CC=C1O)\N=N\C2=CC=C(C=C2)S(=O)(=O)NC3=NC=CC=C3	INACTIVE	38.9018
NCGC00018153-10	DIENESTROL	C\C=C(C1=CC=C(O)C=C1)\C(=C\C)C2=CC=C(O)C=C2	6.16553	8.70904
NCGC00263657-01	METHOPRENE	COC(C)(C)CCCC(C)C\C=C\C(C)=C\C(=O)OC(C)C	NO_DATA	NO_DATA
NCGC00183270-01		[O-]C(=O)C1=CC(OC2=C(Cl)C=C(C=C2)C(F)(F)F)=CC=C1N(=O)=O	INACTIVE	NO_DATA
NCGC00166249-03	TETRAIODOFLUORESCEIN	OC1=C(I)C2=C(C=C1I)C3(OC(=O)C4=C3C=CC=C4)C5=C(O2)C(I)=C(O)C(I)=C5	43.6486	19.4971
NCGC00159391-03		OC1=C(C=C(C=C1)C2(OC(=O)C3=C2C(Br)=C(Br)C(Br)=C3Br)C4=CC(=C(O)C=C4)S([O-])(=O)=O)S([O-])(=O)=O	15.4871	15.4871
NCGC00166141-06		CN(C)CCOC(C1=CC=C(Cl)C=C1)C2=NC=CC=C2	INACTIVE	INACTIVE
NCGC00166290-03		CCCCCCCCCCCCOCCOCCOCCOCCOCCOCCOCCOCCOCCO	8.70904	7.76194
NCGC00167505-02	EPROSARTAN MESYLATE	CCCCC1=NC=C(\C=C(/CC2=CC=CS2)C(O)=O)N1CC3=CC=C(C=C3)C(O)=O	INACTIVE	NO_DATA
NCGC00159365-04	M-CRESYL ACETATE	CC(=O)OC1=CC=CC(C)=C1	INACTIVE	INACTIVE
NCGC00094818-09	HEXESTROL	CC[C@@H]([C@@H](CC)C1=CC=C(O)C=C1)C2=CC=C(O)C=C2	2.75404	4.89745
NCGC00094721-07	METHIMAZOLE	CN1C=CNC1=S	INACTIVE	INACTIVE
NCGC00090987-05	1-NAPHTHALENEACETIC ACID	OC(=O)CC1=C2C=CC=CC2=CC=C1	12.3018	INACTIVE
NCGC00094437-05	TRYPTOPHAN, D-	N[C@H](CC1=CNC2=C1C=CC=C2)C(O)=O	38.9018	21.8761
NCGC00253689-01	PROPACETAMOL	CCN(CC)CC(=O)OC1=CC=C(NC(C)=O)C=C1	INACTIVE	INACTIVE
NCGC00262927-01	DAPIPRAZOLE HYDROCHLORIDE	CC1=C(C=CC=C1)N2CCN(CCC3=NN=C4CCCCN34)CC2	INACTIVE	NO_DATA
NCGC00253771-01	XIBENOLOL	CC1=CC=CC(OCC(O)CNC(C)(C)C)=C1C	INACTIVE	INACTIVE
NCGC00344566-01		C[C@@H](O[C@H]1OCCN(CC2=NC(=O)N=N2)[C@H]1C3CCC(F)CC3)C4=CC(=CC(=C4)C(F)(F)F)C(F)(F)F	0.85971	3.84018
NCGC00015428-15	FLUOXETINE HYDROCHLORIDE	CNCCC(OC1=CC=C(C=C1)C(F)(F)F)C2=CC=CC=C2	7.76194	19.4971
NCGC00094561-06	PHENOTHRIN	CC(C)=CC1C(C(=O)OCC2=CC(OC3=CC=CC=C3)=CC=C2)C1(C)C	3.89018	8.70904
NCGC00274074-01	LAURETH-15|POLIDOCANOL|LAURETH-21|LAURETH-20|LAURETH-11|LAURETH-10|LAURETH-40|LAURETH-6|DODECYL ETHYLENEGLYCOL MONOETHER|LAURETH-16|LAURETH-50|LAURETH-12|LAURETH-5|LAURETH-8|LAURETH-25|LAURETH-30|LAURETH-38|LAURETH-7	CCCCCCCCCCCCOCCO	34.6713	NO_DATA
NCGC00160452-02	CLOPIRAC	CC1=CC(CC(O)=O)=C(C)N1C2=CC=C(Cl)C=C2	INACTIVE	17.3768
NCGC00023016-07		CO[C@]1(NC(=O)CSCC#N)[C@H]2SCC(CSC3=NN=NN3C)=C(N2C1=O)C([O-])=O	INACTIVE	NO_DATA
NCGC00167980-02	PRANOPROFEN	CC(C(O)=O)C1=CC=C2OC3=C(CC2=C1)C=CC=N3	INACTIVE	INACTIVE
NCGC00015417-04		CNC[C@H](O)C1=CC(O)=C(O)C=C1	7.76194	1.0964
NCGC00016789-06		CC1=C(C=CC(OCCOCC[N+](C)(C)CC2=CC=CC=C2)=C1)C(C)(C)CC(C)(C)C	38.9018	17.3768
NCGC00160436-02	FENAMOLE	NC1=NN=NN1C2=CC=CC=C2	INACTIVE	INACTIVE
NCGC00017354-07		CN[C@@H]1[C@H](O)[C@H](NC)[C@H]2O[C@]3(O)[C@@H](O[C@H](C)CC3=O)O[C@@H]2[C@H]1O	NO_DATA	NO_DATA
NCGC00091695-03	TRIENTINE	NCCNCCNCCN	21.8761	INACTIVE
NCGC00182988-01	ACREOZAST	CC(=O)OCC(=O)NC1=CC(=CC(NC(=O)COC(C)=O)=C1Cl)C#N	NO_DATA	INACTIVE
NCGC00253740-01	LACOSAMIDE	COC[C@@H](NC(C)=O)C(=O)NCC1=CC=CC=C1	INACTIVE	NO_DATA
NCGC00025303-06	RACLOPRIDE	CCN1CCC[C@H]1CNC(=O)C2=C(OC)C(Cl)=CC(Cl)=C2O	INACTIVE	INACTIVE
NCGC00187943-02		CCCCCCCCCCCCCC[N+](C)(C)CC1=CC=CC=C1	34.6713	38.9018
NCGC00090814-07	PARACHLOROPHENOL	OC1=CC=C(Cl)C=C1	INACTIVE	INACTIVE
NCGC00253659-01		OC(=O)C1=CC=C(OCCN2CCCCC2)C=C1	INACTIVE	INACTIVE
NCGC00263576-01		CC(C)CC(NC(=O)CNC(=O)[C@H](CC1=CC=C(O)C=C1)NC(=O)[C@@H](CO)NC(=O)[C@@H](CC2=CNC3=C2C=CC=C3)NC(=O)[C@H](CC4=CNC=N4)NC(=O)[C@H]5CCC(=O)N5)C(=O)N[C@H](CCCNC(N)=N)C(=O)N6CCC[C@@H]6C(=O)NCC(N)=O	17.3768	INACTIVE
NCGC00253618-01	2-ETHOXY-5-FLUOROURACIL	CCOC1=NC(=O)C(F)=CN1	30.9008	INACTIVE
NCGC00253573-01	TEPOXALIN	COC1=CC=C(C=C1)N2N=C(CCC(=O)N(C)O)C=C2C3=CC=C(Cl)C=C3	1.0964	0.309008
NCGC00016564-06		CN(C)C(=N)NC(N)=N	INACTIVE	INACTIVE
NCGC00015590-06		O=C1N(C2=C(C=CC=C2)C1(CC3=CC=NC=C3)CC4=CC=NC=C4)C5=CC=CC=C5	0.549503	2.75404
NCGC00178810-03		CO[C@@H]1[C@@H](OC(N)=O)[C@@H](O)[C@H](OC2=C(C)C3=C(C=C2)C([O-])=C(NC(=O)C4=CC(CC=C(C)C)=C(O)C=C4)C(=O)O3)OC1(C)C	27.5404	38.9018
NCGC00263455-01		NC1=C2CCCCC2=NC3=C1CCC3	INACTIVE	NO_DATA
NCGC00091010-03		CCCCCCCCCCCC[N+](C)(C)CCOC1=CC=CC=C1	12.3018	12.3018
NCGC00160410-02	8-HYDROXY-7-IODO-5-QUINOLINESULFONIC ACID	OC1=C2N=CC=CC2=C(C=C1I)S(O)(=O)=O	2.75404	NO_DATA
NCGC00263567-01		OC(=O)COCCN1CCN(CC1)C(C2=CC=CC=C2)C3=CC=C(Cl)C=C3	INACTIVE	INACTIVE
NCGC00183831-01	[NO STEREO] ACEGLATONE	CC(=O)O[C@H]1[C@@H]2OC(=O)[C@H](OC(C)=O)[C@@H]2OC1=O	INACTIVE	INACTIVE
NCGC00015340-14		CNCCCN1C2=C(CCC3=C1C=CC=C3)C=CC=C2	NO_DATA	17.3768
NCGC00181340-02	AZOSEMIDE	NS(=O)(=O)C1=C(Cl)C=C(NCC2=CC=CS2)C(=C1)C3=NNN=N3	NO_DATA	19.4971
NCGC00024928-23		CC\C(C1=CC=CC=C1)=C(/C2=CC=CC=C2)C3=CC=C(OCCN(C)C)C=C3	19.4971	6.91783
NCGC00181761-01			INACTIVE	INACTIVE
NCGC00094572-12	AMITRAZ	CN(\C=N\C1=C(C)C=C(C)C=C1)\C=N\C2=C(C)C=C(C)C=C2	12.3018	3.89018
NCGC00164568-04		CC(C)(O)C1=C(CC[C@@H](SCC2(CC([O-])=O)CC2)C3=CC(\C=C\C4=NC5=C(C=CC(Cl)=C5)C=C4)=CC=C3)C=CC=C1	13.8029	15.4871
NCGC00090686-07	NITROFURAZONE	NC(=O)N\N=C\C1=CC=C(O1)N(=O)=O	1.88858	11.9161
NCGC00091380-04	4,4'-THIODIANILINE	NC1=CC=C(SC2=CC=C(N)C=C2)C=C1	8.59941	2.11902
NCGC00091839-03	2,4,5-TRIHYDROXYBUTYROPHENONE	CCCC(=O)C1=CC(O)=C(O)C=C1O	1.78293	3.0806
NCGC00163815-04	ORYZALIN	CCCN(CCC)C1=C(C=C(C=C1N(=O)=O)S(N)(=O)=O)N(=O)=O	11.6897	1.54396
NCGC00015121-17	PHENOXYBENZAMINE HYDROCHLORIDE	CC(COC1=CC=CC=C1)N(CCCl)CC2=CC=CC=C2	INACTIVE	13.6255
NCGC00402345-03	DECERNOTINIB	CC[C@@](C)(NC1=CC=NC(=N1)C2=CNC3=C2C=CC=N3)C(=O)NCC(F)(F)F	1.89991	0.150916
NCGC00379083-01		FC1=CC=CC2=C1C(N(CCC3=NC=CC=C3)C2=O)C(=O)NCC4=CC=C(OC(F)(F)F)C=C4	6.74115	0.446684
NCGC00101027-01		CC1=CC=C2C=CC(C(NC3=NC=CC=C3)C4=CC=CC=C4)=C(O)C2=N1	NO_DATA	4.46684
NCGC00390447-01		CC1CCCCN1S(=O)(=O)C2=CC=C(C=C2)N3CCCC3=O	NO_DATA	10.684
NCGC00390654-01		COC1=CN(N=C(C2=CC=NN2C3=CC=CC=C3)C1=O)C4=CC=C(C=C4F)N5C=CC=N5	26.837	2.39185
NCGC00345838-01	GNE-493	CC(C)(O)C1=CC2=C(S1)C(=NC(=N2)C3=CN=C(N)N=C3)N4CCOCC4	INACTIVE	11.2202
NCGC00351601-07	OTENABANT	CCNC1(CCN(CC1)C2=C3N=C(N(C3=NC=N2)C4=CC=C(Cl)C=C4)C5=CC=CC=C5Cl)C(N)=O	0.952213	2.23872
NCGC00389360-02	AZD-7762	NC(=O)NC1=C(SC(=C1)C2=CC(F)=CC=C2)C(=O)N[C@H]3CCCNC3	11.9877	11.9877
NCGC00387879-03	AFURESERTIB	CN1N=CC(Cl)=C1C2=C(Cl)SC(=C2)C(=O)N[C@H](CN)CC3=CC=CC(F)=C3	0.301116	3.79083
NCGC00379232-01		CC(C)(N)C1=NC(=CN1)C2=CC=C(OC(F)(F)F)C=C2	INACTIVE	NO_DATA
NCGC00372530-01		NS(=O)(=O)C1=CC=C(CC2=C(CC3CC3)N(N=C2C4=CC(=CC=C4)C5=CC=CC=C5)C6=NC(=CS6)C(O)=O)C=C1	13.4504	5.62341
NCGC00386755-03		CCC(=O)N1CCC2=C(C1)C=C(O)C(OC)=C2	37.9083	10.684
NCGC00113951-01		CC1CCN(CC1)C(=O)C2=CC=C(CSC3=NC4=CC=NC=C4N3CC5=CC=CC(C)=C5)C=C2	1.34504	1.41254
NCGC00351683-02		COC1=CC=C(NC(=O)C2=CNC=N2)C=C1S(=O)(=O)NC3=CC=C(Br)C=C3	0.301116	12.5893
NCGC00263178-09	ENMD-981693	CN1CCN(CC1)C2=NC(\C=C\C3=CC=CC=C3)=NC(NC4=NNC(C)=C4)=C2	INACTIVE	19.9526
NCGC00378823-01		OC(=O)C1=CC=CC(CN2C(=O)\C(=C(/C3=CC=CC=C3)C4=CC=C(Cl)C=C4)C5=C2C=CC=C5)=C1	11.9877	2.23872
NCGC00370784-01	RESIQUIMOD	CCOCC1=NC2=C(N)N=C3C=CC=CC3=C2N1CC(C)(C)O	INACTIVE	NO_DATA
NCGC00378630-01	BMS-690514	COC1=CC(NC2=NC=NN3C=CC(CN4CC[C@@H](N)[C@H](O)C4)=C23)=CC=C1	3.79083	5.01187
NCGC00183125-01	MENATETRENONE	CC(C)=CCC\C(C)=C\CC\C(C)=C\CC\C(C)=C\CC1=C(C)C(=O)C2=C(C=CC=C2)C1=O	5.35469	9.52213
NCGC00390643-02	PREXASERTIB	COC1=CC=CC(OCCCN)=C1C2=CC(NC3=NC=C(N=C3)C#N)=NN2	NO_DATA	22.3872
NCGC00387474-01		O=C(NCC1=CC=CC=N1)NC2=NN=C(O2)C3=CC=CO3	INACTIVE	INACTIVE
NCGC00387783-01		C(CN1CCCC1)OC2=CC=C(NC3=NC=C(S3)C4=CC=CC=C4)C=C2	21.3174	26.837
NCGC00378862-01		CNS(=O)(=O)C1=C(NC2=C(Br)C=NC(NC3=C(OC)C=C(C=C3)N4CCN(C)CC4)=N2)C=CC=C1	8.48661	INACTIVE
NCGC00386771-01		CC(C)(OC1=CC=C(C=C1)C2=NC3=CC(Cl)=CC=C3S2)C(O)=O	INACTIVE	23.9185
NCGC00379144-01		COC1=C(C=C(NC(=O)N2CCC3=C2C=CC4=C3C=CC=C4)C=C1)N5CCN(C)CC5	NO_DATA	INACTIVE
NCGC00370890-01		CC[C@H](CO)NC1=NC(NCC2=CC=C(C=C2)C3=NC=CC=C3)=C4N=CN(C(C)C)C4=N1	2.6837	11.9877
NCGC00370745-03		CC1=NOC(NS(=O)(=O)C2=CC=C(NC(=O)C3=C4C=C(C)C=C(C)C4=NC(=C3)C5=NC=CC=C5)C=C2)=C1C	6.74115	7.07946
NCGC00386293-08	ROCILETINIB	COC1=C(NC2=NC=C(C(NC3=CC=CC(NC(=O)C=C)=C3)=N2)C(F)(F)F)C=CC(=C1)N4CCN(CC4)C(C)=O	9.52213	INACTIVE
NCGC00018239-08	[NO STEREO] ISOETHARINE MESYLATE	CCC(NC(C)C)C(O)C1=CC=C(O)C(O)=C1	0.213174	1.41254
NCGC00386708-01		CN1C2=CC(=NN2C(=O)C3=C1C=CC(NC(=O)C4=CC=CC=C4)=C3)C(O)=O	INACTIVE	INACTIVE
NCGC00351432-08	GNF-5	OCCNC(=O)C1=CC=CC(=C1)C2=CC(NC3=CC=C(OC(F)(F)F)C=C3)=NC=N2	21.3174	15.0916
NCGC00386898-01		OC1=NC2=C(C=CC=C2)N1C3CCN(CCNC(=O)C4=CC5=C(C=CC=C5)C=C4)CC3	30.1116	15.8489
NCGC00379120-01		COC1CCN(CC1)C2=NC(=CC=C2)C3=CC(NC(C)=O)=NC(=N3)N4N=C(C)C=C4C	16.933	14.1254
NCGC00181917-01	CARBENICILLIN INDANYL	CC1(C)S[C@@H]2[C@H](NC(=O)C(C(=O)OC3=CC=C4CCCC4=C3)C5=CC=CC=C5)C(=O)N2[C@H]1C(O)=O	INACTIVE	28.1838
NCGC00370994-02		CCCCCCOC1=CC2=C(C=C1N(C)C3=NC=C(C=N3)C(O)=O)C(C)(C)CCC2(C)C	10.684	2.6837
NCGC00166409-02	UNITHIOL	[O-]S(=O)(=O)CC(S)CS	INACTIVE	14.1254
NCGC00113985-01		CNC(=O)C1=CC=C(CSC2=NC3=CC=NC=C3N2CC4=CC=C(C)C=C4)C=C1	2.39185	0.707946
NCGC00249377-01		CC1=CC(C(=O)CN2CCCC2)=C(C)N1C3=CC=C(F)C=C3	9.52213	INACTIVE
NCGC00378843-02	PIRODAVIR	CCOC(=O)C1=CC=C(OCCC2CCN(CC2)C3=NN=C(C)C=C3)C=C1	18.9991	11.2202
NCGC00386301-04		CNCC1=CC(NC(=O)C2=CC=C(NC3=NC4=CC=CC=C4C(=N3)C5=CC=CC=C5)C=C2)=C(C)C=C1	10.684	INACTIVE
NCGC00386705-01		CN(CC1=CC=C(C=C1)C(O)=O)C2=C(N=C(OCC3=C(ON=C3C4=C(Cl)C=CC=C4Cl)C5CC5)C=C2)C(F)(F)F	0.379083	0.199526
NCGC00319021-01	[NO STEREO] METOFLUTHRIN, TRANS-(E)-|[NO STEREO] METOFLUTHRIN, TRANS-(Z)-|[NO STEREO] METOFLUTHRIN, CIS-(E)-|[NO STEREO] METOFLUTHRIN, CIS-(Z)-	COCC1=C(F)C(F)=C(COC(=O)C2C(\C=C\C)C2(C)C)C(F)=C1F	8.48661	2.39185
NCGC00274276-01	PROTOKYLOL	CC(CC1=CC2=C(OCO2)C=C1)NCC(O)C3=CC(O)=C(O)C=C3	2.6837	8.91251
NCGC00346549-06		ClC1=CC=C(C=C1)C2(CCNCC2)C3=CC=C(C=C3)C4=CNN=C4	26.837	NO_DATA
NCGC00182056-02		CCCCCCCC[N+](C)(C)CCCCCCCC	15.0916	26.837
NCGC00263186-11	SGI-1776	CN1CCC(CNC2=NN3C(C=C2)=NC=C3C4=CC=CC(OC(F)(F)F)=C4)CC1	3.01116	14.1254
NCGC00387775-02		OC(=O)C1=CC=C(CCCC2=CC=C(OCCC3=CC=C(F)C=C3)C=C2)O1	37.9083	9.52213
NCGC00261982-01	.ALPHA.-ISOPROPYLHOMOVERATRONITRILE	COC1=C(OC)C=C(C=C1)C(C#N)C(C)C	37.9083	6.00806
NCGC00386680-01	AMG-131	ClC1=CC=C(C(Cl)=C1)S(=O)(=O)NC2=CC(Cl)=C(OC3=CC4=CC=CC=C4N=C3)C(Cl)=C2	1.6933	2.51189
NCGC00390369-01		COC1=CC=C(C=C1)C(=O)N2C(C)=C(CC3=CC(O[C@@H](C)C(O)=O)=CC=C3)C4=CC(OC(F)(F)F)=CC=C24	7.5637	0.794328
NCGC00346096-10		CC1=C(C(CC(=O)N1)C2=CC=C(C=C2)C(F)(F)F)C(=O)NC3=C(F)C=C4NN=CC4=C3	1.6933	0.952213
NCGC00371028-01		CC1(C)CCC(C)(C)C2=C1C=CC(=C2)C#CC3=CC=C(C=C3)C(O)=O	11.9877	INACTIVE
NCGC00139523-01		CC1=C(C=CC=C1)N2C(=O)C3=C(NN=C3)N=C2SCC4=CC=C(Cl)C=C4	9.52213	7.5637
NCGC00344546-01	FENIPENTOL	CCCCC(O)C1=CC=CC=C1	INACTIVE	INACTIVE
NCGC00099493-01		OC(=O)C1=C(OC2=C1C=C(OCC3=CC=C(Cl)C(Cl)=C3)C=C2)C4=CC=CC=C4	INACTIVE	15.0916
NCGC00347956-01	SR-9011	CCCCCNC(=O)N1CCC(CN(CC2=CC=C(S2)N(=O)=O)CC3=CC=C(Cl)C=C3)C1	1.6933	3.01116
NCGC00022567-05	CLADRIBINE	NC1=NC(Cl)=NC2=C1N=CN2[C@H]3C[C@H](O)[C@@H](CO)O3	INACTIVE	INACTIVE
NCGC00387169-01		CCNC(=O)OC1CCN(CC1)C2=NN=CC3=CC(OC)=C(OC)C=C23	9.52213	14.1254
NCGC00386408-03		CN1CCN(CC2=CC=C(C=C2)C3=CC4=C(NC=C4C5=CC=C6NC=CC6=C5)N=C3)CC1	5.35469	5.35469
NCGC00183828-01		CC(COC1=CC=CC=C1)NN	26.837	9.52213
NCGC00386857-03		C[C@@H](CN1CCC2(CC1)N(CNC2=O)C3=CC(F)=CC=C3)NC(=O)C4=CC=C(Br)C=C4	15.0916	14.1254
NCGC00381901-01		CC1=C(C(N=C(NC2=NC3=C(O2)C(Cl)=CC=C3)N1)C4=C(Cl)C=CC=C4)C(=O)NC5=NC=CC(=C5)C(O)=O	37.9083	23.9185
NCGC00099934-01		CC1=CC(NC(C2=CC(C)=CC=C2O)C3=C(O)C4=NC=CC=C4C=C3)=NC=C1	INACTIVE	23.9185
NCGC00390630-01		COC1=CC(Cl)=C(C=C1C(=O)N2CCN(CC2)C(=O)C=C)C3=CC(Cl)=CC=C3Cl	2.13174	INACTIVE
NCGC00106087-03		CC1=CN2C(C=C1)=NC(=C2NC3=CC=CC=C3C)C4=NC=CC=C4	18.9991	6.74115
NCGC00390675-01		CC[C@@H](NC1=C(NC2=CC=CC(C(=O)N(C)C)=C2O)C(=O)C1=O)C3=CC=C(C)O3	10.684	11.9877
NCGC00263084-01		CNC1CCC(CC1)N(CC2=CC(=CC=C2)C3=CC=NC=C3)C(=O)C4=C(Cl)C5=C(F)C=CC(F)=C5S4	0.119877	2.39185
NCGC00379041-03		CCN1CCN(CC2=C(C=C(NC(=O)C3=CC(OC4=C5C=CNC5=NC=C4)=C(C)C=C3)C=C2)C(F)(F)F)CC1	4.77237	13.4504
NCGC00345491-06		CCCC1=CC2=C(N=CN=C2S1)N3CCN(CC3)C4=NCC(C)(C)S4	3.01116	INACTIVE
NCGC00164568-02	[NO STEREO] MONTELUKAST SODIUM	CC(C)(O)C1=C(CC[C@H](SCC2(CC([O-])=O)CC2)C3=CC(\C=C\C4=NC5=C(C=CC(Cl)=C5)C=C4)=CC=C3)C=CC=C1	7.5637	3.37858
NCGC00346931-05		CNC(=O)C1=CC=CC=C1NC2=NC(NC3=CC=C(C=C3OC)N4CCOCC4)=NC=C2Cl	2.39185	3.01116
NCGC00386350-01		CN(CC(=O)N(CC1=CC=C(C=C1)C2CCCCC2)C3=CC=C(C=C3)C(O)=O)S(=O)(=O)C4=C(F)C(F)=C(F)C(F)=C4F	3.01116	0.354813
NCGC00357427-06		NCCOC1=CC(=NC(=C1)C(=O)NC2=NC3=CC=CC=C3C(OCCN)=C2)C(=O)NC4=NC5=CC=CC=C5C(OCCN)=C4	INACTIVE	INACTIVE
NCGC00402366-02		COC1=CC2=C(C=C1)N=CC=C2C(=O)CC[C@@H]3CCN(CC#CC4=C(F)C(F)=CC(F)=C4)C[C@@H]3C(O)=O	9.52213	1.34504
NCGC00386520-01		CCCN(CCC)[C@@H]1CCC2=C(C1)C3=C(NC(=C3)C#N)C=C2	INACTIVE	NO_DATA
NCGC00386337-05	DARAPLADIB	CCN(CC)CCN(CC1=CC=C(C=C1)C2=CC=C(C=C2)C(F)(F)F)C(=O)CN3C4=C(CCC4)C(=O)N=C3SCC5=CC=C(F)C=C5	9.52213	14.1254
NCGC00138725-01		CC1=CN=CN1CCC2=NN3C(=N2)C4=C(C=CC=C4)N=C3SCC(=O)NC5=CC=CC(Cl)=C5	2.13174	3.98107
NCGC00390682-01	TOLFENPYRAD	CCC1=NN(C)C(C(=O)NCC2=CC=C(OC3=CC=C(C)C=C3)C=C2)=C1Cl	8.48661	9.52213
NCGC00370962-01		COC1=CC=C(CCCN2CCC(COC(C3=CC=CC=C3)C4=CC=CC=C4)CC2)C=C1	11.9877	INACTIVE
NCGC00345056-02	VIDOFLUDIMUS	COC1=CC(=CC=C1)C2=CC=C(NC(=O)C3=C(CCC3)C(O)=O)C(F)=C2	37.9083	12.5893
NCGC00370746-10		ClC1=CC(=CC=C1)C2=CC=C(O2)C(=O)NC3=CC=C(CN4CCOCC4)C=C3	7.5637	23.9185
NCGC00390662-01		FC1=C(C=CN=C1)C(=O)NC2=CC=C(C=C2)N3N=C(C=C3C(F)(F)F)C(F)(F)F	8.48661	26.837
NCGC00378738-01		COC1=CC(CCC2=NC3=C(N2)C=CC=N3)=NC=C1	INACTIVE	INACTIVE
NCGC00356642-01		CC1=C(C(N=C(NC2=NC3=C(O2)C=CC=C3)N1)C4=C(Cl)C=CC=C4)C(=O)NC5=CC=CC(CN)=C5	11.9877	28.1838
NCGC00346569-07		O=C(N1CCNCC1)C2=CC=C(\C=C\C3=NNC4=C3C=CC=C4)C=C2	21.3174	14.1254
NCGC00402304-03		OC(=O)C1=C(O)C=CC(=C1)N(CC2=CC=C(C=C2)C3CCCCC3)C(=O)C4=CC=C(OC5=CC=CC=C5)C=C4	10.684	14.1254
NCGC00378760-01	DMP-777	CCC[C@@H](NC(=O)N1[C@@H](OC2=CC=C(C=C2)C(=O)N3CCN(C)CC3)C(CC)(CC)C1=O)C4=CC5=C(OCO5)C=C4	0.477237	10.684
NCGC00389443-01	PANTOPRAZOLE	COC1=C(OC)C(CS(=O)C2=NC3=CC(OC(F)F)=CC=C3N2)=NC=C1	21.3174	11.9877
NCGC00096077-05	OLANZAPINE	CN1CCN(CC1)C2=NC3=CC=CC=C3NC4=C2C=C(C)S4	INACTIVE	NO_DATA
NCGC00119628-02		CC1=CC=C(C=C1)S(=O)(=O)NC2=NN3C(C=C(NC3=N2)C4=CC=CC=C4)C5=CC=C(Cl)C=C5	2.6837	INACTIVE
NCGC00379183-02		COC1=CC(=CC=C1)N2N=C(C=C2C3=CC(Cl)=C(C=C3)C4CCCCC4)C(O)=O	11.9877	INACTIVE
NCGC00106119-02		CC1=CC2=NC(=C(NC3=CC=CC=C3C)N2C=C1)C4=NC=CC=C4	26.837	15.0916
NCGC00128743-02		CC1=C(C)C(OCCCSC2=NC(=NC3=CC(=O)NN23)C4=CC=C(C=C4)C(C)(C)C)=CC=C1	13.4504	15.0916
NCGC00510374-01	[NO STEREO] AMG-837	CC#C[C@@H](CC([O-])=O)C1=CC=C(OCC2=CC(=CC=C2)C3=CC=C(C=C3)C(F)(F)F)C=C1	INACTIVE	NO_DATA
NCGC00345056-04	VIDOFLUDIMUS	COC1=CC(=CC=C1)C2=CC=C(NC(=O)C3=C(CCC3)C(O)=O)C(F)=C2	26.837	15.8489
NCGC00168267-02		COC1=CC(Br)=C(OC)C=C1C[C@@H](C)N	INACTIVE	NO_DATA
NCGC00164168-02	DIPHENYL ISOPHTHALATE	O=C(OC1=CC=CC=C1)C2=CC(=CC=C2)C(=O)OC3=CC=CC=C3	INACTIVE	INACTIVE
NCGC00015862-07		CN(C)C(=O)OC1=C[N+](C)=CC=C1	INACTIVE	INACTIVE
NCGC00253664-01		COC(=O)C=C(C)N	INACTIVE	INACTIVE
NCGC00091044-02	BENZOHYDROXAMIC ACID	ONC(=O)C1=CC=CC=C1	INACTIVE	INACTIVE
NCGC00247728-01	PSILOCIN	CN(C)CCC1=CNC2=C1C(O)=CC=C2	1.11395	NO_DATA
NCGC00016032-11	THIOCTIC ACID	OC(=O)CCCCC1CCSS1	INACTIVE	INACTIVE
NCGC00253758-01	INDOBUFEN	CCC(C(O)=O)C1=CC=C(C=C1)N2CC3=C(C=CC=C3)C2=O	INACTIVE	INACTIVE
NCGC00017325-06	KOJIC ACID	OCC1=CC(=O)C(O)=CO1	INACTIVE	INACTIVE
NCGC00015851-10		CNCCCC1C2=C(C=CC=C2)C=CC3=C1C=CC=C3	NO_DATA	24.5454
NCGC00092366-03	[NO STEREO] RELCOVAPTAN	COC1=CC=C(C=C1OC)S(=O)(=O)N2[C@H](C(=O)N3CCC[C@@H]3C(N)=O)[C@@](O)(C4=C2C=CC(Cl)=C4)C5=C(Cl)C=CC=C5	0.691783	4.36486
NCGC00016251-13	PROBENECID	CCCN(CCC)S(=O)(=O)C1=CC=C(C=C1)C(O)=O	INACTIVE	INACTIVE
NCGC00164491-02	LIDOFENIN	CC1=CC=CC(C)=C1NC(=O)CN(CC(O)=O)CC(O)=O	INACTIVE	27.5404
NCGC00253670-01	MEROPENEM ANHYDROUS	C[C@@H](O)[C@@H]1[C@H]2[C@@H](C)C(S[C@@H]3CN[C@@H](C3)C(=O)N(C)C)=C(N2C1=O)C(O)=O	INACTIVE	INACTIVE
NCGC00016529-07		CCCCOC1=CC=C(OCCCN2CCOCC2)C=C1	INACTIVE	17.3768
NCGC00263521-01	[NO STEREO] DEFLAZACORT	CC(=O)OCC(=O)[C@@]12N=C(C)O[C@@H]1C[C@H]3[C@@H]4CCC5=CC(=O)C=C[C@]5(C)[C@H]4[C@@H](O)C[C@]23C	13.8029	INACTIVE
NCGC00181756-01	ORYZANOL A	COC1=C(O)C=CC(\C=C\C(=O)O[C@H]2CC[C@]34C[C@]35CC[C@]6(C)[C@H](CC[C@@]6(C)[C@@H]5CC[C@H]4C2(C)C)[C@H](C)CCC=C(C)C)=C1	INACTIVE	NO_DATA
NCGC00263559-01	CARBOCYSTEINE, DL-	NC(CSCC(O)=O)C(O)=O	INACTIVE	INACTIVE
NCGC00016646-05	BROMOPRIDE	CCN(CC)CCNC(=O)C1=CC(Br)=C(N)C=C1OC	INACTIVE	24.5454
NCGC00161599-09	[NO STEREO] TROGLITAZONE, (2R,5R)-(+/-)-|[NO STEREO] TROGLITAZONE, (2S,5R)-(+/-)-	CC1=C(O)C(C)=C2CCC(C)(COC3=CC=C(CC4SC(=O)NC4=O)C=C3)OC2=C1C	1.0964	2.75404
NCGC00016239-04		CC[N+](C)(CC)CCOC(=O)C1C2=C(OC3=C1C=CC=C3)C=CC=C2	0.00691783	INACTIVE
NCGC00160665-02	PROROXAN HYDROCHLORIDE	O=C(CCN1CCC(C1)C2=CC=CC=C2)C3=CC4=C(OCCO4)C=C3	NO_DATA	21.8761
NCGC00165999-03	CYCLAMIC ACID	OS(=O)(=O)NC1CCCCC1	INACTIVE	INACTIVE
NCGC00015529-15	IBUPROFEN	CC(C)CC1=CC=C(C=C1)C(C)C(O)=O	INACTIVE	INACTIVE
NCGC00159330-03	DOXOFYLLINE	CN1C2=C(N(CC3OCCO3)C=N2)C(=O)N(C)C1=O	INACTIVE	INACTIVE
NCGC00253747-01	CLORTERMINE	CC(C)(N)CC1=C(Cl)C=CC=C1	INACTIVE	15.4871
NCGC00274274-01	BENZQUINAMIDE	CCN(CC)C(=O)C1CN2CCC3=C(C=C(OC)C(OC)=C3)C2CC1OC(C)=O	NO_DATA	INACTIVE
NCGC00015996-10		CCN(CC)CCNC(=O)C1=CC(=CC=C1OC)S(C)(=O)=O	INACTIVE	INACTIVE
NCGC00262945-01	[NO STEREO] RIVAROXABAN	ClC1=CC=C(S1)C(=O)NCC2CN(C(=O)O2)C3=CC=C(C=C3)N4CCOCC4=O	INACTIVE	15.4871
NCGC00262928-01	CLEVIDIPINE	CCCC(=O)OCOC(=O)C1=C(C)NC(C)=C(C1C2=C(Cl)C(Cl)=CC=C2)C(=O)OC	3.62537	3.3112
NCGC00091151-04	PHENOXYACETIC ACID	OC(=O)COC1=CC=CC=C1	INACTIVE	INACTIVE
NCGC00159423-03	PHYTONADIONE, (E)-	CC(C)CCC[C@@H](C)CCC[C@@H](C)CCC\C(C)=C\CC1=C(C)C(=O)C2=C(C=CC=C2)C1=O	19.4971	21.8761
NCGC00160396-04	PRAVADOLINE	COC1=CC=C(C=C1)C(=O)C2=C(C)N(CCN3CCOCC3)C4=C2C=CC=C4	1.54871	0.776194
NCGC00262961-01	CROMOGLICATE LISETIL	CCOC(=O)C1=CC(=O)C2=C(OCC(COC3=CC=CC4=C3C(=O)C=C(O4)C(=O)OCC)OC(=O)[C@@H](N)CCCCN)C=CC=C2O1	8.70904	7.76194
NCGC00253639-01	4-HYDROXYINDOLE	OC1=CC=CC2=C1C=CN2	6.16553	12.3018
NCGC00091761-07	BUTYLATED HYDROXYTOLUENE	CC1=CC(=C(O)C(=C1)C(C)(C)C)C(C)(C)C	INACTIVE	INACTIVE
NCGC00163507-03		CCCCCCCCOC1=C(C=CC=C1)C(=O)NC2=CC=C(C=C2)C(=O)OCC[N+](C)(CC)CC	NO_DATA	17.3768
NCGC00091655-05	P-TERT-PENTYLPHENOL	CCC(C)(C)C1=CC=C(O)C=C1	INACTIVE	27.5404
NCGC00263543-01	[NO STEREO] VINCRISTINE SULFATE	CC[C@]1(O)C[C@H]2C[N@@](C1)CCC3=C(NC4=C3C=CC=C4)[C@@](C2)(C(=O)OC)C5=C(OC)C=C6N(C=O)[C@@H]7[C@]8(CCN9CC=C[C@](CC)([C@@H]89)[C@@H](OC(C)=O)[C@]7(O)C(=O)OC)C6=C5	NO_DATA	NO_DATA
NCGC00024609-02	FLUROFAMIDE	NP(N)(=O)NC(=O)C1=CC=C(F)C=C1	INACTIVE	INACTIVE
NCGC00018097-06	PAROXYPROPIONE	CCC(=O)C1=CC=C(O)C=C1	INACTIVE	INACTIVE
NCGC00182997-01	MELINAMIDE	CCCCC\C=C/C\C=C/CCCCCCCC(=O)NC(C)C1=CC=CC=C1	2.18761	2.45454
NCGC00184998-02		OC1=C(O)C=C(CCNCCCCCCNCCC2=CC=CC=C2)C=C1	NO_DATA	12.3018
NCGC00166140-02		CC1=C(O)C(CO)=C(CSSCC2=C(CO)C(O)=C(C)N=C2)C=N1	38.9018	13.8029
NCGC00015122-11		CC(NC(C)(C)C)C(=O)C1=CC=CC(Cl)=C1	NO_DATA	NO_DATA
NCGC00253678-01	ETHYL BENZYLPYRUVATE	CCOC(=O)C(=O)CCC1=CC=CC=C1	INACTIVE	17.3768
NCGC00249920-01	NANDROLONE CYCLOHEXYLPROPIONATE	C[C@]12CC[C@H]3[C@@H](CCC4=CC(=O)CC[C@H]34)[C@@H]1CC[C@@H]2OC(=O)CCC5CCCCC5	43.6486	10.964
NCGC00166120-02		CCCCCCCCCCCCCCCC[N+](C)(C)CC	38.9018	38.9018
NCGC00022735-06	METHYLPREDNISOLONE	C[C@H]1C[C@H]2[C@@H]3CC[C@](O)(C(=O)CO)[C@@]3(C)C[C@H](O)[C@@H]2[C@@]4(C)C=CC(=O)C=C14	INACTIVE	7.76194
NCGC00095152-09		COC1=CC2=NC(=NC(N)=C2C=C1OC)N(C)CCCNC(=O)C3CCCO3	INACTIVE	30.9008
NCGC00253640-01		CC1=NC2=CC(Cl)=CC=C2C=C1	INACTIVE	INACTIVE
NCGC00162132-03		COC(=O)[C@@H](N)CC1=CC(O)=C(O)C=C1	6.91783	12.3018
NCGC00015727-10		CN1CC(C2=CC=CC=C2)C3=CC=CC(N)=C3C1	38.9018	10.964
NCGC00025122-02		CC[N+](CC)(CC)CCOC1=CC=C(\C=C\C2=CC=CC=C2)C=C1	INACTIVE	27.5404
NCGC00015042-11		CCCCC\C=C/C\C=C/C\C=C/C\C=C/CCCC(=O)NCC(O)=O	24.5454	24.5454
NCGC00183029-02	TROXIPIDE	COC1=CC(=CC(OC)=C1OC)C(=O)NC2CCCNC2	INACTIVE	15.4871
NCGC00015802-18		FC1=CC=C(C=C1)C(CCCN2CCC(CC2)N3C(=O)NC4=C3C=CC=C4)C5=CC=C(F)C=C5	3.46713	15.4871
NCGC00015131-05		CCN1CCC2=C(CC1)N=C(N)O2	INACTIVE	INACTIVE
NCGC00016834-07	FENBUFEN	OC(=O)CCC(=O)C1=CC=C(C=C1)C2=CC=CC=C2	34.6713	NO_DATA
NCGC00166206-04	O-PHTHALALDEHYDE	O=CC1=C(C=O)C=CC=C1	INACTIVE	INACTIVE
NCGC00262579-02	MEROPENEM ANHYDROUS	C[C@@H](O)[C@@H]1[C@H]2[C@@H](C)C(S[C@@H]3CN[C@@H](C3)C(=O)N(C)C)=C(N2C1=O)C(O)=O	INACTIVE	NO_DATA
NCGC00018221-10	CINCHOPHEN	OC(=O)C1=C2C=CC=CC2=NC(=C1)C3=CC=CC=C3	INACTIVE	INACTIVE
NCGC00015279-08		CN(C)CCOC(=O)COC1=CC=C(Cl)C=C1	INACTIVE	INACTIVE
NCGC00379244-09		COC1=CC(=CC(OC)=C1OC)C2=CC(=CN=C2N)C3=CC=CC(O)=C3	4.77237	0.425338
NCGC00164514-02	AMBAZONE	NC(=N)NN=C1C=CC(C=C1)=NNC(N)=S	INACTIVE	9.52213
NCGC00386862-01		CC1=CC(C)=C(C=C1)N2CCN(CC2)S(=O)(=O)N3CCCCC3	INACTIVE	8.48661
NCGC00250379-01	CHIR-99021	CC1=CNC(=N1)C2=C(N=C(NCCNC3=CC=C(C=N3)C#N)N=C2)C4=CC=C(Cl)C=C4Cl	0.952213	0.177828
NCGC00348365-01	INDOCYANINE GREEN	CC1(C)\C(=C/C=C/C=C/C=C/C2=[N+](CCCCS([O-])(=O)=O)C3=CC=C4C=CC=CC4=C3C2(C)C)N(CCCCS([O-])(=O)=O)C5=CC=C6C=CC=CC6=C15	18.9991	16.933
NCGC00386271-01		COC1=C(NC2=NC=C(C(NC3=CC=CC(NC(=O)C=C)=C3)=N2)C(F)(F)F)C=CC(NC4CN(CCF)C4)=C1	9.52213	5.62341
NCGC00370789-01		C[C@H](NCC1=CC=C(OCC2=C(F)C=CC=C2)C=C1)C(N)=O	37.9083	15.0916
NCGC00345832-02		OCC(=O)N1CCC(CC1)C2=NNC(=C2C3=NC=NC=C3)C4=CC=C(Cl)C=C4	23.9185	INACTIVE
NCGC00386767-01		COCC1=C2CC[C@@H](C3=NC=CN3)C2=CC=C1Cl	30.1116	8.48661
NCGC00346495-12	TGX-221	CC(NC1=CC=CC=C1)C2=CC(C)=CN3C(=O)C=C(N=C23)N4CCOCC4	9.52213	2.13174
NCGC00138470-01		FC1=CC=C(CSC2=NC3=C(C=CC=C3)C4=NC(CC(=O)NC5CCCCC5)C(=O)N24)C=C1	2.13174	3.98107
NCGC00379255-06		CCN1C(=O)C(=CC2=C1N=C(NC3=CC=C(N4CCNCC4)C(F)=C3)N=C2)C5=CC=C(Cl)C=C5Cl	10.684	INACTIVE
NCGC00402354-01	JYL-1421	CC(C)(C)C1=CC=C(CNC(=S)NCC2=CC=C(NS(C)(=O)=O)C(F)=C2)C=C1	0.674115	3.01116
NCGC00351414-01		CCN1CCN(CC1)C(C2=CC=C(Cl)C=C2)C3=CC=C(Cl)C=C3	16.933	INACTIVE
NCGC00345822-01		CN(C)CC(C)(C)CNC1=NN2C(C=C1C3CCC3)=NN=C2C4=CC=CC=C4	37.9083	21.3174
NCGC00344089-02		CC1=C(C=CC=C1)C#CC2=CC=C(CCC(O)=O)C=C2	37.9083	13.4504
NCGC00110402-01		COCCCNC(=O)CCC(=O)NNC1=NC2=CC=CC=C2C3=NC(=NN13)C4=CC=CC=C4	16.933	15.8489
NCGC00387477-01		CC(C)C1=NN=C(N1C2=CC=CC3=NON=C23)C4=CN=C(C=C4)C5=CC=CC=C5	13.4504	7.5637
NCGC00248275-02	S-HYDROPRENE	CCOC(=O)\C=C(C)\C=C\C[C@@H](C)CCCC(C)C	26.837	5.01187
NCGC00379253-01		FC1=CC=C(C=C1)C2=C(SC(=N2)C3CCNCC3)C4=CC=NC(NC5CC5)=N4	1.34504	10.684
NCGC00387847-04	RUXOLITINIB	N#CC[C@H](C1CCCC1)N2C=C(C=N2)C3=NC=NC4=C3C=CN4	8.48661	10.684
NCGC00390583-01		COC1=CC(=CC=C1NC2=NC=C(Cl)C(=N2)C3=CNC4=CC=CC=C34)N5CCC(CC5)N6CCN(C)CC6	26.837	25.1189
NCGC00386853-05		CC1=NN(C(NC(=O)NC2=CC(F)=C(F)C=C2)=C1)C3=CC=CC=C3	9.52213	INACTIVE
NCGC00263936-02		O=C(O[C@H]1CN2CCC1CC2)C3NCC4=CC=CC=C4[C@@H]3C5=CC=CC=C5	INACTIVE	21.3174
NCGC00386649-02		CC1=CC=C(C=C1)C2=C(N(CCCO)C3=C2C(N)=NC=N3)C(=O)CF	NO_DATA	6.74115
NCGC00104490-01		CC(C)C1=CC=C(NC2=C(N=C3C=CC=CN23)C4=NC=CC=C4)C=C1	37.9083	4.46684
NCGC00161685-02		CC1=CC(C)=C(C(C)=C1)S(=O)(=O)NC2=CC=CC3=C2N=CC=C3	4.77237	2.81838
NCGC00402240-03		COC1=CC(NC2=C(C=C(C=C2)N(=O)=O)C(O)=O)=CC3=CC=CC=C13	18.9991	25.1189
NCGC00092290-09		N\C(SC1=CC=C(N)C=C1)=C(\C#N)C2=CC=CC=C2C(F)(F)F	2.13174	1.50916
NCGC00263189-02	JNJ-38877605	CN1C=C(C=N1)C2=NN3C(C=C2)=NN=C3C(F)(F)C4=CC=C5N=CC=CC5=C4	21.3174	5.35469
NCGC00274268-01		CCCCCCCC\C=C\CCCCCCCC(=O)NCCOC(=O)CC(C([O-])=O)S([O-])(=O)=O	11.9877	21.3174
NCGC00378612-02		CCNC(=O)C1=NOC(=C1C2=CC=C(OC)C=C2)C3=CC(Cl)=C(O)C=C3O	1.6933	1.89991
NCGC00357537-02		NS(=O)(=O)C1=CC=C(CC2=C(C3CC3)N(N=C2C4=CC=CC(=C4)C5=CC=CC=C5)C6=NC(=CS6)C(O)=O)C=C1	16.933	5.62341
NCGC00389484-01	SUVOREXANT	C[C@@H]1CCN(CCN1C(=O)C2=CC(C)=CC=C2N3N=CC=N3)C4=NC5=CC(Cl)=CC=C5O4	5.35469	2.51189
NCGC00379015-02		CC1=CC=CC(=N1)C2=NNC=C2C3=CC=NC4=CC=CC=C34	23.9185	7.5637
NCGC00250400-02	CRIZOTINIB	C[C@@H](OC1=C(N)N=CC(=C1)C2=CN(N=C2)C3CCNCC3)C4=C(Cl)C(F)=CC=C4Cl	1.19877	0.337858
NCGC00390661-01		OC1=CC(Cl)=C(C=C1NCC(=O)N2CCN(CC2)C3CN(C3)C(=O)C=C)C4CC4	3.37858	2.6837
NCGC00378602-10		C(OC1=CC=C(C=C1)C2=NC3=CC=CC=C3N2CC4=CC=CC=C4)[C@H](C5CCNCC5)N6C7=CC=CC=C7N=C6C8=CC=CC=C8	2.6837	13.4504
NCGC00378821-01	CB-300919	CN1CCN(CC2=NC3=C(C=C(CN(CC#C)C4=CC=C(C=C4)C(=O)NCC5=CC=CN=C5)C(Cl)=C3)C(=O)N2C)CC1	1.6933	7.07946
NCGC00390702-01	EFINACONAZOLE	C[C@@H](N1CCC(=C)CC1)[C@](O)(CN2C=NC=N2)C3=CC=C(F)C=C3F	1.34504	1.50916
NCGC00371004-04		FC(F)(F)C1=CC=C(CNC2=CC=C(CC3=CNC4=NC=CC=C34)C=N2)C=C1	6.74115	5.35469
NCGC00390625-01	MAROPITANT	COC1=CC=C(C=C1CN[C@H]2C3CCN(CC3)[C@H]2C(C4=CC=CC=C4)C5=CC=CC=C5)C(C)(C)C	11.9877	13.4504
NCGC00370957-01	OCINAPLON	O=C(C1=C2N=CC=C(N2N=C1)C3=CC=NC=C3)C4=CC=CC=N4	21.3174	INACTIVE
NCGC00389279-01		CC(C)C(N(CCCN)C(=O)C1=CC=C(C)C=C1)C2=C(CC3=CC=CC=C3)C(=O)C4=C(O2)C=C(Cl)C=C4	1.50916	2.23872
NCGC00386531-01		NC1=NC2=C(CCN(CC3=CC=C(Cl)C=C3)CC2)S1	37.9083	NO_DATA
NCGC00389672-02	[NO STEREO] ISPINESIB	CC(C)C(N(CCCN)C(=O)C1=CC=C(C)C=C1)C2=NC3=C(C=CC(Cl)=C3)C(=O)N2CC4=CC=CC=C4	1.89991	21.3174
NCGC00370833-01	SELEXIPAG	CC(C)N(CCCCOCC(=O)NS(C)(=O)=O)C1=NC(C2=CC=CC=C2)=C(N=C1)C3=CC=CC=C3	16.933	11.9877
NCGC00370685-03	JNJ-40418677	CC(C)C[C@H](C(O)=O)C1=CC(=CC(=C1)C2=CC=C(C=C2)C(F)(F)F)C3=CC=C(C=C3)C(F)(F)F	37.9083	12.5893
NCGC00387824-03		CN(C)C1=CC2=C(OCO2)C=C1SC3=NC4=C(C=CN=C4N)N3CCNCC(C)(C)C	3.79083	6.00806
NCGC00378788-02		CN(C)CCN(CC1=CC=C(C=C1)C2=CC=C(CNCCC3=CC=CC=C3)C=C2)C(=O)CCC4CCCC4	1.50916	19.9526
NCGC00165036-01		CC1=NN2C(NC(=CC2=O)C3=CC=C(Cl)C=C3)=C1C4=CC=CC=C4	37.9083	10
NCGC00381744-09	PD-0325901	OC[C@@H](O)CONC(=O)C1=C(NC2=CC=C(I)C=C2F)C(F)=C(F)C=C1	37.9083	18.9991
NCGC00024596-08	CARBIDOPA ANHYDROUS	C[C@@](CC1=CC(O)=C(O)C=C1)(NN)C(O)=O	30.1116	NO_DATA
NCGC00379135-01		ON1N=CC(C2CCNCC2)=C1C3=CC=CC(=C3)C4=CC=CC=C4	INACTIVE	INACTIVE
NCGC00112325-01		CCN1CCN(CCCNC(=O)C2=CC3=C(S2)C4=C(C)C=CC=C4OC3)CC1	26.837	28.1838
NCGC00390616-01		C[C@@H](NC(=O)[C@H](O)C1=CC(F)=CC(F)=C1)C(=O)N[C@H]2C3=CC=CC=C3C4=C(C=CC=C4)N(C)C2=O	3.79083	7.07946
NCGC00253741-01		CCS(=O)(=O)C1=CC=C(OC)C(=C1)C(=O)OC	INACTIVE	INACTIVE
NCGC00378591-01		COC1=CC=C(N(C(=O)NC2=C(C)C=CC=C2C)C3=NC=NC(NC4=CC=C(C=C4)N5CCN(C)CC5)=C3)C(OC)=C1	3.79083	4.46684
NCGC00387837-02	[NO STEREO] PIMASERTIB	OCC(O)CNC(=O)C1=C(NC2=C(F)C=C(I)C=C2)C=NC=C1	21.3174	INACTIVE
NCGC00386865-03		CCOC(=O)C2(CCC1=CC=CC=C1)CCN(CC3=CC=C(NC(C)=O)C=C3)CC2	6.00806	5.35469
NCGC00389770-01	[NO STEREO] BRIVANIB	CC(O)COC1=CN2N=CN=C(OC3=C(F)C4=C(NC(C)=C4)C=C3)C2=C1C	6.74115	10.684
NCGC00387223-01		C(OC1=CC=CN=C1)[C@@H]2CCN2	INACTIVE	INACTIVE
NCGC00346691-01	CANAGLIFLOZIN ANHYDROUS	CC1=C(CC2=CC=C(S2)C3=CC=C(F)C=C3)C=C(C=C1)[C@@H]4O[C@H](CO)[C@@H](O)[C@H](O)[C@H]4O	9.52213	5.35469
NCGC00263097-09	CEDIRANIB	COC1=CC2=C(C=C1OCCCN3CCCC3)N=CN=C2OC4=C(F)C5=C(NC(C)=C5)C=C4	8.48661	INACTIVE
NCGC00402237-03		ClC1=C(OC2=CC(=CC=C2)N3CCNCC3)SC(=C1)S(=O)(=O)NCC4=CC=CC5=CC=CC=C45	2.39185	1.19877
NCGC00263109-03	APITOLISIB	C[C@H](O)C(=O)N1CCN(CC2=C(C)C3=C(S2)C(=NC(=N3)C4=CN=C(N)N=C4)N5CCOCC5)CC1	INACTIVE	18.9991
NCGC00408854-01	BRASSINAZOLE	CC(O)(C(CC1=CC=C(Cl)C=C1)N2C=NC=N2)C3=CC=CC=C3	0.425338	2.6837
NCGC00384195-05		COC1=C(NS(=O)(=O)C2=CC=C(Br)C=C2C)C=C3N(C)C(=O)N(C)C3=C1	2.6837	1.89991
NCGC00015365-22	DAIDZEIN	OC1=CC=C(C=C1)C2=COC3=C(C=CC(O)=C3)C2=O	18.9991	15.0916
NCGC00381716-02	SB-239063	COC1=NC(=CC=N1)C2=C(N=CN2[C@H]3CC[C@H](O)CC3)C4=CC=C(F)C=C4	33.7858	INACTIVE
NCGC00018098-08	IODOQUINOL	OC1=C2N=CC=CC2=C(I)C=C1I	INACTIVE	INACTIVE
NCGC00091205-03	2,3-DINITROTOLUENE	CC1=CC=CC(=C1N(=O)=O)N(=O)=O	NO_DATA	INACTIVE
NCGC00091643-08	2-MERCAPTOBENZOTHIAZOLE	SC1=NC2=C(S1)C=CC=C2	INACTIVE	28.2576
NCGC00015759-05		CN1CCN(CC1)C2CC3=C(SC4=C2C=C(Cl)C=C4)C=CC=C3	10.8231	8.11619
NCGC00253683-01		CCOC(=O)C(=O)CCCCCCl	INACTIVE	INACTIVE
NCGC00090986-03	4-N-OCTYLPHENOL	CCCCCCCCC1=CC=C(O)C=C1	16.9419	19.5642
NCGC00091759-02	TECNAZENE	ClC1=CC(Cl)=C(Cl)C(=C1Cl)N(=O)=O	INACTIVE	INACTIVE
NCGC00263442-01	THIOGUANINE ANHYDROUS	NC1=NC2=C(N=CN2)C(=S)N1	5.49503	9.7717
NCGC00253718-01		CCOC(=O)CN1CCCC1=O	NO_DATA	INACTIVE
NCGC00015562-25	INDOMETHACIN	COC1=CC2=C(C=C1)N(C(=O)C3=CC=C(Cl)C=C3)C(C)=C2CC(O)=O	NO_DATA	21.8761
NCGC00095043-07	TETROQUINONE	OC1=C(O)C(=O)C(O)=C(O)C1=O	INACTIVE	38.9018
NCGC00181000-02		CCOCC(O)COC1=CC=C(NC(=O)CC[S+](C)C)C=C1	INACTIVE	INACTIVE
NCGC00023654-13	CAPTOPRIL	C[C@H](CS)C(=O)N1CCC[C@H]1C(O)=O	24.5454	38.9018
NCGC00016954-10		CCCN1CCC[C@@H]2CC3=NNC=C3C[C@@H]12	INACTIVE	INACTIVE
NCGC00179385-03	FAMPROFAZONE	CC(CC1=CC=CC=C1)N(C)CC2=C(C(C)C)C(=O)N(N2C)C3=CC=CC=C3	NO_DATA	4.89745
NCGC00166043-02	FLAMENOL	COC1=CC(O)=CC(O)=C1	10.964	7.76194
NCGC00253709-01	4-(4-CHLOROPHENYL)-4-PIPERIDINOL	OC1(CCNCC1)C2=CC=C(Cl)C=C2	38.9018	INACTIVE
NCGC00249925-01	TILMACOXIB	CC1=NC(C2CCCCC2)=C(O1)C3=CC(F)=C(C=C3)S(N)(=O)=O	27.5404	1.38029
NCGC00091330-07	ANTHRALIN	OC1=CC=CC2=C1C(=O)C3=C(O)C=CC=C3C2	INACTIVE	INACTIVE
NCGC00095169-05	MILTEFOSINE	CCCCCCCCCCCCCCCCOP([O-])(=O)OCC[N+](C)(C)C	30.9008	30.9008
NCGC00262932-01	OXYPHENISATIN	OC1=CC=C(C=C1)C2(C(=O)NC3=C2C=CC=C3)C4=CC=C(O)C=C4	12.3018	8.70904
NCGC00167973-02		CCC1=CC=C(C=C1)C(=O)C(C)CN2CCCCC2	INACTIVE	NO_DATA
NCGC00015570-07	IMILOXAN HYDROCHLORIDE	CCN1C=CN=C1CC2COC3=C(O2)C=CC=C3	INACTIVE	NO_DATA
NCGC00249900-01		NC1=C(C=CC=C1)C(=O)OCC(O)CO	INACTIVE	INACTIVE
NCGC00179625-03		CN(C)S(=O)(=O)C1=CC=C2SC3=C(C=CC=C3)N(CCCN4CCN(C)CC4)C2=C1	2.18761	5.49503
NCGC00016640-06		CCOC(=O)NNC1=C2C=CC=CC2=CN=N1	27.5404	NO_DATA
NCGC00179034-07	PENTAMIDINE ISETHIONATE	NC(=N)C1=CC=C(OCCCCCOC2=CC=C(C=C2)C(N)=N)C=C1	INACTIVE	NO_DATA
NCGC00025104-09	CIGLITAZONE	CC3(COC1=CC=C(CC2SC(=O)NC2=O)C=C1)CCCCC3	15.4871	13.8029
NCGC00018301-05	[NO STEREO] SULOCTIDIL	CCCCCCCCNC(C)C(O)C1=CC=C(SC(C)C)C=C1	NO_DATA	10.964
NCGC00094736-05	NITROMIDE	NC(=O)C1=CC(=CC(=C1)N(=O)=O)N(=O)=O	9.64611	12.1437
NCGC00015147-07	BENZAMIL HYDROCHLORIDE	N\C(NCC1=CC=CC=C1)=N/C(=O)C2=NC(Cl)=C(N)N=C2N	30.1116	7.94328
NCGC00346450-02	TRICIRIBINE PHOSPHATE	CN1N=C(N)C2=CN([C@@H]3O[C@H](COP(O)(O)=O)[C@@H](O)[C@H]3O)C4=C2C1=NC=N4	INACTIVE	8.48661
NCGC00138723-01		CC1=CN=CN1CCC2=NN3C(=N2)C4=C(C=CC=C4)N=C3SCC(=O)NC5=CC=CC(C)=C5	5.35469	5.01187
NCGC00389415-02		NC(=O)C1=C2N=C(NC2=CC=C1)C3=C(F)C=C(C=C3)[C@@H]4CCCN4	37.9083	10.684
NCGC00386433-01	DEBIO-1347	CC1=NC2=C(N1)C=C(C=C2)N3N=CC(C(=O)C4=CC5=C(N4)C=CC=C5)=C3N	9.52213	21.3174
NCGC00370873-01	PF-750	O=C(NC1=CC=CC=C1)N2CCC(CC3=CC4=CC=CC=C4N=C3)CC2	21.3174	15.8489
NCGC00091583-04	ETHYL VANILLIN	CCOC1=C(O)C=CC(C=O)=C1	INACTIVE	INACTIVE
NCGC00378599-03	ENCORAFENIB	COC(=O)N[C@@H](C)CNC1=NC=CC(=N1)C2=CN(N=C2C3=CC(Cl)=CC(NS(C)(=O)=O)=C3F)C(C)C	10.684	INACTIVE
NCGC00387268-04		CCCCC1=CC=C(NS(=O)(=O)C2=CC=C(F)C=C2)C=C1	2.39185	4.77237
NCGC00159473-04	FENFLURAMINE	CCNC(C)CC1=CC(=CC=C1)C(F)(F)F	NO_DATA	INACTIVE
NCGC00370851-01		COC1=CC2=C(C=C1OC)C(NC3=CC=C(OC4=CC=CC=C4)C=C3)=NC=N2	10.684	28.1838
NCGC00386303-02	IOWH-032	OC1=C(Br)C=C(C=C1Br)C2=NOC(=N2)C(=O)NCC3=CC=C(OC4=CC=CC=C4)C=C3	15.0916	14.1254
NCGC00386286-04	OC-459	CC1=C(CC2=CC=C3C=CC=CC3=N2)C4=CC(F)=CC=C4N1CC(O)=O	26.837	13.4504
NCGC00386630-01		COC1=CC(=CC(OC)=C1OC)C2=NC(N[C@H](CO)CC3=CC=CC=C3)=CC=C2C(=O)NCCOC4=CC=CC=C4	0.952213	3.98107
NCGC00386410-02		CC(C)C1=CC2=C(N=CN=C2S1)N3CCN(CC3)C4=NCC(C)(C)S4	2.39185	INACTIVE
NCGC00387265-01		FC(F)(F)C1=CC(=CC(NC(=O)C2=C(N=C(Cl)N=C2)C(F)(F)F)=C1)C(F)(F)F	11.9877	23.9185
NCGC00386915-01		CC(C)(C)CCN1C[C@H]2C(CNC(=O)C3=CC(Cl)=CC(Cl)=C3)[C@H]2C1	INACTIVE	INACTIVE
NCGC00378937-02	SETIPTILINE MALEATE	CN1CCC2=C(C1)C3=C(CC4=CC=CC=C24)C=CC=C3	INACTIVE	22.3872
NCGC00379000-03		COC1=CC2=NC=NC(NC3=CC=C(O)C=C3)=C2C=C1OC	INACTIVE	26.837
NCGC00263182-11	MOCETINOSTAT	NC1=C(NC(=O)C2=CC=C(CNC3=NC(=CC=N3)C4=CC=CN=C4)C=C2)C=CC=C1	0.75637	0.630957
NCGC00387456-01		OC1=CC=C(C=C1)C2(CCC(F)(F)CC2)C3=C(F)C=CC=C3	11.9877	5.01187
NCGC00390607-02	TESEVATINIB	COC1=CC2=C(C=C1OC[C@H]3C[C@H]4CN(C)C[C@H]4C3)N=CN=C2NC5=C(F)C(Cl)=C(Cl)C=C5	NO_DATA	INACTIVE
NCGC00379073-05		CC1=NC(C(=O)N2CCC[C@H]2CC3=NN=C(O3)C4=CC=CC=C4)=C(S1)C5=C(F)C=CC=C5	6.74115	6.00806
NCGC00350400-01	ETIFOXINE HYDROCHLORIDE	CCNC1=NC2=CC=C(Cl)C=C2C(C)(O1)C3=CC=CC=C3	26.837	11.2202
NCGC00386238-02	[NO STEREO] PRX-08066	FC1=CC=C(CN2CCC(CC2)NC3=NC=NC4=C3C=C(Cl)S4)C=C1C#N	0.600806	INACTIVE
NCGC00387162-01		FC1=C(F)C=C(C=C1)C(=O)NC2=CN=C(Cl)N=C2	INACTIVE	14.1254
NCGC00378575-01		OC(COC1=C2C=CC=NC2=CC=C1)CN3CCN(CC3)C(=O)C(C4=CC=CC=C4)C5=CC=CC=C5	1.6933	8.91251
NCGC00371107-01	NEMONAPRIDE	CNC1=C(Cl)C=C(C(=O)N[C@@H]2CCN(CC3=CC=CC=C3)[C@@H]2C)C(OC)=C1	1.89991	7.94328
NCGC00378692-02		CC(C)NC1=NC=C(Cl)C(=C1)C2=CNC(=C2)C(=O)N[C@H](CO)C3=CC=CC(Cl)=C3	3.01116	12.5893
NCGC00386931-01		CCN1N=NN=C1NCC2=CC=C(C=C2)C(C)C	NO_DATA	INACTIVE
NCGC00381751-02	FILANESIB	CON(C)C(=O)N1N=C(S[C@@]1(CCCN)C2=CC=CC=C2)C3=CC(F)=CC=C3F	1.50916	21.3174
NCGC00386579-01		COC1=C(N)C=CC(=C1)N2CCN(C)CC2	INACTIVE	INACTIVE
NCGC00370969-01	PF-998425	O[C@@H]1CCCC[C@@H]1C2=CC(=C(C=C2)C#N)C(F)(F)F	NO_DATA	INACTIVE
NCGC00263192-09	SILMITASERTIB	OC(=O)C1=CC2=C(C=C1)C3=CN=CC=C3C(NC4=CC=CC(Cl)=C4)=N2	9.52213	10
NCGC00386914-01		FC1=CC(F)=C(C=C1)N2N=CC3=C2CCC[C@H]3NC(=O)C4=NC=CC=C4	INACTIVE	INACTIVE
NCGC00387029-01	ORANTINIB	CC1=C(CCC(O)=O)C(C)=C(N1)\C=C2/C(=O)NC3=CC=CC=C23	23.9185	10.684
NCGC00024928-22	TAMOXIFEN CITRATE	CC\C(C1=CC=CC=C1)=C(/C2=CC=CC=C2)C3=CC=C(OCCN(C)C)C=C3	11.9877	11.9877
NCGC00379012-02	CVT-313	COC1=CC=C(CNC2=C3N=CN(C(C)C)C3=NC(=N2)N(CCO)CCO)C=C1	3.01116	4.46684
NCGC00386875-01		CCOC1=CC=C(C=C1)C2=CC(NC(=O)C3=C(F)C=CC=C3F)=C(S2)C(O)=O	13.4504	18.9991
NCGC00378712-01		CC(C)(C)OC(=O)C1=C2N(C=N1)C3=CC=CC=C3NC2(C)C	26.837	12.5893
NCGC00388375-02		FC1=CC=C(C=C1)N2C(=O)C3=CC=CC=C3N=C2CNC(=O)NC4=CC=C(Cl)C(=C4)C(F)(F)F	2.6837	9.52213
NCGC00388162-02		NS(=O)(=O)C1=CC=C(C=C1)N2N=C(CC2C3=CC=CC=C3)C4=CC=CC=C4	9.52213	6.74115
NCGC00346950-01		NS(=O)(=O)C1=CC=C(NC2=NC3=C(NC=N3)C(OCC4CCCCC4)=N2)C=C1	0.848661	0.0952213
NCGC00263015-01		CN(CC(O)COC1=CC=C(Cl)C=C1)CC2=C(C)N(CC3=C(Cl)C=CC=C3)N=C2C	0.134504	INACTIVE
NCGC00386207-01		CCN1C(N)=C(C(=O)NC)C(=O)C2=CC=C(N=C12)C#C[C@@](C)(O)COC	INACTIVE	INACTIVE
NCGC00250406-02	TIPIFARNIB	CN1C=NC=C1[C@@](N)(C2=CC=C(Cl)C=C2)C3=CC=C4N(C)C(=O)C=C(C5=CC=CC(Cl)=C5)C4=C3	0.535469	1.34504
NCGC00370948-06		CN(C1=CC=CC=C1CNC2=NC(NC3=CC=C4NC(=O)CC4=C3)=NC=C2C(F)(F)F)S(C)(=O)=O	0.600806	0.600806
NCGC00247910-02	DIBUTYL SEBACATE	CCCCOC(=O)CCCCCCCCC(=O)OCCCC	INACTIVE	INACTIVE
NCGC00344510-01	NPS-2143	CC(C)(CC1=CC=C2C=CC=CC2=C1)NC[C@@H](O)COC3=C(C#N)C(Cl)=CC=C3	11.9877	35.4813
NCGC00130284-01		CC1=C(Br)C=CC(NC(=O)C2CCN(CC2)S(=O)(=O)C3=CC4=C(NC(=O)O4)C=C3)=C1	9.52213	1.99526
NCGC00356639-01		OC(=O)C1=CSC(=N1)N2N=C(C(CC3=CC=C(C=C3)C(O)=O)=C2O)C4=CC=CC(=C4)C5=CC=CC=C5	NO_DATA	INACTIVE
NCGC00181008-01		OC1=CC=C(C=C1C([O-])=O)\N=N\C2=CC(C([O-])=O)=C(O)C=C2	30.1116	16.933
NCGC00141096-01		CC1=CC=CC(NC(C2=C(F)C=CC=C2)C3=C(O)C4=NC(C)=CC=C4C=C3)=N1	37.9083	12.5893
NCGC00390656-01	PIMAVANSERIN	CC(C)COC1=CC=C(CNC(=O)N(CC2=CC=C(F)C=C2)C3CCN(C)CC3)C=C1	21.3174	22.3872
NCGC00386845-01		OC(=O)C1=CC(=CC=C1)C2=CC=C(C=C2)C3=CN(N=N3)C(=O)N4CCCCC4CC5=CC=CC=C5	11.9877	INACTIVE
NCGC00370695-04		CC(C)NC(=O)C1=NC=C(C=C1)C#CC2=CC=NC=C2	2.39185	INACTIVE
NCGC00344624-13		COC1=C(C=CC=C1)S(=O)(=O)NC2=CC3=C(NC(=O)N(C)C3)C=C2	23.9185	10.684
NCGC00181048-01	[NO STEREO] DOLASETRON MESYLATE ANHYDROUS	O=C(O[C@H]1C[C@H]2C[C@H]3C[C@@H](C1)N2CC3=O)C4=CNC5=C4C=CC=C5	18.9991	7.07946
NCGC00386631-01		CC(CCOC1=C2OC(C)=NC2=C(C)C(C(C)=O)=C1OCCN3CCCCC3)C4=CC=C(F)C=C4	0.477237	7.5637
NCGC00378812-01		OC1=CC=CC=C1C2=CC=C(C=C2)C3=CSC4=C3C(=O)C(C#N)C(=O)N4	18.9991	12.5893
NCGC00384168-03		CN[C@H]1CC[C@@H](CC1)N(CC2=CC=CC(=C2)C3=CC=NC=C3)C(=O)C4=C(Cl)C5=CC=CC=C5S4	0.0337858	1.12202
NCGC00387871-03	VARESPLADIB METHYL	CCC1=C(C(=O)C(N)=O)C2=C(C=CC=C2OCC(=O)OC)N1CC3=CC=CC=C3	23.9185	NO_DATA
NCGC00386512-01		OC(=O)C[C@@H](NC(=O)C1=CC(=CS1)C2=CC=C(C=C2)C3=CC=NC=C3)C4=CC=CC=C4	0.535469	INACTIVE
NCGC00386495-01		C[C@@H](NC(=O)C1=CC(=CC(=C1)C(=O)N[C@@H](CC2=CC=CC=C2)[C@H](O)CNC3CC3)N(C)S(C)(=O)=O)C4=CC=CC=C4	0.337858	5.62341
NCGC00161418-02	JTC-801	CCC1=CC=C(OCC2=C(C=CC=C2)C(=O)NC3=CC4=C(C=C3)N=C(C)C=C4N)C=C1	10.684	19.9526
NCGC00390569-01	NETUPITANT	CN(C(=O)C(C)(C)C1=CC(=CC(=C1)C(F)(F)F)C(F)(F)F)C2=C(C=C(N=C2)N3CCN(C)CC3)C4=C(C)C=CC=C4	8.48661	11.2202
NCGC00379088-01		CN1C(=O)NC(CC2=CNC3=C(Cl)C=CC=C23)C1=O	NO_DATA	30.1116
NCGC00386720-02		FC(F)(F)C1=CC=C(C=C1)C2=CC=CC=C2C(=O)NC3=CC4=C(CN(CC5=NC=NN5)CC4)C=C3	8.48661	11.2202
NCGC00015384-02	DOPA, DL-	NC(CC1=CC(O)=C(O)C=C1)C(O)=O	3.01116	INACTIVE
NCGC00263172-10	REBASTINIB	CNC(=O)C1=CC(OC2=CC(F)=C(NC(=O)NC3=CC(=NN3C4=CC5=C(C=C4)N=CC=C5)C(C)(C)C)C=C2)=CC=N1	6.00806	5.35469
NCGC00390703-02	FABOMOTIZOLE	CCOC1=CC=C2NC(SCCN3CCOCC3)=NC2=C1	10.684	11.2202
NCGC00379128-01		O=C(CCCCN1CCOCC1)NC2=CC=C(C=C2)C3=CC=CN=C3	21.3174	13.4504
NCGC00015551-02	[NO STEREO] IDARUBICIN	CC1OC(CC(N)C1O)OC2CC(O)(CC3=C(O)C4=C(C(=O)C5=C(C=CC=C5)C4=O)C(O)=C23)C(C)=O	23.9185	25.1189
NCGC00370819-01		CCN(CC)C(=O)C1=CC=C(NC2=NC3=C(N=CN3)C(OCC4CCCCC4)=N2)C=C1	0.337858	0.223872
NCGC00388136-02		IC1=CC=C(C=C1)[N+]2=NC(=NN2C3=CC=C(C=C3)N(=O)=O)C4=CC=CC=C4	7.5637	18.9991
NCGC00386916-01		COC1=CC(OC)=C([C@@H](CC(=O)N2CC(C)CC(C)C2)C3=CC4=C(OCO4)C=C3)C(O)=C1	0.337858	0.337858
NCGC00347944-01		CNC1=NC(NC2=CC=C(C=C2OC)C(=O)N3CCOCC3)=NC=C1Cl	21.3174	6.74115
NCGC00378867-01		CCOC1=CC=C(OC2=CC=C(OCC3=CC(F)=CC=C3F)C=C2)C(N)=C1	9.52213	3.54813
NCGC00168785-03	DICLAZURIL	ClC1=CC=C(C=C1)C(C#N)C2=C(Cl)C=C(C=C2Cl)N3N=CC(=O)NC3=O	8.48661	10.684
NCGC00186528-13		CN1C2=C(SC(=C2)S(C)=O)C3=C1C(=O)N(CC4=CC(N)=CC=C4)N=C3	8.48661	2.13174
NCGC00042523-02	MORPHOLINYLMERCAPTOBENZOTHIAZOLE	C1CN(CCO1)SC2=NC3=C(S2)C=CC=C3	26.837	9.52213
NCGC00018166-14	ESTRADIOL VALERATE	CCCCC(=O)O[C@H]1CC[C@H]2[C@@H]3CCC4=C(C=CC(O)=C4)[C@H]3CC[C@]12C	26.837	10.684
NCGC00118103-02		CC(C)(C)C1=CC=C(C=C1)C2=C(C#N)C(=O)NC(SCC(=O)NC3=CC=C(Cl)C=C3)=N2	6.00806	14.1254
NCGC00167521-06	TENATOPRAZOLE	COC1=CC=C2NC(=NC2=N1)S(=O)CC3=C(C)C(OC)=C(C)C=N3	15.0916	4.25338
NCGC00263575-07	EZETIMIBE	O[C@@H](CC[C@@H]1[C@H](N(C1=O)C2=CC=C(F)C=C2)C3=CC=C(O)C=C3)C4=CC=C(F)C=C4	1.89991	0.301116
NCGC00095304-06	[NO STEREO] FURAZOLIDONE	O=C1OCCN1\N=C\C2=CC=C(O2)N(=O)=O	1.89991	10.684
NCGC00188863-10	DRONEDARONE HYDROCHLORIDE	CCCCN(CCCC)CCCOC1=CC=C(C=C1)C(=O)C2=C(CCCC)OC3=C2C=C(NS(C)(=O)=O)C=C3	13.4504	8.91251
NCGC00163953-03	ALLETHRIN	CC(C)=CC1C(C(=O)OC2CC(=O)C(CC=C)=C2C)C1(C)C	5.32274	4.88242
NCGC00095116-05	METAXALONE	CC1=CC(OCC2CNC(=O)O2)=CC(C)=C1	INACTIVE	6.91783
NCGC00096122-05	THIOINOSINE	OC[C@H]1O[C@H]([C@H](O)[C@@H]1O)N2C=NC3=C(S)N=CN=C23	INACTIVE	4.89745
NCGC00178241-04		[Cl-][Pt]1([Cl-])NCCN1	INACTIVE	9.7717
NCGC00159518-05		COCCCOC1=CC=NC(CS(=O)C2=NC3=C([N-]2)C=CC=C3)=C1C	INACTIVE	13.8029
NCGC00183103-01		CC(C)CCC[C@@H](C)CCC[C@@H](C)CCC[C@]1(C)CCC2=C(O1)C(C)=C(C)C(OC(=O)CCC(=O)OCCO)=C2C	5.49503	9.7717
NCGC00167468-02	BENORILATE	CC(=O)NC1=CC=C(OC(=O)C2=C(OC(C)=O)C=CC=C2)C=C1	INACTIVE	NO_DATA
NCGC00016246-09		ClC1=CC=C(NC(=N)NC(=N)NCCCCCCNC(=N)NC(=N)NC2=CC=C(Cl)C=C2)C=C1	38.9018	10.964
NCGC00344564-01	DIOSMIN	COC1=C(O)C=C(C=C1)C2=CC(=O)C3=C(O2)C=C(O[C@@H]4O[C@H](CO[C@@H]5O[C@@H](C)[C@H](O)[C@@H](O)[C@H]5O)[C@@H](O)[C@H](O)[C@H]4O)C=C3O	INACTIVE	17.3768
NCGC00094748-07	OXYPHENBUTAZONE ANHYDROUS	CCCCC1C(=O)N(N(C1=O)C2=CC=C(O)C=C2)C3=CC=CC=C3	15.4871	17.3768
NCGC00025341-06	ISRADIPINE	COC(=O)C1=C(C)NC(C)=C(C1C2=CC=CC3=NON=C23)C(=O)OC(C)C	1.38029	0.691783
NCGC00261969-01		C[C@H](N)C(=O)N[C@@H](C)C(=O)N[C@]1(C)[C@H]2CN(C[C@@H]12)C3=C(F)C=C4C(=O)C(=CN(C4=N3)C5=C(F)C=C(F)C=C5)C(O)=O	INACTIVE	NO_DATA
NCGC00178352-06		CCCCC(CC)CNC(=N)NC(=N)NCCCCCCNC(=N)NC(=N)NCC(CC)CCCC	15.4871	27.5404
NCGC00166260-03	BUMETRIZOLE	CC1=CC(=C(O)C(=C1)N2N=C3C=CC(Cl)=CC3=N2)C(C)(C)C	INACTIVE	INACTIVE
NCGC00095304-05	[NO STEREO] FURAZOLIDONE	O=C1OCCN1\N=C\C2=CC=C(O2)N(=O)=O	2.45454	15.4871
NCGC00179623-04	LISINOPRIL	NCCCC[C@H](N[C@@H](CCC1=CC=CC=C1)C(O)=O)C(=O)N2CCC[C@H]2C(O)=O	INACTIVE	INACTIVE
NCGC00091345-04	ADIPIC ACID	OC(=O)CCCCC(O)=O	7.76194	INACTIVE
NCGC00016936-04	SQ-28429	C[C@H]1[C@H](NC(=O)C(=N\OC(C)(C)C(O)=O)\C2=CSC(N)=N2)C(=O)N1S(O)(=O)=O	INACTIVE	INACTIVE
NCGC00095255-08	.ALPHA.-TOCOPHEROL ACETATE, D-	CC(C)CCC[C@@H](C)CCC[C@@H](C)CCC[C@]1(C)CCC2=C(O1)C(C)=C(C)C(OC(C)=O)=C2C	NO_DATA	INACTIVE
NCGC00159421-03	DIHYDRALAZINE	NNC1=C2C=CC=CC2=C(NN)N=N1	15.4871	7.76194
NCGC00390222-01		COC1=C(OCC2CCCN(C)CCC2)C=C3N=CN=C(NC4=CC(F)=C(Cl)C(Cl)=C4)C3=C1	37.9083	3.54813
NCGC00371000-01		CN([C@@H](CN1CCCC1)C2=CC=C(C=C2)C3=CC(=CC=C3)C(N)=O)C(=O)CN4C(=O)COC5=C4C=C(Cl)C(Cl)=C5	INACTIVE	12.5893
NCGC00386465-01		CCCN(CCC1=CSC=C1)C2CCC3=C(O)C=CC=C3C2	4.25338	10
NCGC00386502-01		CN1CCN(CC1)C2=NC3=C(NC4=C2C=C(OS(=O)(=O)C(F)(F)F)C=C4)C=CC=C3	INACTIVE	11.2202
NCGC00091238-03	2,2'-DITHIOBISBENZOTHIAZOLE	S(SC1=NC2=C(S1)C=CC=C2)C3=NC4=C(S3)C=CC=C4	3.79083	15.0916
NCGC00370925-01		NC1=C2C(COC3=CC(Cl)=CC=C3)=NN(C4CCOCC4)C2=NC=N1	21.3174	4.46684
NCGC00344391-03		CN(C1CCC2=C(C1)C3=CC=CC=C3N2CC(O)=O)S(=O)(=O)C4=CC=C(F)C=C4	37.9083	6.74115
NCGC00351598-08		COC1=CC2=NC=NC(NC3=CC=C(O)C(Br)=C3)=C2C=C1OC	NO_DATA	35.4813
NCGC00371123-09		CCCC(=O)NC1=CC(NC(=O)C2=CC=CC=C2Br)=CC=C1	21.3174	11.2202
NCGC00370881-01		C[C@@H](CN1CCC(CC1)N2C(=O)NC3=C2C=CC(Cl)=C3)NC(=O)C4=CC5=C(C=CC=C5)C=C4	7.5637	9.52213
NCGC00346658-09	CRENOLANIB	CC6(COC1=CC2=C(C=C1)N(C=N2)C3=NC4=C(C=CC=C4C=C3)N5CCC(N)CC5)COC6	23.9185	5.62341
NCGC00378668-01		CCCN1CCC=C(C1)C2=CC(=NO2)C3=CC=C(C)C=C3	37.9083	21.3174
NCGC00370856-01		CN(C)C1=NC(N[C@@H]2CC[C@@H](CC2)NCCC3=C(OC(F)(F)F)C=C(Br)C=C3)=NC4=CC=CC=C14	30.1116	15.8489
NCGC00387761-01		OC(=O)C1=C(O)N=NC(=C1)C2=C3C=CC=CN3N=C2C4=CC=CC=C4	NO_DATA	26.837
NCGC00346721-03		CC1=C(NC(=O)CNC2=CC(F)=C(F)C=C2)C=C(CN3CCNCC3)C=C1	NO_DATA	23.9185
NCGC00387495-01		O=C(NCC(=O)N1CCCC1)NC2=CC3=CC=CC=C3C=C2	18.9991	11.2202
NCGC00263216-09		NC1=NC=C(C=C1)C2=CC=C3N=CC4=C(N(C(=O)C=C4)C5=CC(=CC=C5)C(F)(F)F)C3=C2	1.34504	1.12202
NCGC00378542-02		CCCCNC(=O)[C@@H]1CC2=C(C=CC=C2)N1C(=O)[C@@H](N)CC	2.6837	INACTIVE
NCGC00159364-05		NC1=C2C=CC=CC2=C(C=C1\N=N\C3=CC=C(C=C3)C4=CC=C(C=C4)\N=N\C5=C(N)C6=C(C=CC=C6)C(=C5)S([O-])(=O)=O)S([O-])(=O)=O	26.837	11.9877
NCGC00370932-01		CC1=C(C=NN1C2=NC(=CS2)C3=CC(=CC=C3)C(F)(F)F)C(=O)NCCCO	18.9991	12.5893
NCGC00371073-01		CCN(CC)CC1=CC=CC(\C=C\C2=NC3=CC=C(F)C=C3C(=O)N2C4=CC=CC=C4Cl)=N1	6.74115	8.91251
NCGC00356650-01		CC1=C(C(N=C(NC2=NC3=C(O2)C=CC=C3)N1)C4=C(Cl)C=CC=C4)C(=O)NC5=CC=CC(=C5)C6=CNN=C6	7.5637	35.4813
NCGC00371100-01	CJ-033466	CC(C)CN1CCC(CNC(=O)C2=CC(Cl)=C(N)N3C=C(C)N=C23)CC1	30.1116	26.837
NCGC00378989-01	ADOPRAZINE	FC1=CC=C(C=C1)C2=CN=CC(CN3CCN(CC3)C4=C5OCCOC5=CC=C4)=C2	4.77237	9.52213
NCGC00182554-02	LATREPIRDINE	CN1CCC2=C(C1)C3=C(C=CC(C)=C3)N2CCC4=CN=C(C)C=C4	10.684	15.8489
NCGC00379209-01		CN(C1CCN(CC2=CC=C(C=C2)C(N)=O)CC1)C(=O)CNC3=C(C)C(C)=C(N)C(C)=C3C	0.75637	0.501187
NCGC00370788-02		CC1=C(C)C(OCC2=CC(=CC=C2)C3=CC=C(C=C3)C(O)=O)=CC4=C1C(=O)C(C4)C5CCCC5	37.9083	11.9877
NCGC00346578-01		COCCOC1=CC2=C(C=C1OCCO)C(NC3=CC=CC(=C3)C#C)=NC=N2	8.48661	5.62341
NCGC00386676-01		O[C@@H]1C(=O)N(CCCCN2CCN(CC2)C3=NC=CC=N3)C(=O)CC14CCCC4	9.52213	6.74115
NCGC00263101-04	CP-724714	COCC(=O)NC\C=C\C1=CC=C2N=CN=C(NC3=CC=C(OC4=CN=C(C)C=C4)C(C)=C3)C2=C1	18.9991	5.01187
NCGC00379208-01		FC1=CC=C(C2=NN=C(NCCN3CCOCC3)O2)C(NC4=CC=C(I)C=C4F)=C1F	6.74115	8.48661
NCGC00389386-01	[NO STEREO] LEXIBULIN	CCCC(NC1=NC(=NC=C1C)C2=CC(OC)=C(NC(=O)NCC)C=C2)C3=CN=CC=C3	1.0684	1.50916
NCGC00408834-01	CARBIPHENE	CCOC(C(=O)N(C)CCN(C)CCC1=CC=CC=C1)(C2=CC=CC=C2)C3=CC=CC=C3	1.34504	1.77828
NCGC00162445-01	MISOPROSTOL	CCCCC(C)(O)C\C=C\[C@H]1[C@H](O)CC(=O)[C@@H]1CCCCCCC(=O)OC	10.684	18.9991
NCGC00370782-01		CC(C(O)=O)C1=CC(C2=CC=C(C=C2)C(F)(F)F)=C(C=C1)C(N3CCC(C)CC3)C4=CC=C(F)C=C4	9.52213	10
NCGC00242492-01		C\C(=C/C(=O)NC1=C(C=CC=C1)C(O)=O)C2=CC3=CC=CC=C3C=C2	37.9083	14.1254
NCGC00113858-01		CC1=C(CN2C(SCC3=C(F)C=CC=C3)=NC4=CC=NC=C24)N=C(O1)C5=CC=CC=C5F	1.34504	3.98107
NCGC00140685-01		CC1=C(C)C=C(C=C1)N2C(=O)C3=C(NN=C3)N=C2SCC4=C(F)C=CC=C4	6.74115	14.1254
NCGC00140995-01		CC1=C(Cl)C=CC(=C1)N2C(=O)C3=C(NN=C3)N=C2SCC4=C(F)C=CC=C4	6.00806	17.7828
NCGC00386567-01	FLIBANSERIN	FC(F)(F)C1=CC(=CC=C1)N2CCN(CCN3C(=O)NC4=CC=CC=C34)CC2	8.48661	2.23872
NCGC00386449-05		COS(=O)(=O)N[C@H]1C[C@@H](NC2=CC=NC3=CC(=NN23)C4=CC=CC(SC(F)(F)F)=C4)[C@H](O)[C@@H]1O	8.48661	26.837
NCGC00379051-02		CC1=C(CC2=CC=C(C=C2)C(F)(F)F)C(C(=O)NC3(CC3)C4=CC=C(C=C4)C(O)=O)=C(C)S1	37.9083	18.9991
NCGC00387128-01		CCOC1=NC2=C(N)N=CN=C2N1CC	INACTIVE	31.6228
NCGC00402230-01		CCC(=O)N[C@H]1C[C@@H](C2=CC=CC=C2)C3=CC=CC=C3C1	33.7858	10
NCGC00378855-02		CCN(CC1=NSC(NC2=NC(C)=CN3C(=CN=C23)C4=CNN=C4)=C1)C(C)(C)CO	33.7858	10
NCGC00346689-02		CN1C=C(C=N1)C2=NN3C(CC4=CC=C5N=CC=CC5=C4)=CN=C3C=C2	1.89991	5.35469
NCGC00347941-01		OCCNC1CCCC2=C1NC3=C2C=C(C=C3)C4=CC=CC=C4	23.9185	11.9877
NCGC00408920-01		CCOC(=O)CSC1=NC2=C(SC3=C2C=CC=C3)C(=O)N1CCCN4CCCC4	9.52213	12.5893
NCGC00159361-02	MERADIMATE	CC(C)C1CCC(C)CC1OC(=O)C2=C(N)C=CC=C2	37.9083	12.5893
NCGC00378708-04		COC1=CC2=NC(=NC(N3CCN(CC3)C4=CC=CC=C4OC)=C2C=C1OC)C5CC5	8.48661	4.77237
NCGC00386411-02		CN1CCN(CC1)C(=O)COC2=C(Cl)C(C)=C3C(SC(C(=O)NC4CC4)=C3N)=N2	21.3174	10
NCGC00181002-05	CINACALCET HYDROCHLORIDE	C[C@@H](NCCCC1=CC=CC(=C1)C(F)(F)F)C2=CC=CC3=CC=CC=C23	0.379083	6.00806
NCGC00390609-01		IC1=CC=C(CN2CCC(CC2)C3(CCC(=O)NC3=O)C4=CC=CC=C4)C=C1	30.1116	14.1254
NCGC00378710-01		OCCCCC#CC1=CN=CC(OC[C@@H]2CCN2)=C1	INACTIVE	INACTIVE
NCGC00378881-01	TEGOBUVIR	FC1=CC=CC=C1C2=NC3=CN(CC4=NN=C(C=C4)C5=CC=C(C=C5C(F)(F)F)C(F)(F)F)C=CC3=N2	7.5637	10
NCGC00346557-02	ERTEBEREL	OC1=CC=C(C=C1)[C@@H]2OC3=C(C=C(O)C=C3)[C@@H]4CCC[C@H]24	8.48661	3.37858
NCGC00346537-05		CC(C)(C)CN1C(N)=NC2=C1N=C(C=C2)C3=C(N=C(N3)C(C)(C)C)C4=CC=C(F)C=C4	1.89991	6.30957
NCGC00370829-01		O=C1N(CC2=CC=NC=C2)C(=O)C3=C(N=CC=C3)N1C4=CC(=CC=C4)N(=O)=O	2.13174	7.94328
NCGC00095338-03		CCCCCC\C=C/CCCCCCCC1=CC=CC(O)=C1C(O)=O	18.9991	INACTIVE
NCGC00091585-01	OCTOCRYLENE	CCCCC(CC)COC(=O)C(C#N)=C(C1=CC=CC=C1)C2=CC=CC=C2	2.6837	8.48661
NCGC00351597-16	PINOMETOSTAT	CC(C)N(C[C@H]1O[C@H]([C@H](O)[C@@H]1O)N2C=NC3=C2N=CN=C3N)[C@@H]4C[C@H](CCC5=NC6=CC(=CC=C6N5)C(C)(C)C)C4	2.13174	11.2202
NCGC00112180-02		COC1=CC(Cl)=C(C)C=C1NC(=O)CSC2=NC=C(C(=O)N2)S(=O)(=O)C3=CC=C(C=C3)C(C)(C)C	6.00806	4.46684
NCGC00118101-02		COC1=C(NC(=O)CSC2=NC(C3=CC=C(C=C3)C(C)(C)C)=C(C#N)C(=O)N2)C=CC=C1	2.6837	1.99526
NCGC00091532-04	CLOROPHENE	OC1=C(CC2=CC=CC=C2)C=C(Cl)C=C1	11.0643	23.3842
NCGC00159450-04	PARETHOXYCAINE HYDROCHLORIDE	CCOC1=CC=C(C=C1)C(=O)OCCN(CC)CC	INACTIVE	INACTIVE
NCGC00257411-01	FADROZOLE HYDROCHLORIDE	N#CC1=CC=C(C=C1)C2CCCC3=CN=CN23	3.91302	1.99526
NCGC00016642-04	PIPERACETAZINE	CC(=O)C1=CC=C2SC3=C(C=CC=C3)N(CCCN4CCC(CCO)CC4)C2=C1	INACTIVE	7.76194
NCGC00183854-01	OXENDOLONE	CC[C@H]1C[C@H]2[C@@H]3CCC4=CC(=O)CC[C@@H]4[C@H]3CC[C@]2(C)[C@H]1O	INACTIVE	2.75404
NCGC00182037-01	ALACEPRIL	C[C@H](CSC(C)=O)C(=O)N1CCC[C@H]1C(=O)N[C@@H](CC2=CC=CC=C2)C(O)=O	INACTIVE	11.4644
NCGC00015818-14	PRAZIQUANTEL	O=C(C1CCCCC1)N2CC3N(CCC4=C3C=CC=C4)C(=O)C2	19.4971	1.54871
NCGC00013082-04	ACONITIC ACID, (E)-	OC(=O)C\C(=C/C(O)=O)C(O)=O	INACTIVE	10.964
NCGC00253579-01	[NO STEREO] BOLANDIOL DIPROPIONATE	CCC(=O)O[C@H]1CCC2C3CCC4=C[C@H](CCC4C3CCC12C)OC(=O)CC	43.6486	2.18761
NCGC00016991-05		CCCOC1=C(N)C=C(C=C1)C(=O)OCCN(CC)CC	INACTIVE	8.70904
NCGC00016490-12	FLUFENAMIC ACID	OC(=O)C1=C(NC2=CC(=CC=C2)C(F)(F)F)C=CC=C1	INACTIVE	8.70904
NCGC00263545-01	GANAXOLONE	CC(=O)[C@H]1CC[C@H]2[C@@H]3CC[C@H]4C[C@](C)(O)CC[C@]4(C)[C@H]3CC[C@]12C	NO_DATA	0.218761
NCGC00015247-07	M-CHLOROPHENYLPIPERAZINE	ClC1=CC=CC(=C1)N2CCNCC2	INACTIVE	1.23018
NCGC00164632-02	[NO STEREO] TIBOLONE	C[C@@H]1CC2=C(CCC(=O)C2)[C@H]3CC[C@@]4(C)[C@@H](CC[C@@]4(O)C#C)[C@H]13	27.5404	0.691783
NCGC00021304-05	DESOXYCORTONE	C[C@]12CC[C@H]3[C@@H](CCC4=CC(=O)CC[C@]34C)[C@@H]1CC[C@@H]2C(=O)CO	3.46713	1.54871
NCGC00165856-03	[NO STEREO] LEUCINE ORLISTAT, (-)-|[NO STEREO] ORLISTAT	CCCCCCCCCCC[C@@H](C[C@@H]1OC(=O)[C@H]1CCCCCC)OC(=O)C(CC(C)C)NC=O	1.94971	4.36486
NCGC00091051-04	AMINOBENZOIC ACID	NC1=CC=C(C=C1)C(O)=O	INACTIVE	INACTIVE
NCGC00167514-02	ETHYLESTRENOL	CC[C@]1(O)CC[C@H]2[C@@H]3CCC4=CCCC[C@@H]4[C@H]3CC[C@]12C	6.16553	4.36486
NCGC00166114-03		[O-]C(=O)C1=C(C=CC=C1)C2=C3C=C(Br)C(=O)C(Br)=C3OC4=C2C=C(Br)C([O-])=C4Br	17.3768	19.4971
NCGC00253753-01		CCOC(=O)N1CCC(CC1)N2C(=O)NC3=CC(Cl)=CC=C23	INACTIVE	10.964
NCGC00164589-02	PHENPROBAMATE	NC(=O)OCCCC1=CC=CC=C1	NO_DATA	INACTIVE
NCGC00091338-06	CHLOROCRESOL	CC1=C(Cl)C=CC(O)=C1	NO_DATA	NO_DATA
NCGC00319019-01	[NO STEREO] NEMORUBICIN	COC1CN(CCO1)C2CC(OC3C[C@@](O)(CC4=C(O)C5=C(C(=O)C6=C(C=CC=C6OC)C5=O)C(O)=C34)C(=O)CO)OC(C)C2O	2.75404	3.89018
NCGC00160408-03	BENZIODARONE	CCC1=C(C(=O)C2=CC(I)=C(O)C(I)=C2)C3=C(O1)C=CC=C3	15.4871	6.16553
NCGC00253719-01		ClC1=CC=C2N(C3CCNCC3)C(=O)NC2=C1	INACTIVE	NO_DATA
NCGC00262965-01		O=C1OC(CCN2CCCCC2)OC1(C3=CC=CC=C3)C4=CC=CC=C4	10.964	24.5454
NCGC00025060-15	METHOTREXATE	CN(CC1=CN=C2N=C(N)N=C(N)C2=N1)C3=CC=C(C=C3)C(=O)N[C@@H](CCC(O)=O)C(O)=O	INACTIVE	INACTIVE
NCGC00016668-06	FOSFOSAL	OC(=O)C1=C(OP(O)(O)=O)C=CC=C1	INACTIVE	INACTIVE
NCGC00253708-01		FC1=CC=C(C=C1)C2(CCC(=O)CC2)C#N	15.4871	21.8761
NCGC00016016-18	TRIAMTERENE	NC1=NC(N)=C2N=C(C3=CC=CC=C3)C(N)=NC2=N1	INACTIVE	INACTIVE
NCGC00022882-03	DIAZOXIDE	CC1=NC2=C(C=C(Cl)C=C2)S(=O)(=O)N1	INACTIVE	INACTIVE
NCGC00015938-05	SALMETEROL XINAFOATE	OCC1=C(O)C=CC(=C1)C(O)CNCCCCCCOCCCCC2=CC=CC=C2	4.89745	8.70904
NCGC00013095-10	GERANIOL	CC(C)=CCC\C(C)=C\CO	24.5454	38.9018
NCGC00015506-07		NC1=C2C(O)CCCC2=NC3=CC=CC=C13	INACTIVE	INACTIVE
NCGC00253682-01	5,6-DIMETHOXY-1-INDANONE	COC1=C(OC)C=C2C(=O)CCC2=C1	NO_DATA	NO_DATA
NCGC00016850-15	BEZAFIBRATE	CC(C)(OC1=CC=C(CCNC(=O)C2=CC=C(Cl)C=C2)C=C1)C(O)=O	INACTIVE	21.8761
NCGC00015833-15	PYRAZINAMIDE	NC(=O)C1=NC=CN=C1	INACTIVE	INACTIVE
NCGC00253737-01	ISTRADEFYLLINE	CCN1C2=C(N(C)C(\C=C\C3=CC(OC)=C(OC)C=C3)=N2)C(=O)N(CC)C1=O	4.36486	NO_DATA
NCGC00253674-01	FLUOROQUINOLONIC ACID	OC(=O)C1=CN(C2CC2)C3=C(C=C(F)C(Cl)=C3)C1=O	INACTIVE	INACTIVE
NCGC00262925-01	ECABET SODIUM	CC(C)C1=C(C=C2C(CC[C@H]3[C@@](C)(CCC[C@]23C)C([O-])=O)=C1)S(O)(=O)=O	27.5404	INACTIVE
NCGC00274059-01	NELARABINE	COC1=C2N=CN([C@@H]3O[C@H](CO)[C@@H](O)[C@@H]3O)C2=NC(N)=N1	INACTIVE	INACTIVE
NCGC00253742-01	ETHYL BISCOUMACETATE	CCOC(=O)C(C1=C(O)C2=C(OC1=O)C=CC=C2)C3=C(O)C4=C(OC3=O)C=CC=C4	34.6713	24.5454
NCGC00249923-01	SIMFIBRATE	CC(C)(OC1=CC=C(Cl)C=C1)C(=O)OCCCOC(=O)C(C)(C)OC2=CC=C(Cl)C=C2	INACTIVE	38.9018
NCGC00253655-01	BROFOXINE	CC1(C)OC(=O)NC2=C1C=C(Br)C=C2	INACTIVE	INACTIVE
NCGC00181749-01	CEFMINOX SODIUM	CO[C@]1(NC(=O)CSC[C@@H](N)C([O-])=O)[C@H]2SCC(CSC3=NN=NN3C)=C(N2C1=O)C(O)=O	INACTIVE	INACTIVE
NCGC00015724-17	NIFLUMIC ACID	OC(=O)C1=C(NC2=CC(=CC=C2)C(F)(F)F)N=CC=C1	13.8029	2.18761
NCGC00167737-02		NCCNC(=O)C1=CC=C(Cl)C=N1	INACTIVE	INACTIVE
NCGC00253690-01	IMIDOLINE	CN(C)CCN1CCN(C1=O)C2=CC(Cl)=CC=C2	INACTIVE	INACTIVE
NCGC00253717-01	ETHYL PROTOCATECHUATE	CCOC(=O)C1=CC(O)=C(O)C=C1	INACTIVE	17.3768
NCGC00178579-04		CCCCN1CCCC[C@H]1C(=O)NC2=C(C)C=CC=C2C	NO_DATA	21.8761
NCGC00253672-01	3-HYDROXY-2-(4-METHOXYPHENYL)-2,3-DIHYDRO-1,5-BENZOTHIAZEPIN-4(5H)-ONE, (2S,3S)-	COC1=CC=C(C=C1)[C@@H]2SC3=C(NC(=O)[C@@H]2O)C=CC=C3	INACTIVE	15.4871
NCGC00344550-01	STANOZOLOL	C[C@]1(O)CC[C@H]2[C@@H]3CC[C@H]4CC5=NNC=C5C[C@]4(C)[C@H]3CC[C@]12C	2.45454	1.73768
NCGC00095239-05	1,3,5-TRIMETHOXYBENZENE	COC1=CC(OC)=CC(OC)=C1	INACTIVE	INACTIVE
NCGC00183862-01	TOLRESTAT	COC1=C(C2=CC=CC(C(=S)N(C)CC(O)=O)=C2C=C1)C(F)(F)F	INACTIVE	INACTIVE
NCGC00042523-03	MORPHOLINYLMERCAPTOBENZOTHIAZOLE	C1CN(CCO1)SC2=NC3=C(S2)C=CC=C3	INACTIVE	34.6713
NCGC00160421-03	[NO STEREO] TETRABENAZINE, (+)-|[NO STEREO] TETRABENAZINE, (-)-|[NO STEREO] DEUTETRABENAZINE|[NO STEREO] TETRABENAZINE	COC1=CC2=C(C=C1OC)C3CC(=O)C(CC(C)C)CN3CC2	INACTIVE	19.4971
NCGC00095196-06	TILORONE	CCN(CC)CCOC1=CC2=C(C=C1)C3=C(C=C(OCCN(CC)CC)C=C3)C2=O	INACTIVE	NO_DATA
NCGC00263585-01	ZALTOPROFEN	CC(C(O)=O)C1=CC=C2SC3=C(C=CC=C3)C(=O)CC2=C1	19.4971	19.4971
NCGC00015928-05	EXISULIND	CC1=C(CC(O)=O)C2=C(C=CC(F)=C2)\C1=C/C3=CC=C(C=C3)S(C)(=O)=O	13.8029	3.89018
NCGC00160641-01	SULAZEPAM	CN1C2=C(C=C(Cl)C=C2)C(=NCC1=S)C3=CC=CC=C3	12.3018	13.8029
NCGC00095606-02	MENTHONE, (-)-	CC(C)[C@@H]1CC[C@@H](C)CC1=O	INACTIVE	INACTIVE
NCGC00262921-01	5,6-DIHYDRO-6-METHYL-4H-THIENO(2,3-B)THIOPYRAN-4-OL 7,7-DIOXIDE, (4S,6S)-	C[C@H]1C[C@H](O)C2=C(SC=C2)S1(=O)=O	NO_DATA	INACTIVE
NCGC00253675-01		CCCC(CCC)(C(=O)OCC)C(=O)OCC	9.7717	30.9008
NCGC00160590-03	BROMINDIONE	BrC1=CC=C(C=C1)C2C(=O)C3=C(C=CC=C3)C2=O	NO_DATA	NO_DATA
NCGC00163298-02	LISOFYLLINE, (+/-)-	CC(O)CCCCN1C(=O)N(C)C2=C(N(C)C=N2)C1=O	38.9018	INACTIVE
NCGC00167437-02		CN1C=C(C(=O)[C@@H]2CCC3=C(C2)NC=N3)C4=C1C=CC=C4	19.4971	15.4871
NCGC00249891-01	BROMODIPHENHYDRAMINE	CN(C)CCOC(C1=CC=CC=C1)C2=CC=C(Br)C=C2	34.6713	19.4971
NCGC00183836-01	EMIGLITATE	CCOC(=O)C1=CC=C(OCCN2C[C@H](O)[C@@H](O)[C@H](O)[C@H]2CO)C=C1	NO_DATA	INACTIVE
NCGC00018113-07	SODIUM PHENYLBUTYRATE	[O-]C(=O)CCCC1=CC=CC=C1	12.3018	NO_DATA
NCGC00018296-07		CC1=CC(CN2CCN(CC2)C(C3=CC=CC=C3)C4=CC=C(Cl)C=C4)=CC=C1	7.76194	6.91783
NCGC00253631-01	FENADIAZOLE	OC1=C(C=CC=C1)C2=NN=CO2	INACTIVE	INACTIVE
NCGC00024567-03		CC[N+](CC)(CCNC(=O)C(=O)NCC[N+](CC)(CC)CC1=C(Cl)C=CC=C1)CC2=C(Cl)C=CC=C2	7.76194	NO_DATA
NCGC00160662-02	AMBRISENTAN	COC([C@H](OC1=NC(C)=CC(C)=N1)C(O)=O)(C2=CC=CC=C2)C3=CC=CC=C3	38.9018	NO_DATA
NCGC00185990-04		OC(=O)[C@@H]1CCN2C1=CC=C2C(=O)C3=CC=CC=C3	INACTIVE	INACTIVE
NCGC00091297-05		[NH3+]C1=CC=CC=C1	38.9018	24.5454
NCGC00094854-07	ALLANTOIN	NC(=O)NC1NC(=O)NC1=O	19.4971	INACTIVE
NCGC00094937-04	CARPROFEN	CC(C(O)=O)C1=CC2=C(C=C1)C3=C(N2)C=CC(Cl)=C3	INACTIVE	NO_DATA
NCGC00253762-01		ClC1=C(C=CC=C1)N2CCNCC2	INACTIVE	INACTIVE
NCGC00090731-08	PHENOXYETHANOL	OCCOC1=CC=CC=C1	27.5404	INACTIVE
NCGC00181750-01	[NO STEREO] CEFOZOPRAN HYDROCHLORIDE	CO\N=C(\C(=O)N[C@H]1[C@H]2SCC(C[N+]3=C4C=CC=NN4C=C3)=C(N2C1=O)C([O-])=O)C5=NSC(N)=N5	INACTIVE	INACTIVE
NCGC00018218-10	EDARAVONE	CC1=NN(C(=O)C1)C2=CC=CC=C2	17.3768	27.5404
NCGC00253693-01	ISOXEPAC	OC(=O)CC1=CC2=C(OCC3=C(C=CC=C3)C2=O)C=C1	INACTIVE	INACTIVE
NCGC00274083-01	LOXIGLUMIDE	CCCCCN(CCCOC)C(=O)C(CCC(O)=O)NC(=O)C1=CC(Cl)=C(Cl)C=C1	19.4971	NO_DATA
NCGC00253763-01	DARGLITAZONE	CC1=C(CCC(=O)C2=CC=C(CC3SC(=O)NC3=O)C=C2)N=C(O1)C4=CC=CC=C4	2.75404	1.38029
NCGC00016244-15	ISONIAZID	NNC(=O)C1=CC=NC=C1	38.9018	NO_DATA
NCGC00185768-01	BENIDIPINE HYDROCHLORIDE	COC(=O)C1=C(C)NC(C)=C([C@@H]1C2=CC=CC(=C2)N(=O)=O)C(=O)O[C@@H]3CCCN(CC4=CC=CC=C4)C3	0.389018	4.89745
NCGC00164582-02	FEPRAZONE	CC(C)=CCC1C(=O)N(N(C1=O)C2=CC=CC=C2)C3=CC=CC=C3	12.3018	15.4871
NCGC00015861-09	PROPENTOFYLLINE	CCCN1C=NC2=C1C(=O)N(CCCCC(C)=O)C(=O)N2C	INACTIVE	INACTIVE
NCGC00016089-06	NONIVAMIDE	CCCCCCCCC(=O)NCC1=CC(OC)=C(O)C=C1	0.870904	1.94971
NCGC00253751-01	DIMENOXADOL	CCOC(C(=O)OCCN(C)C)(C1=CC=CC=C1)C2=CC=CC=C2	2.18761	13.8029
NCGC00166047-03		CNCC1=CC=CC=C1	INACTIVE	NO_DATA
NCGC00183008-01	ISRAPAFANT	CC(C)CC1=CC=C(CCC2=CC3=C(S2)N4C(C)=NN=C4C(C)N=C3C5=C(Cl)C=CC=C5)C=C1	15.4871	12.3018
NCGC00016896-06	INAMRINONE	NC1=CC(=CNC1=O)C2=CC=NC=C2	1.54871	15.4871
NCGC00164506-02	TILIQUINOL	CC1=C2C=CC=NC2=C(O)C=C1	INACTIVE	21.8761
NCGC00091449-10	EUGENOL	COC1=C(O)C=CC(CC=C)=C1	NO_DATA	INACTIVE
NCGC00091616-03	ETHENZAMIDE	CCOC1=C(C=CC=C1)C(N)=O	INACTIVE	INACTIVE
NCGC00167539-03	INDOLE	N1C=CC2=C1C=CC=C2	21.5949	NO_DATA
NCGC00016373-08		CC(C)(C)CC(C)(C)C1=CC=C(OCCOCC[N+](C)(C)CC2=CC=CC=C2)C=C1	NO_DATA	21.8761
NCGC00159367-04	PARALDEHYDE	CC1OC(C)OC(C)O1	NO_DATA	INACTIVE
NCGC00024246-15	DAUNORUBICIN	COC1=CC=CC2=C1C(=O)C3=C(O)C4=C(C[C@](O)(C[C@@H]4O[C@H]5C[C@H](N)[C@H](O)[C@H](C)O5)C(C)=O)C(O)=C3C2=O	13.8029	27.5404
NCGC00018274-05	DIACEREIN	CC(=O)OC1=CC(=CC2=C1C(=O)C3=C(OC(C)=O)C=CC=C3C2=O)C(O)=O	3.89018	12.3018
NCGC00178802-06		CC(=O)N(O)CCCCCNC(=O)CCC(=O)N(O)CCCCCNC(=O)CCC(=O)N(O)CCCCCN	INACTIVE	INACTIVE
NCGC00253622-01		COCCC1=CC=C(OCC2CO2)C=C1	INACTIVE	INACTIVE
NCGC00167513-04	VANDETANIB	COC1=C(OCC2CCN(C)CC2)C=C3N=CN=C(NC4=C(F)C=C(Br)C=C4)C3=C1	INACTIVE	INACTIVE
NCGC00164540-02	CLOFEXAMIDE	CCN(CC)CCNC(=O)COC1=CC=C(Cl)C=C1	INACTIVE	INACTIVE
NCGC00166256-02	ALOVUDINE	CC1=CN([C@H]2C[C@H](F)[C@@H](CO)O2)C(=O)NC1=O	NO_DATA	INACTIVE
NCGC00263547-01	LOXORIBINE	NC1=NC2=C(N(CC=C)C(=O)N2[C@@H]3O[C@H](CO)[C@@H](O)[C@H]3O)C(=O)N1	INACTIVE	INACTIVE
NCGC00160363-03	BUMECAINE	CCCCN1CCCC1C(=O)NC2=C(C)C=C(C)C=C2C	7.76194	9.7717
NCGC00092386-13		CN[C@H]1CC[C@@H](C2=CC(Cl)=C(Cl)C=C2)C3=C1C=CC=C3	4.36486	15.4871
NCGC00319022-01	OCTOTIAMINE	COC(=O)CCCCC(CCSS\C(CCO)=C(/C)N(CC1=C(N)N=C(C)N=C1)C=O)SC(C)=O	43.6486	34.6713
NCGC00164601-02	LIRANAFTATE	COC1=NC(=CC=C1)N(C)C(=S)OC2=CC=C3CCCCC3=C2	1.73768	6.16553
NCGC00253760-01	ALBENDAZOLE OXIDE	CCCS(=O)C1=CC2=C(NC(NC(=O)OC)=N2)C=C1	NO_DATA	NO_DATA
NCGC00262947-01	LISADIMATE	NC1=CC=C(C=C1)C(=O)OCC(O)CO	21.8761	9.7717
NCGC00168348-03	ISBUFYLLINE	CC(C)CN1C=NC2=C1C(=O)N(C)C(=O)N2C	INACTIVE	INACTIVE
NCGC00181755-01	DELAPRIL HYDROCHLORIDE	CCOC(=O)[C@H](CCC1=CC=CC=C1)N[C@@H](C)C(=O)N(CC(O)=O)C2CC3=C(C2)C=CC=C3	6.16553	2.75404
NCGC00166056-02	ETHYL NICOTINATE	CCOC(=O)C1=CN=CC=C1	NO_DATA	INACTIVE
NCGC00253625-01		NC1=NC2=C(C=CC=C2)N1CC3=CC=C(F)C=C3	1.0964	0.436486
NCGC00164533-02	BUFORMIN	CCCCNC(=N)NC(N)=N	NO_DATA	INACTIVE
NCGC00248803-03	[NO STEREO] CYSTEINE HYDROCHLORIDE ANHYDROUS	NC(CS)C(O)=O	NO_DATA	INACTIVE
NCGC00249938-01		COCCOC1=CC(=CC=C1)S(=O)(=O)[N-]C2=NC=CC=N2	17.3768	NO_DATA
NCGC00263858-02		N[Pt]1(N)OC(=O)C2(CCC2)C(=O)O1	INACTIVE	38.9018
NCGC00253597-01	ISOSULFAN BLUE	CCN(CC)C1=CC=C(C=C1)C(=C2C=CC(C=C2)=[N+](CC)CC)C3=C(C=CC(=C3)S([O-])(=O)=O)S([O-])(=O)=O	13.8029	10.964
NCGC00179676-03	[NO STEREO] LYNESTRENOL	C[C@]12CC[C@H]3[C@@H](CCC4=CCCC[C@H]34)[C@@H]1CC[C@]2(O)C#C	4.36486	15.4871
NCGC00017259-07	NICERGOLINE	CO[C@]12C[C@@H](COC(=O)C3=CC(Br)=CN=C3)CN(C)[C@@H]1CC4=CN(C)C5=CC=CC2=C45	3.89018	15.4871
NCGC00095179-05		CN(C)C(=O)CC1=C(N=C2C=CC(C)=CN12)C3=CC=C(C)C=C3	17.3768	5.49503
NCGC00181296-02	SERATRODAST	CC1=C(C)C(=O)C(C(CCCCCC(O)=O)C2=CC=CC=C2)=C(C)C1=O	1.54871	5.49503
NCGC00160422-02	CHLORPHENTERMINE HYDROCHLORIDE	CC(C)(N)CC1=CC=C(Cl)C=C1	INACTIVE	INACTIVE
NCGC00015146-11		CN(C)CC[C@@H](C1=CC=C(Br)C=C1)C2=NC=CC=C2	INACTIVE	INACTIVE
NCGC00262944-01	BENZILONIUM BROMIDE	CC[N+]1(CC)CCC(C1)OC(=O)C(O)(C2=CC=CC=C2)C3=CC=CC=C3	NO_DATA	INACTIVE
NCGC00253577-01	LENAMPICILLIN HYDROCHLORIDE	CC1=C(COC(=O)[C@@H]2N3[C@H](SC2(C)C)[C@H](NC(=O)[C@H](N)C4=CC=CC=C4)C3=O)OC(=O)O1	1.54871	9.7717
NCGC00167958-05	IMIPENEM ANHYDROUS	C[C@@H](O)[C@@H]1[C@H]2CC(SCCNC=N)=C(N2C1=O)C(O)=O	INACTIVE	INACTIVE
NCGC00164503-02	MYRALACT	CCCCCCCCCCCCCCNCCO	13.8029	34.6713
NCGC00263461-01		C1CN2C[C@@H](N=C2S1)C3=CC=CC=C3	NO_DATA	INACTIVE
NCGC00164127-07	4-TERT-OCTYLPHENOL	CC(C)(C)CC(C)(C)C1=CC=C(O)C=C1	15.4871	17.3768
NCGC00159447-07	OXYQUINOLINE SALICYLATE	OC1=C2N=CC=CC2=CC=C1	NO_DATA	INACTIVE
NCGC00024885-03	OLVANIL	CCCCCCCC\C=C/CCCCCCCC(=O)NCC1=CC(OC)=C(O)C=C1	1.73768	13.8029
NCGC00183096-01		CC\C=C(/C(=O)N[C@H]1[C@H]2SCC(COC(N)=O)=C(N2C1=O)C(=O)OCOC(=O)C(C)(C)C)C3=CSC(N)=N3	2.18761	2.18761
NCGC00163724-03	METHIDATHION	COC1=NN(CSP(=S)(OC)OC)C(=O)S1	26.1699	3.76821
NCGC00378797-01		O=C1CC(=NN1C2=CC=CC=C2)C3=CC=C(C=C3)N(=O)=O	23.9185	1.25893
NCGC00379180-02		O=C(CN1C2=NCCN2C3=C1C=CC=C3)C4=CC=C(C=C4)C5=CC=CC=C5	NO_DATA	12.5893
NCGC00164528-04	GLYCERYL 1-LAURATE	CCCCCCCCCCCC(=O)OCC(O)CO	18.9991	18.9991
NCGC00386920-03		CC1=NC2=C(C3=C(CCCC3)S2)C(=N1)N4CCN(CC4)C(=O)C5=CC=CO5	26.837	39.8107
NCGC00113864-01		CC1=C(CN2C(SCC3=C(F)C=CC=C3)=NC4=CC=NC=C24)N=C(O1)C5=CC(Cl)=CC=C5	2.13174	3.98107
NCGC00378688-01		CCOC(=O)C1=CC2=CC=C(C=C2N=C(N)C1)C(F)(F)C(F)(F)F	30.1116	7.94328
NCGC00370930-01		CCCCOC1=C(Cl)C=C(C=C1)C2=CN=CC(=C2)C(=O)NCC3=CC=CN=C3N4CCOCC4	6.74115	4.46684
NCGC00386701-02		CN(CCN(C)CC1=COC2=CC(C)=C(C)C=C2C1=O)CC3=CN(C4=C3C=CC=C4)C5=CC=CC(=C5)C(F)(F)F	3.01116	10
NCGC00386768-04		FC1=CC=CC=C1N2CCN(CC2)C(=O)C3=CC=C(Cl)C(=C3)N(=O)=O	INACTIVE	INACTIVE
NCGC00386131-01	BRIVANIB ALANINATE	C[C@H](COC1=CN2N=CN=C(OC3=C(F)C4=C(NC(C)=C4)C=C3)C2=C1C)OC(=O)[C@H](C)N	0.952213	4.77237
NCGC00387260-05	EMAPUNIL	CCN(CC1=CC=CC=C1)C(=O)CN2C(=O)N(C)C3=C2N=C(N=C3)C4=CC=CC=C4	9.52213	13.4504
NCGC00386906-01		FC1=CC(=CC=C1)C#CC2=CN=C(C=C2)C(=O)N3CC4CC4C3	INACTIVE	22.3872
NCGC00356649-01		CC1=C(C(N=C(NC2=NC3=C(O2)C=CC=C3)N1)C4=C(Cl)C=CC=C4)C(=O)NC5=CC=CC(=C5)C(N)=O	7.5637	14.1254
NCGC00378787-01		CC(C)N1C(=O)N=C(C2=CC=C(C=C2)C(C)C)C3=C1C=CC(OCC#C)=C3	7.5637	11.2202
NCGC00386585-01		CN1C=C(C2=CC=CC(N3CCNCC3)=C12)S(=O)(=O)C4=CC=C(Cl)C=C4	33.7858	11.9877
NCGC00347950-02	WNT-974	CC1=NC=CC(=C1)C2=NC=C(CC(=O)NC3=NC=C(C=C3)C4=NC=CN=C4)C=C2C	21.3174	5.35469
NCGC00370719-04		CC1(COC1)NC(=O)C2=NC=C(C=C2)C#CC3=CC(F)=CC=C3	INACTIVE	NO_DATA
NCGC00164539-02	AZACLORZINE	ClC1=CC=C2SC3=C(C=CC=C3)N(C(=O)CCN4CCN5CCCC5C4)C2=C1	3.37858	18.9991
NCGC00351597-10	PINOMETOSTAT	CC(C)N(C[C@H]1O[C@H]([C@H](O)[C@@H]1O)N2C=NC3=C2N=CN=C3N)[C@@H]4C[C@H](CCC5=NC6=CC(=CC=C6N5)C(C)(C)C)C4	1.6933	14.1254
NCGC00160496-03	AMANOZINE	NC1=NC(NC2=CC=CC=C2)=NC=N1	INACTIVE	INACTIVE
NCGC00016000-13	DISULFIRAM	CCN(CC)C(=S)SSC(=S)N(CC)CC	11.5254	6.48122
NCGC00090701-06	INDOLE-3-CARBINOL	OCC1=CNC2=C1C=CC=C2	4.7439	6.70093
NCGC00247727-01		CCCN(CCC)CCC1=CNC2=C1C=CC=C2	NO_DATA	NO_DATA
NCGC00014670-17	DOMPERIDONE	ClC1=CC=C2N(C3CCN(CCCN4C(=O)NC5=C4C=CC=C5)CC3)C(=O)NC2=C1	INACTIVE	4.89745
NCGC00249885-01	ESTRADIOL ACETATE	CC(=O)OC1=CC=C2[C@H]3CC[C@]4(C)[C@@H](O)CC[C@H]4[C@@H]3CCC2=C1	34.6713	2.18761
NCGC00015898-15	ROLIPRAM	COC1=C(OC2CCCC2)C=C(C=C1)C3CNC(=O)C3	27.5404	0.549503
NCGC00160402-02	IODOALPHIONIC ACID	OC(=O)C(CC1=CC(I)=C(O)C(I)=C1)C2=CC=CC=C2	NO_DATA	12.3018
NCGC00179392-03	BECLOMETHASONE	C[C@H]1C[C@H]2[C@@H]3CCC4=CC(=O)C=C[C@]4(C)[C@@]3(Cl)[C@@H](O)C[C@]2(C)[C@@]1(O)C(=O)CO	INACTIVE	4.89745
NCGC00016347-07	BENZTHIAZIDE	NS(=O)(=O)C1=C(Cl)C=C2N=C(CSCC3=CC=CC=C3)NS(=O)(=O)C2=C1	0.123018	9.7717
NCGC00178575-05		CN1CCCN=C1\C=C\C2=C(C)C=CS2	INACTIVE	10.964
NCGC00016035-13		ClC1=CC(=CC=C1)N2CCN(CCCN3N=C4C=CC=CN4C3=O)CC2	INACTIVE	3.89018
NCGC00159424-04	TETRAMETHYLTHIURAM MONOSULFIDE	CN(C)C(=S)SC(=S)N(C)C	INACTIVE	8.70904
NCGC00091258-05	2,4-DICHLOROPHENACYL CHLORIDE	ClCC(=O)C1=C(Cl)C=C(Cl)C=C1	INACTIVE	12.3018
NCGC00021145-11		CN1CCN(CC1)C2=NC3=C(OC4=C2C=C(Cl)C=C4)C=CC=C3	INACTIVE	6.16553
NCGC00092314-04	TRICIRIBINE	CN1N=C(N)C2=CN([C@@H]3O[C@H](CO)[C@@H](O)[C@H]3O)C4=C2C1=NC=N4	INACTIVE	13.8029
NCGC00261974-01	METAMFEPRAMONE	CC(N(C)C)C(=O)C1=CC=CC=C1	INACTIVE	13.8029
NCGC00181913-02	DIFETEROL	CC(C(O)C1=CC=CC=C1)N(C)CCOC(C2=CC=CC=C2)C3=CC=CC=C3	NO_DATA	13.8029
NCGC00166134-02	ESTRADIOL CYPIONATE	C[C@]12CC[C@H]3[C@@H](CCC4=CC(O)=CC=C34)[C@@H]1CC[C@@H]2OC(=O)CCC5CCCC5	0.97717	13.8029
NCGC00017257-14	METERGOLINE	CN1C=C2C[C@@H]3[C@H](C[C@@H](CNC(=O)OCC4=CC=CC=C4)CN3C)C5=C2C1=CC=C5	NO_DATA	13.8029
NCGC00253661-01	METHYLCHROMONE	CC1=COC2=C(C=CC=C2)C1=O	9.7717	INACTIVE
NCGC00159511-04	BUTENAFINE	CN(CC1=CC=C(C=C1)C(C)(C)C)CC2=C3C=CC=CC3=CC=C2	NO_DATA	NO_DATA
NCGC00164495-02	NICOTHIAZONE	NC(=S)N\N=C\C1=CN=CC=C1	2.18761	17.3768
NCGC00253705-01		COC1=CC(CC#N)=CC(OC)=C1OC	INACTIVE	NO_DATA
NCGC00249933-01	MECHLORETHAMINE OXIDE	CN(=O)(CCCl)CCCl	INACTIVE	INACTIVE
NCGC00025355-12	PAROXETINE HYDROCHLORIDE ANHYDROUS	FC1=CC=C(C=C1)[C@@H]2CCNC[C@H]2COC3=CC4=C(OCO4)C=C3	2.45454	4.89745
NCGC00013679-06	FENTICLOR	OC1=C(SC2=C(O)C=CC(Cl)=C2)C=C(Cl)C=C1	9.7717	4.89745
NCGC00263918-03		COC1=CC=CC2=C1C(=O)C3=C(O)C4=C(C[C@](O)(C[C@@H]4O[C@H]5C[C@H](N)[C@H](O)[C@H](C)O5)C(=O)CO)C(O)=C3C2=O	9.7717	10.964
NCGC00178944-03	[NO STEREO] AMPICILLIN SODIUM	CC1(C)S[C@@H]2[C@H](NC(=O)[C@H](N)C3=CC=CC=C3)C(=O)N2[C@H]1C(O)=O	INACTIVE	INACTIVE
NCGC00165864-04	PIPAMPERONE HYDROCHLORIDE	NC(=O)C1(CCN(CCCC(=O)C2=CC=C(F)C=C2)CC1)N3CCCCC3	NO_DATA	INACTIVE
NCGC00183850-01		CC(=O)NC1=NC(=O)N(C=C1)C2COC(COC(=O)C3=CC=CC=C3)O2	INACTIVE	INACTIVE
NCGC00014993-12	AZELAIC ACID	OC(=O)CCCCCCCC(O)=O	NO_DATA	INACTIVE
NCGC00247932-02		C(CC1=CC=C2OCOC2=C1)N3CCC[C@@H](C3)OC(C4=CC=CC=C4)C5=CC=CC=C5	0.0489745	1.94971
NCGC00013109-03	PHENOLSULFONPHTHALEIN	OC1=CC=C(C=C1)C2(OS(=O)(=O)C3=C2C=CC=C3)C4=CC=C(O)C=C4	24.5454	15.4871
NCGC00091470-05	ISOEUGENOL, (E)-	COC1=C(O)C=CC(C=CC)=C1	38.9018	17.3768
NCGC00166076-07	ARBUTIN	OC[C@H]1O[C@@H](OC2=CC=C(O)C=C2)[C@H](O)[C@@H](O)[C@@H]1O	INACTIVE	INACTIVE
NCGC00253567-01	TALBUTAL	CCC(C)C1(CC=C)C(=O)NC(=O)NC1=O	7.76194	24.5454
NCGC00018295-05	[NO STEREO] ISOXSUPRINE HYDROCHLORIDE	CC(COC1=CC=CC=C1)NC(C)C(O)C2=CC=C(O)C=C2	38.9018	12.3018
NCGC00015288-09	CYCLOTHIAZIDE	NS(=O)(=O)C1=C(Cl)C=C2NC(NS(=O)(=O)C2=C1)C3CC4CC3C=C4	10.964	4.36486
NCGC00015397-10	ETHAMIVAN	CCN(CC)C(=O)C1=CC(OC)=C(O)C=C1	INACTIVE	INACTIVE
NCGC00091183-04	2,4,6-TRIBROMOPHENOL	OC1=C(Br)C=C(Br)C=C1Br	27.5404	INACTIVE
NCGC00024574-03		O=C1CC2(CCCC2)CC(=O)N1CCNCC3COC4=C(O3)C=CC=C4	0.691783	2.18761
NCGC00159375-04	P-PHENYLENEDIAMINE	NC1=CC=C(N)C=C1	0.776194	4.89745
NCGC00273564-01	BROPIRIMINE	NC1=NC(=O)C(Br)=C(N1)C2=CC=CC=C2	INACTIVE	INACTIVE
NCGC00015243-10		ClC1=CC=C(CN2C(CN3CCCC3)=NC4=C2C=CC=C4)C=C1	1.0964	13.8029
NCGC00181788-01		CO\N=C(\C(=O)N[C@H]1[C@H]2SCC(C)=C(N2C1=O)C(=O)OCOC(=O)C(C)(C)C)C3=CSC(N)=N3	3.89018	13.8029
NCGC00159346-04	TERBINAFINE HYDROCHLORIDE	CN(C\C=C\C#CC(C)(C)C)CC1=C2C=CC=CC2=CC=C1	19.4971	27.5404
NCGC00015680-18	MELATONIN	COC1=CC2=C(NC=C2CCNC(C)=O)C=C1	INACTIVE	24.5454
NCGC00018210-05		CN1CCCN=C1COC(=O)C(O)(C2CCCCC2)C3=CC=CC=C3	4.36486	13.8029
NCGC00253749-01	SULFAPERIN	CC1=CN=C(NS(=O)(=O)C2=CC=C(N)C=C2)N=C1	INACTIVE	NO_DATA
NCGC00178521-03	TRICHLORMETHINE HYDROCHLORIDE	ClCCN(CCCl)CCCl	INACTIVE	38.9018
NCGC00091861-07	DACARBAZINE	CN(C)\N=N\C1=C(N=CN1)C(N)=O	INACTIVE	INACTIVE
NCGC00025177-08		CC1=CC=C(C=C1NC(=O)C2=CC=CC(NC(=O)NC3=CC(=CC=C3)C(=O)NC4=C(C)C=CC(=C4)C(=O)NC5=C6C(=CC(=CC6=C(C=C5)S(O)(=O)=O)S(O)(=O)=O)S(O)(=O)=O)=C2)C(=O)NC7=CC=C(C8=CC(=CC(=C78)S(O)(=O)=O)S(O)(=O)=O)S(O)(=O)=O	INACTIVE	INACTIVE
NCGC00091585-05	OCTOCRYLENE	CCCCC(CC)COC(=O)C(C#N)=C(C1=CC=CC=C1)C2=CC=CC=C2	1.54871	13.8029
NCGC00181039-02	ETHYL LINOLEATE	CCCCC\C=C/C\C=C/CCCCCCCC(=O)OCC	17.3768	15.4871
NCGC00183095-01	TIGECYCLINE	CN(C)[C@H]1[C@@H]2C[C@@H]3CC4=C(C(=O)C3=C(O)[C@]2(O)C(=O)C(C(N)=O)=C1O)C(O)=C(NC(=O)CNC(C)(C)C)C=C4N(C)C	1.23018	INACTIVE
NCGC00095836-05	GUAIAZULENE	CC(C)C1=CC2=C(C)C=CC2=C(C)C=C1	24.5454	34.6713
NCGC00253593-01	BITOLTEROL	CC1=CC=C(C=C1)C(=O)OC2=C(OC(=O)C3=CC=C(C)C=C3)C=C(C=C2)C(O)CNC(C)(C)C	9.7717	38.9018
NCGC00159515-03	ESZOPICLONE	CN1CCN(CC1)C(=O)O[C@@H]2N(C(=O)C3=C2N=CC=N3)C4=NC=C(Cl)C=C4	INACTIVE	INACTIVE
NCGC00095133-06	FAMCICLOVIR	CC(=O)OCC(CCN1C=NC2=C1N=C(N)N=C2)COC(C)=O	INACTIVE	INACTIVE
NCGC00166144-03	GLYCERYL 1-CAPRYLATE	CCCCCCCC(=O)OCC(O)CO	INACTIVE	INACTIVE
NCGC00164385-05	ENCLOMIPHENE CITRATE	CCN(CC)CCOC1=CC=C(C=C1)C(=C(Cl)C2=CC=CC=C2)C3=CC=CC=C3	15.4871	12.3018
NCGC00163329-03		COC(=O)[C@@H](N1CCC2=C(C1)C=CS2)C3=C(Cl)C=CC=C3	17.3768	12.3018
NCGC00095105-05	ACETRIZOIC ACID	CC(=O)NC1=C(I)C=C(I)C(C(O)=O)=C1I	27.5404	INACTIVE
NCGC00016715-04	TRAPIDIL	CCN(CC)C1=CC(C)=NC2=NC=NN12	INACTIVE	17.3768
NCGC00072886-03	METRALINDOLE HYDROCHLORIDE	COC1=CC=C2N3CCN(C)C4=NCCC(C2=C1)=C34	38.9018	INACTIVE
NCGC00094881-07	GLAFENINE HYDROCHLORIDE	OCC(O)COC(=O)C1=C(NC2=C3C=CC(Cl)=CC3=NC=C2)C=CC=C1	6.91783	2.75404
NCGC00242506-02	BORTEZOMIB	CC(C)C[C@H](NC(=O)[C@H](CC1=CC=CC=C1)NC(=O)C2=NC=CN=C2)B(O)O	7.76194	NO_DATA
NCGC00015082-09	PIMAGEDINE HEMISULFATE	OS(O)(=O)=O	INACTIVE	INACTIVE
NCGC00166219-02	BIPENAMOL	NCC1=C(SC2=C(CO)C=CC=C2)C=CC=C1	7.76194	6.91783
NCGC00262948-01	ENFENAMIC ACID	OC(=O)C1=C(NCCC2=CC=CC=C2)C=CC=C1	43.6486	30.9008
NCGC00016411-10	BUTACAINE	CCCCN(CCCC)CCCOC(=O)C1=CC=C(N)C=C1	INACTIVE	15.4871
NCGC00024809-07	PRONETHALOL HYDROCHLORIDE	CC(C)NCC(O)C1=CC2=C(C=CC=C2)C=C1	INACTIVE	INACTIVE
NCGC00016345-08	HYMECROMONE	CC1=CC(=O)OC2=C1C=CC(O)=C2	INACTIVE	INACTIVE
NCGC00253619-01	3-(4-FLUOROBENZOYL)PROPYL CHLORIDE	FC1=CC=C(C=C1)C(=O)CCCCl	INACTIVE	INACTIVE
NCGC00016278-10	MEFENAMIC ACID	CC1=CC=CC(NC2=C(C=CC=C2)C(O)=O)=C1C	17.3768	15.4871
NCGC00253759-01	AMELTOLIDE	CC1=CC=CC(C)=C1NC(=O)C2=CC=C(N)C=C2	27.5404	10.964
NCGC00016672-04	CHLOROPYRAMINE HYDROCHLORIDE	CN(C)CCN(CC1=CC=C(Cl)C=C1)C2=NC=CC=C2	INACTIVE	NO_DATA
NCGC00253601-01		CCCCCCCC\C=C\C([O-])=O	17.3768	24.5454
NCGC00091454-07	PHENOL	OC1=CC=CC=C1	INACTIVE	NO_DATA
NCGC00253710-01	[NO STEREO] PROMESTRIENE	CCCOC1=CC=C2[C@H]3CC[C@]4(C)C(CC[C@H]4[C@@H]3CCC2=C1)OC	17.3768	18.1699
NCGC00229704-01	RALTITREXED	CN(CC1=CC2=C(C=C1)N=C(C)NC2=O)C3=CC=C(S3)C(=O)N[C@@H](CCC(O)=O)C(O)=O	INACTIVE	INACTIVE
NCGC00253649-01		CC1=C(C(Cl)=O)C(=NO1)C2=C(Cl)C=CC=C2Cl	INACTIVE	38.9018
NCGC00181774-02	9-HYDROXY CHRYSAROBIN	CC1=CC2=CC3=CC=CC(O)=C3C(O)=C2C(O)=C1	4.36486	10.964
NCGC00183868-02	FENTIAZAC	OC(=O)CC1=C(N=C(S1)C2=CC=CC=C2)C3=CC=C(Cl)C=C3	INACTIVE	INACTIVE
NCGC00166312-02	CLOSANTEL	CC1=CC(C(C#N)C2=CC=C(Cl)C=C2)=C(Cl)C=C1NC(=O)C3=C(O)C(I)=CC(I)=C3	1.73768	9.7717
NCGC00183003-01		CCCCNC1=CC=C(C=C1)C(=O)OCC[NH+](CC)CC	19.4971	17.3768
NCGC00016308-06	ISOPROPAMIDE IODIDE	CC(C)[N+](C)(CCC(C(N)=O)(C1=CC=CC=C1)C2=CC=CC=C2)C(C)C	6.16553	15.4871
NCGC00166222-04	BENZATHINE DIHYDROCHLORIDE	C(CNCC1=CC=CC=C1)NCC2=CC=CC=C2	38.9018	38.9018
NCGC00016995-04		NCCC1=CC=NN1	INACTIVE	INACTIVE
NCGC00162150-04	CILNIDIPINE	COCCOC(=O)C1=C(C)NC(C)=C(C1C2=CC(=CC=C2)N(=O)=O)C(=O)OC\C=C\C3=CC=CC=C3	0.389018	1.73768
NCGC00016059-13	THIORIDAZINE HYDROCHLORIDE	CSC1=CC2=C(SC3=C(C=CC=C3)N2CCC4CCCCN4C)C=C1	17.3768	13.8029
NCGC00162218-05		CCC1=C(C)NC2=C1C(=O)C(CN3CCOCC3)CC2	NO_DATA	12.3018
NCGC00181776-02	DIPENTAMETHYLENETHIURAM DISULFIDE	S=C(SSC(=S)N1CCCCC1)N2CCCCC2	38.9018	27.5404
NCGC00262922-01		ClC1=CC=C(C=C1)C2CC(=O)NC(=O)C2	38.9018	INACTIVE
NCGC00024027-09	METHYSERGIDE MALEATE	CC[C@@H](CO)NC(=O)[C@H]1CN(C)[C@@H]2CC3=CN(C)C4=CC=CC(=C34)C2=C1	10.964	15.4871
NCGC00018099-09	DYPHYLLINE	CN1C2=C(N(CC(O)CO)C=N2)C(=O)N(C)C1=O	INACTIVE	INACTIVE
NCGC00161636-02	IODOPHTHALEIN SODIUM	[O-]C(=O)C1=C(C=CC=C1)C(C2=CC(I)=C([O-])C(I)=C2)=C3C=C(I)C(=O)C(I)=C3	1.38029	0.616553
NCGC00253706-01		COC1=C(C=C(Cl)C=C1)C(=O)NCCC2=CC=C(C=C2)S(N)(=O)=O	1.38029	0.97717
NCGC00263562-01	6,7-DIMETHOXYQUINAZOLINE-2,4(1H,3H)-DIONE	COC1=C(OC)C=C2C(=O)NC(=O)NC2=C1	INACTIVE	INACTIVE
NCGC00253768-01	PROPOXATE	CCCOC(=O)C1=CN=CN1C(C)C2=CC=CC=C2	1.94971	1.73768
NCGC00159376-04	METHYLPARABEN	COC(=O)C1=CC=C(O)C=C1	INACTIVE	INACTIVE
NCGC00016255-10	SULFINPYRAZONE	O=C1C(CCS(=O)C2=CC=CC=C2)C(=O)N(N1C3=CC=CC=C3)C4=CC=CC=C4	3.89018	7.76194
NCGC00159373-04	THYMOL	CC(C)C1=C(O)C=C(C)C=C1	INACTIVE	INACTIVE
NCGC00167524-02	[NO STEREO] AMOROLFINE	CCC(C)(C)C1=CC=C(CC(C)CN2C[C@H](C)O[C@H](C)C2)C=C1	15.4871	10.964
NCGC00253688-01	PENTIFYLLINE	CCCCCCN1C(=O)N(C)C2=C(N(C)C=N2)C1=O	34.6713	17.3768
NCGC00018122-11	TOMELUKAST	CCCC1=C(OCCCCC2=NNN=N2)C=CC(C(C)=O)=C1O	3.09008	6.91783
NCGC00262916-01		ClCCCN1CCN(CC1)C2=CC=CC(Cl)=C2	NO_DATA	NO_DATA
NCGC00160556-02	RAFOXANIDE	OC1=C(C=C(I)C=C1I)C(=O)NC2=CC(Cl)=C(OC3=CC=C(Cl)C=C3)C=C2	2.75404	9.7717
NCGC00166300-02	PYRIDOXAL PHOSPHATE	CC1=C(O)C(C=O)=C(COP(O)(O)=O)C=N1	INACTIVE	INACTIVE
NCGC00025176-02	[NO STEREO] ETOMIDATE	CCOC(=O)C1=CN=CN1C(C)C2=CC=CC=C2	1.73768	2.45454
NCGC00253647-01		CCOC(=O)C(=O)C1=CSC(NC=O)=N1	INACTIVE	INACTIVE
NCGC00015009-16	DALFAMPRIDINE	NC1=CC=NC=C1	34.6713	INACTIVE
NCGC00163468-05	MITOMYCIN	CO[C@]12[C@H]3N[C@H]3CN1C4=C([C@H]2COC(N)=O)C(=O)C(N)=C(C)C4=O	6.91783	1.54871
NCGC00091505-07	NITROFURANTOIN	O=C1CN(\N=C\C2=CC=C(O2)N(=O)=O)C(=O)N1	1.94971	15.4871
NCGC00015245-10		CC(C[N+](C)(C)C)OC(N)=O	INACTIVE	INACTIVE
NCGC00015045-09		CC(C[N+](C)(C)C)OC(C)=O	NO_DATA	INACTIVE
NCGC00159441-03	DESLANOSIDE	C[C@H]1O[C@H](C[C@H](O)[C@@H]1O[C@H]2C[C@H](O)[C@H](O[C@H]3C[C@H](O)[C@H](O[C@@H]4O[C@H](CO)[C@@H](O)[C@H](O)[C@H]4O)[C@@H](C)O3)[C@@H](C)O2)O[C@H]5CC[C@@]6(C)[C@H](CC[C@@H]7[C@@H]6C[C@@H](O)[C@]8(C)[C@H](CC[C@]78O)C9=CC(=O)OC9)C5	INACTIVE	INACTIVE
NCGC00094812-05	ACETARSOL	CC(=O)NC1=C(O)C=CC(=C1)[As](O)(O)=O	INACTIVE	INACTIVE
NCGC00024623-04		CN(C)CC\C=C1/C2=C(COC3=C1C=CC=C3)C=CC=C2	INACTIVE	NO_DATA
NCGC00018123-07		CC(=O)OCC[N+](C)(C)C	NO_DATA	38.9018
NCGC00095082-06	IOPANOIC ACID	CCC(CC1=C(I)C=C(I)C(N)=C1I)C(O)=O	13.8029	43.6486
NCGC00263575-01	EZETIMIBE	O[C@@H](CC[C@@H]1[C@H](N(C1=O)C2=CC=C(F)C=C2)C3=CC=C(O)C=C3)C4=CC=C(F)C=C4	1.23018	0.173768
NCGC00253654-01		CC(C)NC(=O)C1=CC=C(C=O)C=C1	INACTIVE	INACTIVE
NCGC00249918-01	ESTRIOL TRIPROPIONATE	CCC(=O)O[C@@H]1C[C@H]2[C@@H]3CCC4=CC(OC(=O)CC)=CC=C4[C@H]3CC[C@]2(C)[C@H]1OC(=O)CC	NO_DATA	3.09008
NCGC00183843-01	AMINEPTINE	OC(=O)CCCCCCNC1C2=C(CCC3=C1C=CC=C3)C=CC=C2	1.54871	INACTIVE
NCGC00159451-06	TINORIDINE	CCOC(=O)C1=C(N)SC2=C1CCN(CC3=CC=CC=C3)C2	10.964	27.5404
NCGC00182851-02	MEPREDNISONE	C[C@H]1C[C@H]2[C@@H]3CCC4=CC(=O)C=C[C@]4(C)[C@H]3C(=O)C[C@]2(C)[C@@]1(O)C(=O)CO	INACTIVE	18.1699
NCGC00183005-01		O=C(CCC1CCN(CC2=CC=CC=C2)CC1)C3=CC4=C(CCCCN4)C=C3	13.8029	27.5404
NCGC00179665-04	DANAZOL	C[C@]12CC[C@H]3[C@@H](CCC4=CC5=C(C[C@]34C)C=NO5)[C@@H]1CC[C@@]2(O)C#C	3.46713	3.09008
NCGC00164507-03	NIFUROXIME	O\N=C/C1=CC=C(O1)N(=O)=O	2.75404	17.3768
NCGC00183024-01	PROGLUMETACIN	CCCN(CCC)C(=O)C(CCC(=O)OCCCN1CCN(CCOC(=O)CC2=C(C)N(C(=O)C3=CC=C(Cl)C=C3)C4=C2C=C(OC)C=C4)CC1)NC(=O)C5=CC=CC=C5	1.94971	6.91783
NCGC00095978-06	LUFENURON	FC(C(F)(F)F)C(F)(F)OC1=C(Cl)C=C(NC(=O)NC(=O)C2=C(F)C=CC=C2F)C(Cl)=C1	3.89018	19.4971
NCGC00253595-01	CLOCAPRAMINE	NC(=O)C1(CCN(CCCN2C3=C(CCC4=C2C=C(Cl)C=C4)C=CC=C3)CC1)N5CCCCC5	NO_DATA	17.3768
NCGC00159377-04	4-TERT-BUTYLPHENOL	CC(C)(C)C1=CC=C(O)C=C1	7.76194	17.3768
NCGC00181909-01	ETHYL PIPERIDINOACETYLAMINOBENZOATE	CCOC(=O)C1=CC=C(NC(=O)CN2CCCCC2)C=C1	INACTIVE	INACTIVE
NCGC00166086-03	OCTODRINE	CC(C)CCCC(C)N	INACTIVE	INACTIVE
NCGC00142580-05	PYRIDOXAL HYDROCHLORIDE	CC1=C(O)C(C=O)=C(CO)C=N1	15.4871	INACTIVE
NCGC00024894-08	ZAPRINAST	CCCOC1=C(C=CC=C1)C2=NC3=NNN=C3C(=O)N2	INACTIVE	INACTIVE
NCGC00016737-04	EPIRIZOLE	COC1=CC(C)=NN1C2=NC(OC)=CC(C)=N2	INACTIVE	INACTIVE
NCGC00015830-08		NNCCC1=CC=CC=C1	19.4971	19.4971
NCGC00160554-02	BITHIONOLOXIDE	OC1=C(Cl)C=C(Cl)C=C1S(=O)C2=C(O)C(Cl)=CC(Cl)=C2	3.09008	38.9018
NCGC00164625-04		COCC1=C(N=C(C(C)C)C(\C=C\[C@@H](O)C[C@@H](O)CC([O-])=O)=C1C2=CC=C(F)C=C2)C(C)C	30.9008	12.3018
NCGC00090757-06	MELPHALAN	N[C@@H](CC1=CC=C(C=C1)N(CCCl)CCCl)C(O)=O	8.70904	10.964
NCGC00167472-03	AMLEXANOX	CC(C)C1=CC=C2OC3=C(C=C(C(O)=O)C(N)=N3)C(=O)C2=C1	12.3018	15.4871
NCGC00025302-02		FC1=CC=C(C=C1)C(=O)C2CCN(CCN3C(=S)NC4=C(C=CC=C4)C3=O)CC2	19.4971	13.8029
NCGC00018125-05		CN(C)CCN(CC1=CC=CC=C1)C2=NC=CC=C2	24.5454	NO_DATA
NCGC00016697-04		COC1=C(OC)C(OC)=C(CN2CCNCC2)C=C1	INACTIVE	INACTIVE
NCGC00164494-02	NITHIAMIDE	CC(=O)NC1=NC=C(S1)N(=O)=O	19.4971	INACTIVE
NCGC00166262-03	ENSULIZOLE	OS(=O)(=O)C1=CC2=C(NC(=N2)C3=CC=CC=C3)C=C1	38.9018	15.4871
NCGC00163786-06	CHRYSANTHEMATE, TRANS-(+/-)-|BIORESMETHRIN	CC(C)=C[C@@H]1[C@@H](C(=O)OCC2=COC(CC3=CC=CC=C3)=C2)C1(C)C	7.76194	13.8029
NCGC00013058-02		CN(C)C1=CC=C(C=C1)C(C2=CC=CC=C2)=C3C=CC(C=C3)=[N+](C)C	5.49503	6.91783
NCGC00015755-10	NIMUSTINE	CC1=NC(N)=C(CNC(=O)N(CCCl)N=O)C=N1	NO_DATA	INACTIVE
NCGC00025345-02		CNCC[C@@H](OC1=C(C)C=CC=C1)C2=CC=CC=C2	NO_DATA	24.5454
NCGC00094719-08	METHENAMINE	C1N2CN3CN1CN(C2)C3	INACTIVE	INACTIVE
NCGC00025349-05	APOMORPHINE	CN1CCC2=CC=CC3=C2[C@H]1CC4=C3C(O)=C(O)C=C4	1.23018	8.70904
NCGC00015876-11	[NO STEREO] RANITIDINE HYDROCHLORIDE	CN\C(NCCSCC1=CC=C(CN(C)C)O1)=C/N(=O)=O	10.964	15.4871
NCGC00142623-04	DIGITOXIN	C[C@H]1O[C@H](C[C@H](O)[C@@H]1O)O[C@H]2[C@@H](O)C[C@H](O[C@H]3[C@@H](O)C[C@H](O[C@H]4CC[C@@]5(C)[C@H](CC[C@@H]6[C@@H]5CC[C@]7(C)[C@H](CC[C@]67O)C8=CC(=O)OC8)C4)O[C@@H]3C)O[C@@H]2C	INACTIVE	INACTIVE
NCGC00024846-08	GUANABENZ	NC(=N)N\N=C\C1=C(Cl)C=CC=C1Cl	INACTIVE	17.3768
NCGC00091208-09	HEXYLRESORCINOL	CCCCCCC1=C(O)C=C(O)C=C1	1.94971	2.75404
NCGC00159449-04	THIPHENAMIL HYDROCHLORIDE	CCN(CC)CCSC(=O)C(C1=CC=CC=C1)C2=CC=CC=C2	17.3768	12.3018
NCGC00015429-14	FELBAMATE	NC(=O)OCC(COC(N)=O)C1=CC=CC=C1	INACTIVE	INACTIVE
NCGC00263909-02	TADALAFIL	CN1CC(=O)N2[C@H](CC3=C(NC4=C3C=CC=C4)[C@H]2C5=CC6=C(OCO6)C=C5)C1=O	4.36486	3.89018
NCGC00165862-02	[NO STEREO] PAMIDRONATE MONOSODIUM	NCCC(O)(P(O)(O)=O)P(O)(O)=O	INACTIVE	INACTIVE
NCGC00091888-09	HOMOSALATE	CC1CC(CC(C)(C)C1)OC(=O)C2=C(O)C=CC=C2	13.8029	13.8029
NCGC00183830-01	LEMILDIPINE	COC(=O)C1=C(C)NC(COC(N)=O)=C(C1C2=C(Cl)C(Cl)=CC=C2)C(=O)OC(C)C	2.75404	12.3018
NCGC00167536-03	TOSUFLOXACIN TOSYLATE	NC1CCN(C1)C2=NC3=C(C=C2F)C(=O)C(=CN3C4=C(F)C=C(F)C=C4)C(O)=O	INACTIVE	INACTIVE
NCGC00161831-04		O[C@H]([C@H]1CCCCN1)C2=C3C=CC=C(C3=NC(=C2)C(F)(F)F)C(F)(F)F	NO_DATA	15.4871
NCGC00253679-01	4-BROMO-2-FLUOROBENZYL BROMIDE	FC1=C(CBr)C=CC(Br)=C1	INACTIVE	INACTIVE
NCGC00095112-05	AVOBENZONE	COC1=CC=C(C=C1)C(=O)CC(=O)C2=CC=C(C=C2)C(C)(C)C	12.3018	15.4871
NCGC00016735-06	RAMIFENAZONE HYDROCHLORIDE	CC(C)NC1=C(C)N(C)N(C1=O)C2=CC=CC=C2	INACTIVE	NO_DATA
NCGC00165740-05		CCOC(=O)[C@H](CCC1=CC=CC=C1)N[C@H]2CCC3=C(C=CC=C3)N(CC(O)=O)C2=O	2.45454	27.5404
NCGC00094754-05	PHENACEMIDE	NC(=O)NC(=O)CC1=CC=CC=C1	INACTIVE	INACTIVE
NCGC00159337-04	EFAVIRENZ	FC(F)(F)[C@]1(OC(=O)NC2=C1C=C(Cl)C=C2)C#CC3CC3	13.8029	15.4871
NCGC00182550-02	LORCASERIN HYDROCHLORIDE ANHYDROUS	C[C@H]1CNCCC2=CC=C(Cl)C=C12	NO_DATA	INACTIVE
NCGC00014361-08	PHOSPHONOACETIC ACID	OC(=O)CP(O)(O)=O	NO_DATA	INACTIVE
NCGC00164619-02	ANASTROZOLE	CC(C)(C#N)C1=CC(=CC(CN2C=NC=N2)=C1)C(C)(C)C#N	9.7717	10.964
NCGC00016280-07	ZOXAZOLAMINE	NC1=NC2=C(O1)C=CC(Cl)=C2	INACTIVE	NO_DATA
NCGC00160496-02		NC1=NC(NC2=CC=CC=C2)=NC=N1	NO_DATA	INACTIVE
NCGC00249896-01	CINNAMEDRINE	CC(C(O)C1=CC=CC=C1)N(C)C\C=C\C2=CC=CC=C2	INACTIVE	24.5454
NCGC00015437-17	FENOFIBRATE	CC(C)OC(=O)C(C)(C)OC1=CC=C(C=C1)C(=O)C2=CC=C(Cl)C=C2	INACTIVE	NO_DATA
NCGC00179424-04	FURALTADONE HYDROCHLORIDE	O=C1OC(CN2CCOCC2)CN1\N=C\C3=CC=C(O3)N(=O)=O	1.73768	15.4871
NCGC00263519-01	BROMFENAC SODIUM	NC1=C(CC([O-])=O)C=CC=C1C(=O)C2=CC=C(Br)C=C2	INACTIVE	INACTIVE
NCGC00061506-03	NICOTREDOLE	O=C(NCCC1=CNC2=C1C=CC=C2)C3=CN=CC=C3	1.73768	17.3768
NCGC00093936-08	GLUTAMINE, D-	N[C@H](CCC(N)=O)C(O)=O	NO_DATA	INACTIVE
NCGC00015603-08		CCN1C=C(C(O)=O)C(=O)C2=C1C(F)=C(N3CCNC(C)C3)C(F)=C2	INACTIVE	INACTIVE
NCGC00167540-03	SKATOLE	CC1=CNC2=C1C=CC=C2	INACTIVE	INACTIVE
NCGC00185743-02	CLOFLUCARBAN	FC(F)(F)C1=C(Cl)C=CC(NC(=O)NC2=CC=C(Cl)C=C2)=C1	NO_DATA	NO_DATA
NCGC00015400-05	ENOXIMONE	CSC1=CC=C(C=C1)C(=O)C2=C(C)NC(=O)N2	INACTIVE	17.3768
NCGC00183859-01		CC[N+]1(CC)CCC(C1C)=C(C2=CC=CC=C2)C3=CC=CC=C3	INACTIVE	NO_DATA
NCGC00178737-05		C[C@@H](CN(C)C)CN1C2=C(SC3=C1C=CC=C3)C=CC=C2	NO_DATA	38.9018
NCGC00167510-02	DORIPENEM	C[C@@H](O)[C@@H]1[C@H]2[C@@H](C)C(S[C@@H]3CN[C@H](CNS(N)(=O)=O)C3)=C(N2C1=O)C(O)=O	1.94971	1.38029
NCGC00090686-11	NITROFURAZONE	NC(=O)N\N=C\C1=CC=C(O1)N(=O)=O	3.46713	15.4871
NCGC00013841-09		CN(C)CCC=C1C2=C(C=CC=C2)C=CC3=C1C=CC=C3	INACTIVE	NO_DATA
NCGC00262929-01	DABIGATRAN ETEXILATE	CCCCCCOC(=O)\N=C(\N)C1=CC=C(NCC2=NC3=C(C=CC(=C3)C(=O)N(CCC(=O)OCC)C4=NC=CC=C4)N2C)C=C1	1.54871	1.38029
NCGC00263967-02	ALENDRONATE SODIUM	NCCCC(O)(P(O)(O)=O)P(O)([O-])=O	INACTIVE	INACTIVE
NCGC00181002-04		C[C@@H](NCCCC1=CC=CC(=C1)C(F)(F)F)C2=C3C=CC=CC3=CC=C2	0.776194	2.75404
NCGC00386220-04	INTEPIRDINE	O=S(=O)(C1=CC=CC=C1)C2=CC3=C(N=C2)C(=CC=C3)N4CCNCC4	37.9083	1.6933
NCGC00387843-03	[NO STEREO] GSK-690693	CCN1C(=NC2=C1C(OCC3CCCNC3)=CN=C2C#CC(C)(C)O)C4=NON=C4N	0.75637	3.98107
NCGC00370807-05		FC1=CC2=C(NC(=C2)C(=O)NCCN3CCC(CC3)N4C(=O)NC5=C4C=CC=C5)C=C1	INACTIVE	1.50916
NCGC00347285-01		COCCOC1=NN(C(=N1)C2=CC=C(Cl)C(Cl)=C2)C3=CC=C(NC(=O)CCl)C=C3	3.01116	5.35469
NCGC00345804-01	BINIMETINIB	CN1C=NC2=C(F)C(NC3=CC=C(Br)C=C3F)=C(C=C12)C(=O)NOCCO	9.52213	11.2202
NCGC00106061-01		CC1=CC=CC2=NC(=C(NC3=CC=C(F)C=C3)N12)C4=NC=CC=C4	21.3174	15.0916
NCGC00159379-03	GLYCOL SALICYLATE	OCCOC(=O)C1=C(O)C=CC=C1	INACTIVE	INACTIVE
NCGC00386831-01		CC(C)(C)C1=CC=C(C=C1)C(=O)NC2=C(C=C(Br)C(Cl)=C2)C(O)=O	9.52213	11.9877
NCGC00133998-01		COC(=O)C1=C2C=CC=CC2=C(N=C1)N3CCN(CC3)C4=CC=C(OC)C=C4	10.684	11.9877
NCGC00014483-14	NORTRIPTYLINE	CNCCC=C1C2=C(CCC3=C1C=CC=C3)C=CC=C2	18.9991	12.5893
NCGC00015925-12	SULFAPHENAZOLE	NC1=CC=C(C=C1)S(=O)(=O)NC2=CC=NN2C3=CC=CC=C3	11.9877	11.9877
NCGC00159495-04	ALBUTOIN	CC(C)CC1NC(=S)N(CC=C)C1=O	2.6837	7.94328
NCGC00402309-03		OC1=C(C=CC=C1)C2=NNC(=C2)C3=C(F)C=CC=C3	INACTIVE	NO_DATA
NCGC00370755-01		OC[C@H](O)CN1C(=O)C(CC2=CC=CC=C12)NC(=O)C3=CC4=C(N3)SC(Cl)=C4	10.684	11.9877
NCGC00370875-01		CS(=O)(=O)NC[C@H]1CC[C@@H](CC1)NC2=NC3=C(CCSC4=CC=CC=C34)S2	6.74115	3.54813
NCGC00378545-01		CCC1=C(OC[C@@H](O)CN[C@H]2CCCC3=C2C=CC=C3)C=CC=C1	18.9991	INACTIVE
NCGC00378842-04	IDALOPIRDINE HYDROCHLORIDE	FC(F)C(F)(F)COC1=CC=CC(CNCCC2=CNC3=C2C=CC(F)=C3)=C1	13.4504	9.52213
NCGC00250412-21	JQ1	CC1=NN=C2[C@H](CC(=O)OC(C)(C)C)N=C(C3=C(SC(C)=C3C)N12)C4=CC=C(Cl)C=C4	11.9877	15.0916
NCGC00091253-05	2,4,5-TRIMETHOXYLBENZALDEHYDE	COC1=CC(OC)=C(OC)C=C1C=O	59.0462	36.5476
NCGC00168262-02		C[C@H](N)C(=O)C1=CC=CC=C1	42.1788	105.948
NCGC00263537-01		N[Pt](N)(Cl)Cl	INACTIVE	7.76194
NCGC00016221-06		CCN(CC)CCOC(=O)C(C1=CC=CC=C1)C2=CC=CC=C2	INACTIVE	1.23018
NCGC00167426-03	CARAMIPHEN EDISYLATE	CCN(CC)CCOC(=O)C1(CCCC1)C2=CC=CC=C2	INACTIVE	8.70904
NCGC00015716-09	NYLIDRIN	CC(CCC1=CC=CC=C1)NC(C)C(O)C2=CC=C(O)C=C2	INACTIVE	3.89018
NCGC00167574-03		FC(F)(F)C1=CC(=CC=C1)C2=CCN(CCC3=CC=C4C=CC=CC4=C3)CC2	INACTIVE	10.964
NCGC00016557-06		CCOC1=CC2=CC=NC(CC3=CC(OCC)=C(OCC)C=C3)=C2C=C1OCC	INACTIVE	6.16553
NCGC00016598-02		N[C@@H]1C[C@H]1C2=CC=CC=C2	INACTIVE	INACTIVE
NCGC00160397-04		NC1=NC(=NC(N)=N1)C2=C(Cl)C=CC(Cl)=C2	INACTIVE	INACTIVE
NCGC00095157-05	OXFENDAZOLE	COC(=O)NC1=NC2=C(N1)C=CC(=C2)S(=O)C3=CC=CC=C3	INACTIVE	INACTIVE
NCGC00179342-03		CC(C)NCC(O)COC1=C(OCC=C)C=CC=C1	INACTIVE	INACTIVE
NCGC00163355-05	D&C BLUE NO. 6	O=C1C2=C(N\C1=C3\NC4=C(C=CC=C4)C3=O)C=CC=C2	38.9018	INACTIVE
NCGC00164245-03		CCCCCCCCCCCC[N+](C)(C)CC1=CC=CC=C1	38.9018	13.8029
NCGC00160660-02	DAZMEGREL	CC1=C(CN2C=CN=C2)C3=C(C=CC=C3)N1CCC(O)=O	21.8761	9.7717
NCGC00167490-03	LUMEFANTRINE, (-)-|LUMEFANTRINE|LUMEFANTRINE, (+)-	CCCCN(CCCC)CC(O)C1=C2C(=CC(Cl)=C1)\C(=C/C3=CC=C(Cl)C=C3)C4=C2C=CC(Cl)=C4	NO_DATA	INACTIVE
NCGC00015264-13	CLOMIPRAMINE HYDROCHLORIDE	CN(C)CCCN1C2=C(CCC3=C1C=C(Cl)C=C3)C=CC=C2	27.5404	17.3768
NCGC00018215-06		CCCC(=O)NC1=CC(C(C)=O)=C(OCC(O)CNC(C)C)C=C1	INACTIVE	INACTIVE
NCGC00182081-04	ZOTEPINE	CN(C)CCOC1=CC2=C(SC3=C1C=C(Cl)C=C3)C=CC=C2	12.3018	17.3768
NCGC00263906-02	[NO STEREO] ROLITETRACYCLINE	CN(C)[C@H]1[C@@H]2CC3C(C(=O)C4=C(C=CC=C4O)[C@@]3(C)O)=C(O)[C@]2(O)C(=O)C(C(=O)NCN5CCCC5)=C1O	0.549503	INACTIVE
NCGC00167500-02	ETRETINATE	CCOC(=O)\C=C(C)\C=C\C=C(/C)C=CC1=C(C)C(C)=C(OC)C=C1C	30.9008	9.7717
NCGC00095016-05	CLOFOCTOL	CC(C)(C)CC(C)(C)C1=CC(CC2=C(Cl)C=C(Cl)C=C2)=C(O)C=C1	6.16553	10.964
NCGC00016101-10		CC1=CC(=CC(C)=C1CC2=NCCN2)C(C)(C)C	INACTIVE	INACTIVE
NCGC00274062-01		O[C@@H](COC1=C2C=CC=NC2=CC=C1)CN3CCN(CC3)[C@@H]4C5=C(C=CC=C5)[C@@H]6[C@H](C7=C4C=CC=C7)C6(F)F	19.4971	NO_DATA
NCGC00274070-01	PERINDOPRIL	CCC[C@H](N[C@@H](C)C(=O)N1[C@H]2CCCC[C@H]2C[C@H]1C(O)=O)C(=O)OCC	INACTIVE	INACTIVE
NCGC00249898-01	SODIUM 3,4-DIMETHYLPHENYLGLYOXYLATE	CC1=C(C)C=C(C=C1)C(=O)C([O-])=O	10.964	24.5454
NCGC00015715-08	NISOXETINE HYDROCHLORIDE	CNCCC(OC1=C(OC)C=CC=C1)C2=CC=CC=C2	24.5454	INACTIVE
NCGC00249906-01	NICOBOXIL	CCCCOCCOC(=O)C1=CN=CC=C1	4.89745	INACTIVE
NCGC00182030-01		CC1(C)S[C@@H]2[C@H](NC(=O)[C@@H](C3=CC=CC=C3)S([O-])(=O)=O)C(=O)N2[C@H]1C([O-])=O	INACTIVE	INACTIVE
NCGC00163886-05	RONNEL	COP(=S)(OC)OC1=CC(Cl)=C(Cl)C=C1Cl	INACTIVE	NO_DATA
NCGC00015451-05		CCOC(=O)NC1=C(N)N=C(NCC2=CC=C(F)C=C2)C=C1	1.73768	2.45454
NCGC00253627-01	PLECONARIL	CC1=NOC(CCCOC2=C(C)C=C(C=C2C)C3=NOC(=N3)C(F)(F)F)=C1	38.9018	10.964
NCGC00253714-01	CINTRIAMIDE	COC1=CC(=CC(OC)=C1OC)\C=C\C(N)=O	INACTIVE	INACTIVE
NCGC00016058-07	[NO STEREO] BEMESETRON	CN1[C@H]2CC[C@@H]1C[C@@H](C2)OC(=O)C3=CC(Cl)=CC(Cl)=C3	INACTIVE	INACTIVE
NCGC00263573-01	[NO STEREO] DESMOPRESSIN DIACETATE	NC(=O)CC[C@@H]1NC(=O)[C@H](CC2=CC=CC=C2)NC(=O)[C@H](CC3=CC=C(O)C=C3)NC(=O)CCSSC[C@H](NC(=O)[C@H](CC(N)=O)NC1=O)C(=O)N4CCC[C@H]4C(=O)N[C@@H](CCCNC(N)=N)C(=O)NCC(N)=O	INACTIVE	INACTIVE
NCGC00095048-06	PIPOBROMAN	BrCCC(=O)N1CCN(CC1)C(=O)CCBr	34.6713	15.4871
NCGC00162179-08		OCCN1CCN(CC\C=C2/C3=CC(=CC=C3SC4=C2C=CC=C4)C(F)(F)F)CC1	8.70904	10.964
NCGC00180889-03	[NO STEREO] FLUNIXIN MEGLUMINE	CC1=C(C=CC=C1NC2=C(C=CC=N2)C(O)=O)C(F)(F)F	24.5454	INACTIVE
NCGC00016315-06	PYRITHYLDIONE	CCC1(CC)C(=O)NC=CC1=O	INACTIVE	INACTIVE
NCGC00167576-02		CCN(CC)CCCN(C1CC2=C(C1)C=CC=C2)C3=CC=CC=C3	NO_DATA	15.4871
NCGC00179511-03	ECADOTRIL	CC(=O)SC[C@@H](CC1=CC=CC=C1)C(=O)NCC(=O)OCC2=CC=CC=C2	0.691783	2.18761
NCGC00248312-02	ANISYLACETONE	COC1=CC=C(CCC(C)=O)C=C1	INACTIVE	INACTIVE
NCGC00262934-01		CCOC(=O)N1CCC(CC1)NC2=C(N)C=C(Cl)C=C2	4.36486	43.6486
NCGC00016338-10	DIBUCAINE HYDROCHLORIDE	CCCCOC1=CC(C(=O)NCCN(CC)CC)=C2C=CC=CC2=N1	INACTIVE	38.9018
NCGC00185741-02	NEPAFENAC	NC(=O)CC1=C(N)C(=CC=C1)C(=O)C2=CC=CC=C2	27.5404	15.4871
NCGC00167529-02		COC1=C(OC)C=C(C=C1)C(=O)NCC2=CC=C(OCCN(C)C)C=C2	INACTIVE	INACTIVE
NCGC00253699-01		CC(C)(C)C1=CC=C(C=C1)C(=O)CCCCl	INACTIVE	INACTIVE
NCGC00090787-08	BENZOPHENONE	O=C(C1=CC=CC=C1)C2=CC=CC=C2	INACTIVE	NO_DATA
NCGC00167564-03	BROMOTHEOPHYLLINE	CN1C2=C(NC(Br)=N2)C(=O)N(C)C1=O	INACTIVE	INACTIVE
NCGC00015479-19	GENISTEIN	OC1=CC=C(C=C1)C2=COC3=C(C(O)=CC(O)=C3)C2=O	10.964	1.23018
NCGC00015238-13	CHLORZOXAZONE	ClC1=CC=C2OC(=O)NC2=C1	19.4971	3.89018
NCGC00015714-16	NIMODIPINE	COCCOC(=O)C1=C(C)NC(C)=C(C1C2=CC(=CC=C2)N(=O)=O)C(=O)OC(C)C	1.23018	0.389018
NCGC00164489-04	AMIPHENAZOLE	NC1=NC(N)=C(S1)C2=CC=CC=C2	27.5404	NO_DATA
NCGC00015678-10	MOXISYLYTE HYDROCHLORIDE	CC(C)C1=CC(OC(C)=O)=C(C)C=C1OCCN(C)C	INACTIVE	NO_DATA
NCGC00015931-07		NC1CCN(CC1)C2=NC(Cl)=CC=C2	INACTIVE	INACTIVE
NCGC00253568-01	ZINC CAPRYLATE	CCCCCCCC([O-])=O	8.70904	INACTIVE
NCGC00167534-02	PAZUFLOXACIN	C[C@H]1COC2=C(C(F)=CC3=C2N1C=C(C(O)=O)C3=O)C4(N)CC4	INACTIVE	INACTIVE
NCGC00159417-05	TRICLOSAN	OC1=C(OC2=C(Cl)C=C(Cl)C=C2)C=CC(Cl)=C1	24.5454	24.5454
NCGC00015810-12	PAPAVERINE HYDROCHLORIDE	COC1=CC2=CC=NC(CC3=CC(OC)=C(OC)C=C3)=C2C=C1OC	0.870904	1.0964
NCGC00160623-04	OCTINOXATE	CCCCC(CC)COC(=O)C=CC1=CC=C(OC)C=C1	15.4871	27.5404
NCGC00016705-10	TOLFENAMIC ACID	CC1=C(Cl)C=CC=C1NC2=C(C=CC=C2)C(O)=O	INACTIVE	15.4871
NCGC00025297-04		CCOC(=O)C1=CC=C(OC(=O)CCCCCNC(N)=N)C=C1	INACTIVE	34.6713
NCGC00160370-02	CROTONIAZIDE	CC=C\C=N\NC(=O)C1=CC=NC=C1	7.76194	5.49503
NCGC00262913-01		OC1=C2CCCC(=O)C2=CC=C1	10.964	27.5404
NCGC00090887-04	PHENYL SALICYLATE	OC1=C(C=CC=C1)C(=O)OC2=CC=CC=C2	INACTIVE	INACTIVE
NCGC00091532-06	CLOROPHENE	OC1=C(CC2=CC=CC=C2)C=C(Cl)C=C1	10.964	17.3768
NCGC00247674-01		COC1=CC(CCN)=CC(OC)=C1OC	38.7311	3.07652
NCGC00386616-01	BEDEROCIN	CC1=C(CNCCCNC2=CC(=O)C3=CC=CC=C3N2)SC(C(F)=C)=C1Br	2.6837	1.99526
NCGC00127044-01		COC1=CC=CC(CNCC2=CC=CN2C3=NN=C(S3)N4CCN(CC4)C5=CC=CC=C5)=C1	0.535469	3.54813
NCGC00390650-01		CCOC(=O)C1=C(C)N=C(NC(=O)[C@H](C(C)C)N2C(=O)NC3=CC=CC=C3C2=O)S1	9.52213	11.9877
NCGC00345082-01		CC(C)CNC1=CC=NC(NCC2=CSC(=N2)C3=CC=CC=C3)=N1	0.075637	0.213174
NCGC00024503-03	GLYCINE	NCC(O)=O	INACTIVE	INACTIVE
NCGC00140711-01		COC(=O)C1=CC=C(C=C1)C2C=C(NC3=NC4=C(C=CC=C4)N23)C5=CC=C(Cl)C=C5	21.3174	INACTIVE
NCGC00408819-01	[NO STEREO] CX-5011	OC(=O)C1=CC2=C(C=C1)C3=C(N=CN=C3)C(NC4=CC=CC(=C4)C#C)=N2	37.9083	5.01187
NCGC00100850-01		CC1=CC=C(CN2C(CC3=CC=CC=C3)=NC4=CC=CC=C24)C=C1	9.52213	37.9083
NCGC00389508-02	XL-019	O=C(NC1=CC=C(C=C1)C2=CC=NC(NC3=CC=C(C=C3)N4CCOCC4)=N2)[C@@H]5CCCN5	23.9185	INACTIVE
NCGC00351550-03		CCOC(=O)CCNC1=CC(=NC(=N1)C2=CC=CN=C2)N3CCC4=C(CC3)C=CC=C4	2.6837	5.01187
NCGC00386858-01		O=C(CN1N=NC2=C1C=CC=C2)N(CC3=CSC=C3)C4=CC=C(NC(=O)C5CC5)C=C4	2.6837	3.01116
NCGC00263142-01	TIPLASININ	OC(=O)C(=O)C1=CN(CC2=CC=CC=C2)C3=CC=C(C=C13)C4=CC=C(OC(F)(F)F)C=C4	10.684	23.9185
NCGC00263219-08	ELACRIDAR	COC1=CC2=C(CN(CCC3=CC=C(NC(=O)C4=CC=CC5=C4NC6=C(OC)C=CC=C6C5=O)C=C3)CC2)C=C1OC	7.5637	NO_DATA
NCGC00378715-01	COLURACETAM	CC1=C(C)C2=C(NC(=O)CN3CCCC3=O)C4=C(CCCC4)N=C2O1	NO_DATA	NO_DATA
NCGC00164548-02	DANOFLOXACIN	CN1C[C@@H]2C[C@H]1CN2C3=C(F)C=C4C(=O)C(=CN(C5CC5)C4=C3)C(O)=O	INACTIVE	INACTIVE
NCGC00389376-01	[NO STEREO] TAK-733	CN1C(=O)C(F)=C(NC2=C(F)C=C(I)C=C2)C3=C1N=CN(CC(O)CO)C3=O	10.684	10.684
NCGC00389743-01		N[C@H]1CCCC[C@H]1NC2=NC=C(C(N)=O)C(NC3=CC=CC(=C3)N4N=CC=N4)=N2	6.00806	14.1254
NCGC00378780-03		O=C(NCCCNC1=NC(NC2=CC=CC(CN3CCOCC3)=C2)=NC=C1C4CC4)C5CCC5	1.0684	3.54813
NCGC00138434-01		CC1=CC=C(CSC2=NC3=C(C=CC=C3)C4=NC(CC(=O)NCC5=CC=CS5)C(=O)N24)C=C1	0.952213	1.99526
NCGC00344111-03		CC1=C(SN=N1)C(=O)NC2=CC=C(C=C2)N3N=C(C=C3C(F)(F)F)C(F)(F)F	2.6837	8.91251
NCGC00387467-01		FC1=CC=CC=C1CNCC2=CC=C(C=C2)C3=C4C=CNC4=NC=C3	2.13174	11.9877
NCGC00370727-06		FC1=CC=C(C=C1)N2C=C(CCCCN3CCC4(CC3)OCC5=CC=CC=C45)C6=CC=CC=C26	1.6933	33.7858
NCGC00346449-01	PAROGRELIL	ClC1=CC=C(CCCOC2=NNC(=O)C(Br)=C2NCC3=CN=CC=C3)C=C1	1.6933	2.6837
NCGC00387149-01		CCC1=C(CCN(C)C)C2=CC(OC)=CC=C2N1	INACTIVE	NO_DATA
NCGC00250380-03	AZ-628	CN1C=NC2=CC=C(NC3=CC(NC(=O)C4=CC(=CC=C4)C(C)(C)C#N)=CC=C3C)C=C2C1=O	0.848661	5.35469
NCGC00386352-05		CN1C(=O)C(NCCC2=CC=C(F)C=C2)=C(C1=O)C3=C(C)NC4=C3C=CC=C4	2.6837	1.99526
NCGC00094603-01	BITHIONOLATE SODIUM	[O-]C1=C(Cl)C=C(Cl)C=C1SC2=C([O-])C(Cl)=CC(Cl)=C2	6.00806	7.07946
NCGC00250400-12	CRIZOTINIB	C[C@@H](OC1=C(N)N=CC(=C1)C2=CN(N=C2)C3CCNCC3)C4=C(Cl)C(F)=CC=C4Cl	0.75637	NO_DATA
NCGC00138629-02		ClC1=CC=C(CSC2=NC3=C(C=CC=C3)C4=NC(CC(=O)NCCC5=CC=CC=C5)C(=O)N24)C=C1	1.89991	5.35469
NCGC00183863-01	CLOMETACIN	COC1=CC2=C(C=C1)C(C(=O)C3=CC=C(Cl)C=C3)=C(C)N2CC(O)=O	INACTIVE	2.18761
NCGC00080392-05	PHOSMET	COP(=S)(OC)SCN1C(=O)C2=C(C=CC=C2)C1=O	7.76194	0.346713
NCGC00182984-01	TOLINDATE	CN(C(=S)OC1=CC2=C(CCC2)C=C1)C3=CC(C)=CC=C3	NO_DATA	13.8029
NCGC00161393-04		CCN1CCC[C@H]1CNC(=O)C2=C(OC)C(Cl)=CC(CC)=C2O	INACTIVE	INACTIVE
NCGC00178432-05		O[C@H]1CC[C@H]2CN3CCC4=C(NC5=C4C=CC=C5)[C@@H]3C[C@@H]2[C@H]1C(O)=O	1.38029	17.3768
NCGC00167527-03	GREPAFLOXACIN HYDROCHLORIDE	CC1CN(CCN1)C2=C(F)C(C)=C3C(=O)C(=CN(C4CC4)C3=C2)C(O)=O	INACTIVE	INACTIVE
NCGC00159478-04	BENZOXIQUINE	O=C(OC1=C2N=CC=CC2=CC=C1)C3=CC=CC=C3	INACTIVE	NO_DATA
NCGC00021124-05	BUTETAMATE CITRATE	CCC(C(=O)OCCN(CC)CC)C1=CC=CC=C1	INACTIVE	NO_DATA
NCGC00168254-02		CC1=NC=C2CN=C(C3=C(F)C=CC=C3)C4=C(C=CC(Cl)=C4)N12	7.76194	4.36486
NCGC00249928-01		CCCCCCCCC\C=C/C=C\C=C/C=C\C=C/C(=O)OCC	NO_DATA	INACTIVE
NCGC00016049-07		CCCCNC1=CC=C(C=C1)C(=O)OCCN(C)C	INACTIVE	38.9018
NCGC00015793-10	PALMIDROL	CCCCCCCCCCCCCCCC(=O)NCCO	15.4871	38.9018
NCGC00182850-02	ALPIDEM	CCCN(CCC)C(=O)CC1=C(N=C2C=CC(Cl)=CN12)C3=CC=C(Cl)C=C3	3.89018	5.49503
NCGC00094908-06	MEPHENESIN	CC1=C(OCC(O)CO)C=CC=C1	8.70904	13.8029
NCGC00253591-01	[NO STEREO] NEPAPRAZOLE	COC1=C2CCCCC(C2=NC=C1)S(=O)C3=NC4=C(N3)C=CC=C4	13.8029	4.89745
NCGC00160546-02	HALOXON	CC1=C(Cl)C(=O)OC2=C1C=CC(OP(=O)(OCCCl)OCCCl)=C2	INACTIVE	0.346713
NCGC00015647-18	NOCODAZOLE	COC(=O)NC1=NC2=C(N1)C=CC(=C2)C(=O)C3=CC=CS3	INACTIVE	INACTIVE
NCGC00091112-09		CN(C)C1=CC=C(C=C1)C(C2=CC=C(C=C2)N(C)C)=C3C=CC(C=C3)=[N+](C)C	17.3768	7.76194
NCGC00166139-03	BUCETIN, (+)-|BUCETIN|BUCETIN, (-)-	CCOC1=CC=C(NC(=O)CC(C)O)C=C1	INACTIVE	INACTIVE
NCGC00015970-11	SULINDAC	CC1=C(CC(O)=O)C2=C(C=CC(F)=C2)\C1=C/C3=CC=C(C=C3)S(C)=O	38.9018	38.9018
NCGC00262910-01	METHYL 4-(ACETYLAMINO)-2-METHOXYBENZOATE	COC(=O)C1=C(OC)C=C(NC(C)=O)C=C1	INACTIVE	INACTIVE
NCGC00253587-01	SITAXENTAN	CC1=NOC(NS(=O)(=O)C2=C(SC=C2)C(=O)CC3=C(C)C=C4OCOC4=C3)=C1Cl	1.0964	1.54871
NCGC00262908-01	TICLATONE	ClC1=CC2=C(C=C1)C(=O)NS2	8.70904	17.3768
NCGC00164329-03	OLEAMINE	CCCCCCCC\C=C/CCCCCCCCN	INACTIVE	INACTIVE
NCGC00023217-08		CC1=C(Cl)C(NC2=C(C=CC=C2)C([O-])=O)=C(Cl)C=C1	2.45454	27.5404
NCGC00015196-09		C(OC1=C(C=CC=C1)C2CC2)C3=NCCN3	INACTIVE	INACTIVE
NCGC00253713-01	FENTICONAZOLE	ClC1=CC(Cl)=C(C=C1)C(CN2C=CN=C2)OCC3=CC=C(SC4=CC=CC=C4)C=C3	1.73768	1.54871
NCGC00253637-01	2-CYANO-4'-METHYLBIPHENYL	CC1=CC=C(C=C1)C2=C(C=CC=C2)C#N	24.5454	INACTIVE
NCGC00015829-12		CN(C)CCCN1C2=C(SC3=C1C=CC=C3)C=CC=C2	INACTIVE	21.8761
NCGC00091517-06	ASCORBIC ACID	OC[C@H](O)[C@H]1OC(=O)C(O)=C1O	INACTIVE	INACTIVE
NCGC00247710-02	DEXFENFLURAMINE HYDROCHLORIDE	CCN[C@@H](C)CC1=CC=CC(=C1)C(F)(F)F	INACTIVE	INACTIVE
NCGC00183856-01	PHENYLIODOUNDECYNOATE	IC#CCCCCCCCCC(=O)OC1=CC=CC=C1	6.08628	10.8231
NCGC00379002-02		COC1=CC2=NC=NC(NC3=CC=CC(O)=C3)=C2C=C1OC	9.52213	0.75637
NCGC00347280-01		NC1=C(C#N)C(=CC(=N1)C2=C(OCC3CC3)C=CC=C2O)C4CCNCC4	INACTIVE	7.94328
NCGC00263173-01	RUCAPARIB PHOSPHATE	CNCC1=CC=C(C=C1)C2=C3CCNC(=O)C4=CC(F)=CC(N2)=C34	NO_DATA	0.707946
NCGC00094772-01		OC(=O)C1=CC2=CC=CC=C2C(CC3=C(O)C(=CC4=CC=CC=C34)C([O-])=O)=C1O	0.75637	11.2202
NCGC00379067-01		COC1=C(OC)C=C(C=C1)C2=CN=C3C=CC(NCC4=CC=C(C=C4)S(N)(=O)=O)=NN23	23.9185	0.535469
NCGC00346617-09		CC(C)N1C(C)=NC=C1C2=NC(NC3=CC=C(C=C3)S(C)(=O)=O)=NC=C2	18.9991	1.77828
NCGC00016991-13	PROPARACAINE HYDROCHLORIDE	CCCOC1=C(N)C=C(C=C1)C(=O)OCCN(CC)CC	INACTIVE	11.9877
NCGC00347068-01		CC1(C)CC2=C(CO1)SC(NC(=S)NC(=O)C3=CC=CC=C3)=C2C(O)=O	9.52213	3.01116
NCGC00386610-01		CN(C)CC#CCCC(=O)C(O)(C1CCC1)C2=CC=CC=C2	37.9083	19.9526
NCGC00370774-02	TALNETANT	CC[C@H](NC(=O)C1=C(O)C(=NC2=CC=CC=C12)C3=CC=CC=C3)C4=CC=CC=C4	4.77237	2.13174
NCGC00370800-01		O=C(NC1=CC(=NN1C2=CC=CC=C2)C3=CC=CC=C3)C4=CC(=CC=C4)C#N	6.74115	6.30957
NCGC00370849-01		FC1=CC=CC=C1N2N=C(C=C2NC(=O)C3=CC=C(C=C3)N(=O)=O)C4=CC=CC=C4	5.35469	5.62341
NCGC00370834-01		FC(CN1C2=C(C=C(Br)C=C2)C3=C1C=CC(Br)=C3)CN4CCNCC4	10.684	15.8489
NCGC00387150-01		CC(C)(O)C(=O)N1CCN(CC1)C2=CC(C3=C(C(=O)NC3=O)C4=CNC5=C4C=CC=C5)=C(C=C2)C(F)(F)F	8.48661	5.35469
NCGC00140683-01		CCC1=CC=C(C=C1)N2C(=O)C3=C(NN=C3)N=C2SCC4=C(C)C=CC=C4	2.6837	10.684
NCGC00386658-01		COC1=CC=CC=C1N2CCN(CC2)C3=C4C(Br)=NNC4=NC=N3	13.4504	11.9877
NCGC00344542-01	TRANSFLUTHRIN	CC1(C)[C@H](C=C(Cl)Cl)[C@H]1C(=O)OCC2=C(F)C(F)=CC(F)=C2F	9.52213	NO_DATA
NCGC00165038-01		CC1=NN2C(NC(=CC2=O)C3=C(Cl)C=CC=C3)=C1C4=CC=CC=C4	9.52213	2.39185
NCGC00370972-01	LIQUIRITIGENIN	OC1=CC=C(C=C1)[C@@H]2CC(=O)C3=CC=C(O)C=C3O2	16.933	6.00806
NCGC00408857-02	FENMETOZOLE	ClC1=C(Cl)C=C(OCC2=NCCN2)C=C1	INACTIVE	NO_DATA
NCGC00386340-02		COC1=CC=CC=C1C2=NC=NC(NC3=CC(CS(N)(=O)=O)=CC=C3)=C2	10.684	16.933
NCGC00386243-05		CN(C)C\C=C\C(=O)NC1=CC(=CC=C1)C(=O)NC2=CC=C(NC3=NC=CC(=N3)C4=CC=CN=C4)C(C)=C2	11.9877	NO_DATA
NCGC00371083-02	A-841720	CN(C)C1=C2C(SC3=C2N=CN(N4CCCCCC4)C3=O)=NC=C1	2.6837	10
NCGC00165957-07	AMLODIPINE	CCOC(=O)C1=C(COCCN)NC(C)=C(C1C2=C(Cl)C=CC=C2)C(=O)OC	0.0848661	0.848661
NCGC00390638-01		COC1=C(NC2=NC=CC(=N2)C3=CN(C)C4=C3C=CC=C4)C=C(N)C(=C1)N(C)CCN(C)C	30.1116	10.684
NCGC00378431-01		CN1N=C(C)C2=C1OC(N)=C(C#N)C2C3=CC=C(C=C3)C(F)(F)F	8.48661	7.5637
NCGC00347936-01	AK-7	BrC1=CC(NC(=O)C2=CC=CC(=C2)S(=O)(=O)N3CCCCCC3)=CC=C1	3.37858	5.35469
NCGC00371062-01		CS(=O)(=O)C1=CC=C(C=C1)N2N=C(C=C2C3=CC=C(F)C=C3)C(F)(F)F	13.4504	6.30957
NCGC00379133-01		FC(F)(F)C1=CC=CC(NC(=O)NC2=C(C=C(Br)C=C2)C3=NN=NN3)=C1	8.48661	INACTIVE
NCGC00159485-06	SODIUM FEREDETATE	[O-]C(=O)CN(CCN(CC([O-])=O)CC([O-])=O)CC([O-])=O	1.34504	INACTIVE
NCGC00168748-01	ROTIGOTINE	CCCN(CCC1=CC=CS1)[C@H]2CCC3=C(O)C=CC=C3C2	3.01116	INACTIVE
NCGC00379109-01		CN(C)CCC1=C(C)NC2=CC=C(Cl)C=C12	INACTIVE	NO_DATA
NCGC00379192-01		COC1=C(C=NC=C1)C(=O)NC(=O)NC2=CC=C(C3=CC=CC=C3)C(=C2)C(F)(F)F	30.1116	NO_DATA
NCGC00094419-03		CC1=CC=C(C=C1)S(=O)(=O)N[C@@H](CC2=CC=CC=C2)C(=O)CCl	4.25338	3.79083
NCGC00346478-05		FC1=CC(COC2=CC=C(NC3=C4C=C(NC(=O)C=C)C=CC4=NC=N3)C=C2Cl)=CC=C1	1.89991	10.684
NCGC00390224-01	UR-144	CCCCCN1C=C(C(=O)C2C(C)(C)C2(C)C)C3=CC=CC=C13	2.13174	4.25338
NCGC00263131-06	PF-3845	FC(F)(F)C1=CN=C(OC2=CC(CC3CCN(CC3)C(=O)NC4=CC=CN=C4)=CC=C2)C=C1	1.50916	26.837
NCGC00389713-01	SAFINAMIDE MESYLATE	C[C@H](NCC1=CC=C(OCC2=CC(F)=CC=C2)C=C1)C(N)=O	26.837	14.1254
NCGC00090692-06	DIMETHYL PHTHALATE	COC(=O)C1=C(C=CC=C1)C(=O)OC	INACTIVE	INACTIVE
NCGC00389519-01		FC1=CC2=C(NC([C@@H]3CC=C[C@H]23)C4=CN=CC=C4)C(F)=C1	0.848661	14.1254
NCGC00370982-02		NS(=O)(=O)C1=CC=C(C=C1)N2N=C(C=C2C3=CC=C(Cl)C=C3)C(F)(F)F	10.684	18.9991
NCGC00386574-01		FC1=CC=C2NC(CN3CCN(CC3)C4=NC=CC=C4)=CC2=C1	9.52213	7.5637
NCGC00408921-01		CCC1=CC=C(C=C1)C2=NC(CSCC(=O)NCCC3=CC=CC=C3)=C(C)O2	4.77237	3.37858
NCGC00140745-01		CCC1=CC=C(C=C1)C2=CC(N3C(N2)=NC4=C3C=CC=C4)C5=CC(C)=CC=C5	10.684	3.98107
NCGC00015501-09		NNC1=C2C=CC=CC2=CN=N1	INACTIVE	INACTIVE
NCGC00386912-01		COC1=CC=C(OC2=C(Cl)C=NN(C2=O)C3=CC(C)=CC(C)=C3)C=C1	1.19877	NO_DATA
NCGC00356114-04		ClC1=CC=C(S1)S(=O)(=O)NC2=CC=CC=C2N3CCCCC3	4.77237	1.58489
NCGC00137696-01		CC1=CC=C(CN2C(CN3CCC(CC3)C(=O)NCCC4=CC=CC=C4)=CC5=CC=CC=C25)C=C1	0.674115	6.74115
NCGC00386329-02		CCOC(=O)C1=CN=C2C=CC(=CN12)C3=CN=CC(NS(=O)(=O)C4=CC=CC=C4)=C3	4.77237	1.12202
NCGC00095003-05	TIOXOLONE	OC1=CC2=C(SC(=O)O2)C=C1	37.9083	NO_DATA
NCGC00370923-11		CC1=C(C(C2=CC=C(C=C2)N(=O)=O)C3=C(CC(C)(C)CC3=O)N1)C(=O)OC4CCCCC4	33.7858	15.8489
NCGC00389377-01	[NO STEREO] RABUSERTIB	CC1=CN=C(NC(=O)NC2=C(OCC3CNCCO3)C=C(C)C(Br)=C2)C=N1	9.52213	NO_DATA
NCGC00386287-06		FC1=CC2=C(C=C1)N3C=CC=C3C(NNC(=O)C4=CN=CC=N4)=N2	9.52213	23.9185
NCGC00386481-01		OC1=CC2=C(C=CC=C2C=C1)N3CCN(CCNC(=O)C4=CC=C(F)C=C4)CC3	1.6933	0.398107
NCGC00159508-04		[O-]C(=O)C1=C(C(Cl)=C(Cl)C(Cl)=C1Cl)C2=C3C=C(I)C(=O)C(I)=C3OC4=C2C=C(I)C([O-])=C4I	2.6837	2.6837
NCGC00386609-01		CC1=NC2=CC(=NN2C(C)=C1CC3=CC(Cl)=CC=C3)C(=O)NCC4=CC=CC=N4	21.3174	8.91251
NCGC00242487-02		CC1=CN=C(NC2=CC=C(F)C=C2Cl)N=C1C3=CNC(=C3)C(=O)N[C@H](CO)C4=CC=CC(Cl)=C4	7.5637	12.5893
NCGC00371125-01	AR-AO-14418	COC1=CC=C(CNC(=O)NC2=NC=C(S2)N(=O)=O)C=C1	3.79083	4.77237
NCGC00114912-01		NC1=C(N2C=CC=CC2=C1C3=NC(=CS3)C4=CC5=C(OCO5)C=C4)C(=O)C6=CC=CC=C6	0.477237	3.01116
NCGC00370978-02		CN1CCC[C@@H]1CC2=CNC3=C2C=C(NC4=NC=CC=C4N(=O)=O)C=C3	37.9083	15.8489
NCGC00015672-01	MORIN	OC1=CC(O)=C(C=C1)C2=C(O)C(=O)C3=C(O2)C=C(O)C=C3O	INACTIVE	INACTIVE
NCGC00378705-01		CN(CCCNC(=O)C1=CC=C2N=C3CCCCC3=C(Cl)C2=C1)CC4=CC=CC=C4	0.239185	7.5637
NCGC00163597-04	MYRIOCIN	CCCCCCC(=O)CCCCCC\C=C\C[C@@H](O)[C@H](O)[C@@](N)(CO)C(O)=O	INACTIVE	INACTIVE
NCGC00386723-02	GSK-2256294	CNC1=NC(N[C@H]2CCC[C@H](C2)C(=O)NCC3=CC=C(C=C3C(F)(F)F)C#N)=NC(C)=N1	9.52213	INACTIVE
NCGC00090760-08	METHOXYCHLOR	COC1=CC=C(C=C1)C(C2=CC=C(OC)C=C2)C(Cl)(Cl)Cl	11.1853	8.88483
NCGC00253666-01	4-NITRO-3-TRIFLUOROMETHYLANILINE	NC1=CC(=C(C=C1)N(=O)=O)C(F)(F)F	INACTIVE	4.89745
NCGC00249924-01	IBUPROFEN PICONOL	CC(C)CC1=CC=C(C=C1)C(C)C(=O)OCC2=NC=CC=C2	19.4971	12.3018
NCGC00016825-06	FIPEXIDE HYDROCHLORIDE	ClC1=CC=C(OCC(=O)N2CCN(CC3=CC4=C(OCO4)C=C3)CC2)C=C1	0.870904	0.275404
NCGC00015067-14	ASPIRIN	CC(=O)OC1=C(C=CC=C1)C(O)=O	2.75404	15.4871
NCGC00159387-03		CCCCCCCCCCCCSCCOCCO	15.4871	34.6713
NCGC00016281-11	PHENACETIN	CCOC1=CC=C(NC(C)=O)C=C1	INACTIVE	INACTIVE
NCGC00015578-12	KETOPROFEN	CC(C(O)=O)C1=CC(=CC=C1)C(=O)C2=CC=CC=C2	5.49503	12.3018
NCGC00092384-03	FENOBAM ANHYDROUS	CN1CC(=O)N=C1NC(=O)NC2=CC(Cl)=CC=C2	INACTIVE	INACTIVE
NCGC00273482-01	NAFCILLIN SODIUM	CCOC1=C(C(=O)N[C@H]2[C@H]3SC(C)(C)[C@@H](N3C2=O)C([O-])=O)C4=CC=CC=C4C=C1	17.3768	15.4871
NCGC00253703-01		ClCCN1C(=O)NC2=C(C=CC=C2)C1=O	INACTIVE	INACTIVE
NCGC00095188-05	PANTOPRAZOLE	COC1=CC=NC(CS(=O)C2=NC3=C(N2)C=CC(OC(F)F)=C3)=C1OC	10.964	8.70904
NCGC00091396-05	BENZOIN, (+/-)-	OC(C(=O)C1=CC=CC=C1)C2=CC=CC=C2	24.5454	INACTIVE
NCGC00090972-03	LACTIC ACID, DL-	CC(O)C(O)=O	3.46713	7.76194
NCGC00271513-02	LOFEXIDINE	CC(OC1=C(Cl)C=CC=C1Cl)C2=NCCN2	19.4971	8.70904
NCGC00015150-04		C[N+](C)(C)CC(O)=O	INACTIVE	INACTIVE
NCGC00262915-01	MORNIFLUMATE	FC(F)(F)C1=CC=CC(NC2=C(C=CC=N2)C(=O)OCCN3CCOCC3)=C1	19.4971	10.964
NCGC00091595-07		[O-]C1=C(C=CC=C1)C2=CC=CC=C2	INACTIVE	INACTIVE
NCGC00164483-03	AMINDOCATE	CN(C)CCOC(=O)C1=CC=C2N(CCN(C)C)C(C)=C(C)C2=C1	INACTIVE	INACTIVE
NCGC00094614-06	CHLOROXYLENOL	CC1=CC(O)=CC(C)=C1Cl	38.9018	15.4871
NCGC00253607-01	VATANIDIPINE	COC(=O)C1=C(C)NC(C)=C(C1C2=CC=CC(=C2)N(=O)=O)C(=O)OCCC3=CC=C(C=C3)N4CCN(CC4)C(C5=CC=CC=C5)C6=CC=CC=C6	NO_DATA	NO_DATA
NCGC00178238-05		COC1=CC(C(O)CNC(=O)CN)=C(OC)C=C1	INACTIVE	INACTIVE
NCGC00024778-02	BIFEMELANE HYDROCHLORIDE	CNCCCCOC1=C(CC2=CC=CC=C2)C=CC=C1	4.36486	7.76194
NCGC00274060-01	[NO STEREO] POSACONAZOLE	CC[C@@H]([C@H](C)O)N1N=CN(C1=O)C2=CC=C(C=C2)N3CCN(CC3)C4=CC=C(OCC5CO[C@](CN6C=NC=N6)(C5)C7=C(F)C=C(F)C=C7)C=C4	0.0776194	2.18761
NCGC00166079-02	SCARLET RED	CC1=C(C=CC=C1)\N=N\C2=CC(C)=C(C=C2)\N=N\C3=C(O)C=CC4=CC=CC=C34	15.4871	NO_DATA
NCGC00090749-12	DIETHYLSTILBESTROL	CCC(=C(CC)C1=CC=C(O)C=C1)C2=CC=C(O)C=C2	4.89745	4.36486
NCGC00091493-09	ANETHOLE	COC1=CC=C(C=CC)C=C1	15.4871	17.3768
NCGC00016636-05		CC1=C(OC2=C(C=CC=C2C1=O)C(=O)OCCN3CCCCC3)C4=CC=CC=C4	4.36486	9.7717
NCGC00168085-05	VORINOSTAT	ONC(=O)CCCCCCC(=O)NC1=CC=CC=C1	INACTIVE	30.9008
NCGC00183104-02	[NO STEREO] NIZOFENONE FUMARATE	CCN(CC)CC1=NC=CN1C2=C(C=C(C=C2)N(=O)=O)C(=O)C3=C(Cl)C=CC=C3	1.73768	2.75404
NCGC00091050-09	PHENYLMERCURIC ACETATE	CC(=O)O[Hg]C1=CC=CC=C1	7.76194	0.97717
NCGC00262946-01	UFIPRAZOLE	COC1=CC2=C(NC(SCC3=C(C)C(OC)=C(C)C=N3)=N2)C=C1	4.36486	0.97717
NCGC00016526-07		COC1=C(OC)C2=C(C=C1)C=C3C4=C(CC[N+]3=C2)C=C5OCOC5=C4	4.36486	12.3018
NCGC00167521-02	TENATOPRAZOLE	COC1=NC2=C(NC(=N2)S(=O)CC3=C(C)C(OC)=C(C)C=N3)C=C1	15.4871	10.964
NCGC00016000-18	DISULFIRAM	CCN(CC)C(=S)SSC(=S)N(CC)CC	30.9008	8.70904
NCGC00178213-05		CCN(CC)CCOC(=O)C(CC1CCCO1)CC2=C3C=CC=CC3=CC=C2	2.45454	10.964
NCGC00346626-02	CHIR-124	ClC1=CC2=C(NC(=O)C(C3=NC4=C(N3)C=CC=C4)=C2N[C@@H]5CN6CCC5CC6)C=C1	0.535469	3.37858
NCGC00094868-01		CC1=NCCC2=C1NC3=C2C=CC(O)=C3	NO_DATA	8.91251
NCGC00346626-04	CHIR-124	ClC1=CC2=C(NC(=O)C(C3=NC4=C(N3)C=CC=C4)=C2N[C@@H]5CN6CCC5CC6)C=C1	0.379083	7.07946
NCGC00379195-02		ClC1=CC=C(CN2C(CC3=CC=CC=C3)=NC4=CC=CC=C24)C=C1	8.48661	1.25893
NCGC00378802-04	JNJ-1661010	O=C(NC1=CC=CC=C1)N2CCN(CC2)C3=NC(=NS3)C4=CC=CC=C4	1.50916	2.6837
NCGC00167445-02		CCOC(CN1CCN(CC(C)C(=O)C2=CC=CC=C2)CC1)C3=CC=CC=C3	11.9877	INACTIVE
NCGC00346969-01		CCOC(=O)N1CCN(CC1)N(=O)=NOC2=CC=C(C=C2C#N)N(=O)=O	INACTIVE	INACTIVE
NCGC00370852-01	[NO STEREO] A-987306	NC1=NC2=C(CCC3=C2[C@@H]4CCCC[C@@H]4O3)C(=N1)N5CCNCC5	INACTIVE	NO_DATA
NCGC00346634-03		C(N1CCC(CC1)N2N=CC3=C2N=C(N=C3N4CCOCC4)C5=CC6=C(NC=C6)C=C5)C7=CC=CN=C7	1.19877	1.89991
NCGC00344526-01	NEROLIDOL, (6Z)-(+/-)-	CC(C)=CCC\C(C)=C/CCC(C)(O)C=C	30.1116	39.8107
NCGC00370937-01	A-582941 FREE BASE	CN1C[C@H]2CN(C[C@H]2C1)C3=CC=C(N=N3)C4=CC=CC=C4	NO_DATA	15.0916
NCGC00163650-01	CRYPTOTANSHINONE	C[C@H]1COC2=C1C(=O)C(=O)C3=C2C=CC4=C3CCCC4(C)C	9.52213	14.1254
NCGC00138676-01		COC1=CC=C(C=C1CSC2=NC3=C(C=CC=C3)C(NCC4=CC=CC=C4)=N2)C(C)=O	8.48661	0.848661
NCGC00387040-01		CC(C)[C@@](C)(O)[C@@H]1CN(CCN1)C2=C(Cl)C=C(F)C(=N2)C3=NNC4=C3C=CC=N4	9.52213	23.9185
NCGC00387805-01		COC1=C(NC2=NC=CC(=N2)C3=CNC4=C3C=CC=C4)C=C(NC(=O)C=C)C(=C1)N(C)CCN(C)C	18.9991	INACTIVE
NCGC00402349-02		CCOC(=O)C1=CC=CC(CNC2=CC=C(C=C2)N(C)C(=O)NC3=CC=CC=C3)=C1	8.48661	NO_DATA
NCGC00122648-01		O=C(CN1C2=C(OC3=C2C=CC=C3)C(=O)N(CC4=CC=CO4)C1=O)NC5=CC=CC=C5	3.01116	3.79083
NCGC00140809-01		CC1=C(C)C=C(C=C1)C2=CC(N3C(N2)=NC4=C3C=CC=C4)C5=C(F)C=CC=C5	5.35469	1.77828
NCGC00378773-01		CC(C)(C[C@@](O)(CC1=CC2=C(N1)C=NC=C2)C(F)(F)F)C3=CC(F)=CC=C3O	0.379083	10.684
NCGC00133868-01		ClC1=CC(NC(=O)NC2=C(OCC3=CC(=O)N4C=CC=CC4=N3)C=CC=C2)=CC=C1	2.6837	INACTIVE
NCGC00379220-06		OC(C1=CC(F)=C(C=C1)C2=CC=C(CN3CCN(CC4=CC=NC=C4)CC3)C=C2)(C(F)(F)F)C(F)(F)F	1.6933	NO_DATA
NCGC00389276-02	[NO STEREO] BMS-754807 F-18|[NO STEREO] BMS-754807	CC1(CCCN1C2=NN3C=CC=C3C(NC4=NNC(=C4)C5CC5)=N2)C(=O)NC6=CN=C(F)C=C6	3.37858	4.77237
NCGC00370879-01		CC[C@H](CO)NC1=NC(NC2=CC(=CC=C2)C3=NC=CC=C3)=C4N=CN(C(C)C)C4=N1	1.50916	0.223872
NCGC00164560-05	ABACAVIR	NC1=NC2=C(N=CN2[C@@H]3C[C@H](CO)C=C3)C(NC4CC4)=N1	23.9185	6.00806
NCGC00140747-01		CC1=CC=C(C=C1)C2=CC(N3C(N2)=NC4=C3C=CC=C4)C5=C(C)C=CC=C5	7.5637	2.39185
NCGC00384202-01	SR-9009	CCOC(=O)N1CCC(CN(CC2=CC=C(S2)N(=O)=O)CC3=CC=C(Cl)C=C3)C1	2.6837	INACTIVE
NCGC00387034-01		CC1=CC=C(C=C1)N2N=C(C=C2NC(=O)NC3=CC(COC4=CN=CC=C4)=NN3)C(C)(C)C	1.34504	7.5637
NCGC00378661-01		CC1=CNC2=NC=CC(OC3=C(F)C=C(NC4=NC(N)=NC(Cl)=C4)C=C3F)=C12	1.89991	6.74115
NCGC00253909-01		CC1=CC(NC2=C(C=NC(N[C@@H]3CCCC[C@@H]3N)=N2)C(N)=O)=CC=C1	4.77237	11.9877
NCGC00379066-01	OGLEMILAST	CS(=O)(=O)NC1=CC=C2OC3=C(OC(F)F)C=CC(C(=O)NC4=C(Cl)C=NC=C4Cl)=C3C2=C1	0.337858	1.89991
NCGC00378759-01		COC1=CC=C(C=C1)C2=CC3=C(C(=NO3)C4=CC=NC=C4)C(=O)N2C	0.337858	1.0684
NCGC00371029-01	MJ-15	CC1=C(N(N=C1C(=O)NCC2=CC=CN=C2)C3=CC=C(Cl)C=C3Cl)C4=CC=C(Cl)C=C4	1.50916	3.01116
NCGC00263177-12	CUDC-101	COC1=C(OCCCCCCC(=O)NO)C=C2C(NC3=CC(=CC=C3)C#C)=NC=NC2=C1	1.6933	1.50916
NCGC00371037-01	PICLAMILAST	COC1=C(OC2CCCC2)C=C(C=C1)C(=O)NC3=C(Cl)C=NC=C3Cl	1.50916	2.51189
NCGC00370693-02		CN(C)C1=CC=C(C=C1)C2O[C@H](C[C@@H](O2)C3=CC=CC=C3)C4=CC=CC=C4	9.52213	INACTIVE
NCGC00370951-06		CCOC(=O)C1=CC(N)=C(NC2CCCCC2)C=C1	18.9991	10.684
NCGC00370866-10		CN(C)CC(=O)NC1=CC2=C(NC(=O)C3=CC=CC=C23)C=C1	INACTIVE	INACTIVE
NCGC00402245-03		O=C(NC1=NC2=C(S1)C=C(C=C2)N(=O)=O)C3CCCCC3	37.9083	NO_DATA
NCGC00378716-01	J-113863, TRANS-	CC[N@+]2(CC1=CCCCCCC1)CC[C@@H](CC2)NC(=O)C3C4=CC(Cl)=CC=C4OC5=C3C=C(Cl)C=C5	10.684	15.8489
NCGC00370764-01		CCCC(CCC)C(=O)NCC1=CC=C2N(N=CC2=C1)C3=CC=CC=C3OC	4.77237	2.23872
NCGC00370842-04		NC1=NC=CC(=N1)C2=C(N=CN2C3CCCCC3)C4=CC=C(F)C=C4	2.6837	3.79083
NCGC00101697-01		COC1=CC=C(Br)C2=C1C3=C(C2)SC(NC(=O)C4=C(SC)C=CC=C4)=N3	6.74115	2.51189
NCGC00379193-01		CC(C)(C)NC1=NC(NC2=CC=C(C=C2)C(N)=O)=CC(N)=C1C#N	6.00806	3.79083
NCGC00386745-04	ATB-346	COC1=CC=C2C=C(C=CC2=C1)C(C)C(=O)OC3=CC=C(C=C3)C(N)=S	15.0916	11.9877
NCGC00386315-02		FC1=C(C=CC=C1Cl)C(=O)N2CCN(CC3=CC=CC(NC4=NC=CS4)=N3)CC2	2.13174	2.51189
NCGC00140681-01		CCC1=CC=C(C=C1)N2C(=O)C3=C(NN=C3)N=C2SCC4=CC=CC(F)=C4	9.52213	11.2202
NCGC00370732-03		CCN1C=C(C(C)=N1)C2=NOC(C2)C(=O)NC3=C(C)N(C)N(C3=O)C4=CC=CC=C4	8.48661	1.99526
NCGC00386343-01		CCCC1=CC=C(OCC(=O)N(CC2=NC(=NO2)C3=CC=CN=C3)C(C)C)C=C1	1.6933	1.12202
NCGC00378798-01		FC1=CC=C(NC2=C(C=NC3=C(Cl)C=C(NCC4=CN(CCN5CCCCCC5)N=N4)C=C23)C#N)C=C1Cl	0.848661	0.501187
NCGC00106055-01		CC1=CC=CC2=NC(=C(NC3=CC=CC=C3)N12)C4=NC=CC=C4	21.3174	7.94328
NCGC00370846-01		COC1=C(OC)C=C2C(N)=NC(=NC2=C1)N3CCN(CC3)C(=O)COC4=C(OC)C=CC=C4C(C)C	6.00806	12.5893
NCGC00114849-02		CN(C)S(=O)(=O)N1C=C(\C=C(/NC(=O)C2=CC=CC=C2)C(=O)NCCCN3C=CN=C3)C4=C1C=CC=C4	0.26837	0.891251
NCGC00274060-02	POSACONAZOLE	CC[C@@H]([C@H](C)O)N1N=CN(C1=O)C2=CC=C(C=C2)N3CCN(CC3)C4=CC=C(OC[C@@H]5CO[C@](CN6C=NC=N6)(C5)C7=CC=C(F)C=C7F)C=C4	0.337858	4.25338
NCGC00159337-06	EFAVIRENZ	FC(F)(F)[C@]1(OC(=O)NC2=CC=C(Cl)C=C12)C#CC3CC3	13.4504	21.3174
NCGC00263086-08		CC(C)CCN1C(C)C(=N)N(C)C2=C1N=C(NC3=CC(F)=C(O)C(F)=C3)N=C2	8.48661	8.48661
NCGC00262942-01		CCC(CN)=C(C1=CC=CC=C1)C2=CC=CC=C2	0.811619	9.64611
NCGC00016498-08		CCCCOC1=CC=C(C=C1)C(=O)CCN2CCCCC2	INACTIVE	9.7717
NCGC00164501-02	NIHYDRAZONE	CC(=O)N\N=C\C1=CC=C(O1)N(=O)=O	0.97717	INACTIVE
NCGC00189073-02	SELUMETINIB	CN1C=NC2=C1C=C(C(=O)NOCCO)C(NC3=C(Cl)C=C(Br)C=C3)=C2F	13.8029	34.6713
NCGC00178879-04		CC[Hg]SC1=C(C=CC=C1)C([O-])=O	19.4971	2.45454
NCGC00160424-02		CC(CC1=CC=CC=C1)NCC2=C(Cl)C=CC=C2	0.346713	1.0964
NCGC00164499-03	.ALPHA.-TOCOPHEROL NICOTINATE, DL-|TOCOPHERYL NICOTINATE, D-.ALPHA.	CC(C)CCC[C@@H](C)CCC[C@@H](C)CCC[C@]1(C)CCC2=C(C)C(OC(=O)C3=CN=CC=C3)=C(C)C(C)=C2O1	INACTIVE	INACTIVE
NCGC00016806-13	MEBENDAZOLE	COC(=O)NC1=NC2=C(N1)C=CC(=C2)C(=O)C3=CC=CC=C3	INACTIVE	INACTIVE
NCGC00183000-01	LANPERISONE HYDROCHLORIDE	C[C@H](CN1CCCC1)C(=O)C2=CC=C(C=C2)C(F)(F)F	INACTIVE	INACTIVE
NCGC00181034-03		ClC1=CC=CC(=C1)C(N2C=CN=C2)C3=CC4=C(NC=N4)C=C3	0.194971	0.346713
NCGC00025236-02		CC(CC1=CC=CC=C1)(NC(=O)CN)C2=CC=CC=C2	4.36486	6.16553
NCGC00095088-05	THIOURACIL	O=C1NC(=S)NC=C1	4.89745	7.76194
NCGC00021122-08		CCN(CCCC1=CC=CC=C1)CCCC2=CC=CC=C2	19.4971	15.4871
NCGC00091278-03	2-NITRO-P-PHENYLENEDIAMINE	NC1=CC(=C(N)C=C1)N(=O)=O	2.11902	2.44701
NCGC00408843-01	REVAPRAZAN HYDROCHLORIDE	CC1N(CCC2=CC=CC=C12)C3=NC(NC4=CC=C(F)C=C4)=NC(C)=C3C	5.35469	9.52213
NCGC00250375-11	[NO STEREO] LINSITINIB	C[C@@]1(O)CC(C1)C2=NC(=C3N2C=CN=C3N)C4=CC5=C(C=C4)C=CC(=N5)C6=CC=CC=C6	0.189991	11.9877
NCGC00356640-01		CC1=C(C(N=C(NC2=NC3=C(O2)C=CC=C3)N1)C4=C(Cl)C=CC=C4)C(=O)NC5=CC=C(CN)C=C5	21.3174	25.1189
NCGC00345823-01		CC(C)(N)C1=CC=C(C=C1)C2=NC3=C(C=CC=C3)N=C2C4=CC=CC=C4	NO_DATA	15.0916
NCGC00346444-01		CS(=O)(=O)C1=CC=C(C=C1)C2=CN=C(N)C(=N2)C(=O)NC3=CC=CC=C3	37.9083	NO_DATA
NCGC00263134-01		CCC1=C(N=CN=C1)N2CCN(CC3=NC4=C(N3)C=CC(=C4)C(F)(F)F)CC2	0.213174	0.134504
NCGC00386929-02		CC[C@H](C(=O)NC1=C(C=CC=C1)N2CCCC2)C3=CC=CC=C3	10.684	14.1254
NCGC00386739-01		O=C(NC1=CC=CC(=C1)N(=O)=O)C2=CC=CC(=C2)S(=O)(=O)N3CCCCCC3	6.74115	4.46684
NCGC00109429-01		CCC1=CC=C(C=C1)C2=NC(CSCC(=O)NCC3=CC=C(C)C=C3)=C(C)O2	0.952213	0.952213
NCGC00402264-02		CC1=CC=C(S1)S(=O)(=O)NC2=C(C=CC=C2)N3CCCCC3	2.13174	0.501187
NCGC00163170-01		CN1C2CCC(CN3C=CN=C3C)C(=O)C2C4=CC=CC=C14	26.837	3.79083
NCGC00141344-01		COC1=C(NC(=O)CC2=C(NC3=C2C=C(Cl)C=C3)C(O)=O)C=CC=C1	8.48661	INACTIVE
NCGC00346690-01	SB-705498	FC(F)(F)C1=CN=C(C=C1)N2CC[C@H](C2)NC(=O)NC3=CC=CC=C3Br	9.52213	11.9877
NCGC00120477-01		CCOC1=CC=C(CCNC(=O)CCCN2N=C(C)C3=C(C4=CC=CC=C4S3)C2=O)C=C1OCC	2.39185	1.34504
NCGC00091034-01	[NO STEREO] CAPTAN	ClC(Cl)(Cl)SN1C(=O)C2CC=CCC2C1=O	9.52213	3.01116
NCGC00388035-03		CC1=CC=C(C)C(OCCN2C=C(C(O)=O)C3=C2C=CC=C3)=C1	23.9185	7.07946
NCGC00402253-02		OC(CNCCC1=CNC2=CC=CC=C12)CN3C4=CC=CC=C4C5=C3C=CC=C5	8.48661	2.23872
NCGC00347949-08		COC1=CC=C(CCC(=O)NC2=NC3=CC=C(Cl)C=C3S2)C=C1OC	3.01116	3.79083
NCGC00387448-01		CN(C)C1=CC(OC2=CN=C(NC3=CC=CC(O)=C3)N=C2)=CC=C1	5.35469	2.51189
NCGC00346619-07		NC1=NC=NC2=C1C(=NN2C3CCCC3)C4=CN=C5NC=CC5=C4	9.52213	5.35469
NCGC00167452-02	PIRENOXINE SODIUM	OC1=C2C(=NC(=C1)C([O-])=O)C(=O)C=C3OC4=CC=CC=C4N=C23	1.50916	4.46684
NCGC00117341-01		CCC1=CC=C(CN(CC2=CC=CO2)C(=O)COC3=CC=CC=C3Cl)C=C1	9.52213	INACTIVE
NCGC00345833-06		CN(C)CCOC1=CC(=CC=C1NC(=O)C2COC3=CC=CC=C3O2)C4=CNN=C4	15.0916	15.0916
NCGC00346832-01	TERAMEPROCOL	COC1=C(OC)C=C(C[C@H](C)[C@H](C)CC2=CC(OC)=C(OC)C=C2)C=C1	1.89991	2.81838
NCGC00386673-01	AS-1517499	NC(=O)C1=CN=C(NCCC2=CC=C(O)C(Cl)=C2)N=C1NCC3=CC=CC=C3	6.00806	3.54813
NCGC00025109-06		CN(C)C1=CC=CC(=C1)C(=O)NC2=CC(NC(=O)C3=CC=C(O)C=C3)=C(C)C=C2	6.74115	9.52213
NCGC00120045-01		CCOC1=C(NC(=O)NC2=NN=C(S2)N3CCCC(C)C3)C=CC=C1	9.52213	6.30957
NCGC00402263-03		OC1=C(NS(=O)(=O)C2=C1C=CC=C2)C(=O)NC3=CC=C(C=C3)C4=CC(Cl)=C(Cl)C=C4	4.77237	3.98107
NCGC00346808-12	GNF-2	NC(=O)C1=CC(=CC=C1)C2=NC=NC(NC3=CC=C(OC(F)(F)F)C=C3)=C2	18.9991	NO_DATA
NCGC00015754-15	NILUTAMIDE	CC1(C)NC(=O)N(C1=O)C2=CC(=C(C=C2)N(=O)=O)C(F)(F)F	30.1116	INACTIVE
NCGC00091633-01	[NO STEREO] D&C BLUE NO. 6	O=C1C2=CC=CC=C2N\C1=C3/NC4=CC=CC=C4C3=O	15.0916	25.1189
NCGC00389563-01			9.52213	10
NCGC00119399-02		CCC1=CC=C(OCCN2C3=CC=CC=C3N=C2C4CN(CC5=CC=C(F)C=C5)C(=O)C4)C=C1	2.13174	INACTIVE
NCGC00090965-07	PROPYLPARABEN	CCCOC(=O)C1=CC=C(O)C=C1	INACTIVE	INACTIVE
NCGC00164629-03	ALIBENDOL	COC1=C(O)C(=CC(CC=C)=C1)C(=O)NCCO	INACTIVE	15.0916
NCGC00168748-02	ROTIGOTINE HYDROCHLORIDE	CCCN(CCC1=CC=CS1)[C@H]2CCC3=C(O)C=CC=C3C2	4.36486	8.70904
NCGC00015718-12		COC1=C(C=CC=C1)N2CCN(CC(O)COC3=C4C=CC=CC4=CC=C3)CC2	INACTIVE	13.8029
NCGC00178252-05		CCN(CC)CCOC(=O)C(C1CCCCC1)C2=CC=CC=C2	3.46713	24.5454
NCGC00016296-07	DICUMAROL	OC1=C(CC2=C(O)C3=C(OC2=O)C=CC=C3)C(=O)OC4=C1C=CC=C4	7.76194	10.964
NCGC00016394-10	OXYBENZONE	COC1=CC(O)=C(C=C1)C(=O)C2=CC=CC=C2	INACTIVE	NO_DATA
NCGC00016809-07		CCOC(=O)NC1=CC=C2SC3=C(C=CC=C3)N(C(=O)CCN4CCOCC4)C2=C1	2.45454	9.7717
NCGC00095795-06	CHLORQUINALDOL	CC1=NC2=C(O)C(Cl)=CC(Cl)=C2C=C1	NO_DATA	19.4971
NCGC00167569-01	MEFESERPINE	CO[C@H]1[C@@H](C[C@@H]2CN3CCC4=C(NC5=C4C=CC(OC)=C5)[C@H]3C[C@@H]2[C@@H]1C(=O)OC)OC(=O)COC6=CC=C(OC)C=C6	2.18761	NO_DATA
NCGC00181300-01	RIBOFLAVIN TETRABUTYRATE	CCCC(=O)OC[C@@H](OC(=O)CCC)[C@@H](OC(=O)CCC)[C@H](CN1C2=NC(=O)NC(=O)C2=NC3=C1C=C(C)C(C)=C3)OC(=O)CCC	0.691783	3.09008
NCGC00262926-01		NC1=C(S)C=CC(=C1)C(F)(F)F	2.45454	3.46713
NCGC00015389-14	PROPOFOL	CC(C)C1=CC=CC(C(C)C)=C1O	24.5454	NO_DATA
NCGC00166153-02	CLIMBAZOLE	CC(C)(C)C(=O)C(OC1=CC=C(Cl)C=C1)N2C=CN=C2	0.0549503	0.173768
NCGC00016925-11	OMEPRAZOLE	COC1=CC2=C(NC(=N2)S(=O)CC3=C(C)C(OC)=C(C)C=N3)C=C1	12.3018	4.36486
NCGC00160416-02	CHLORMIDAZOLE	CC1=NC2=C(C=CC=C2)N1CC3=CC=C(Cl)C=C3	24.5454	1.94971
NCGC00253720-01		ClC1=CC=C2NC(=O)CC2=C1	4.36486	27.5404
NCGC00262955-01	OXYCINCHOPHEN	OC(=O)C1=C(O)C(=NC2=CC=CC=C12)C3=CC=CC=C3	15.4871	NO_DATA
NCGC00015754-16	NILUTAMIDE	CC1(C)NC(=O)N(C1=O)C2=CC(=C(C=C2)N(=O)=O)C(F)(F)F	NO_DATA	NO_DATA
NCGC00091288-05	RIBOFLAVIN	CC1=CC2=C(C=C1C)N(C[C@H](O)[C@H](O)[C@H](O)CO)C3=NC(=O)NC(=O)C3=N2	2.13174	7.5637
NCGC00370916-01		ClC1=CC=C(C=C1)C(=O)NC2=C(N=C3C=CC=CN23)C4=CC=CS4	3.01116	1.41254
NCGC00386889-01		CC1=C(NC(=O)COCC2=CC=CC=C2)N(N=C1)C3=CC=CC=C3	26.837	INACTIVE
NCGC00016505-04	PROPOXYCAINE HYDROCHLORIDE	CCCOC1=C(C=CC(N)=C1)C(=O)OCCN(CC)CC	16.933	12.5893
NCGC00381704-12	SB-203580	CS(=O)C1=CC=C(C=C1)C2=NC(=C(N2)C3=CC=NC=C3)C4=CC=C(F)C=C4	0.535469	INACTIVE
NCGC00378820-01		CCCN1C=C2C(=N1)N=C(NC(=O)NC3=CC=C(OC)C=C3)N4N=C(N=C24)C5=CC=CO5	8.48661	NO_DATA
NCGC00120226-01		CC1=NN(CC(=O)NCCC2=CC=CC=C2)C(=O)C3=C1SC4=CC=CC=C34	5.35469	2.6837
NCGC00356643-01		CC1=C(C(N=C(NC2=NC3=C(O2)C=CC=C3)N1)C4=C(Cl)C=CC=C4)C(=O)NC5=CC=CC(=C5)C6=NNC=C6	5.35469	8.91251
NCGC00387213-01		CC1=C(C(C)=NO1)C2=CC(=CC(O)=C2)C(O)C3=CC=CC=C3	4.77237	21.3174
NCGC00105729-01		CCCCN1C=NC2=CC(NCC3=CC=CC=C3Cl)=CC=C12	1.50916	2.81838
NCGC00371120-06	DAPIVIRINE	CC1=CC(C)=C(NC2=NC(NC3=CC=C(C=C3)C#N)=NC=C2)C(C)=C1	0.848661	0.562341
NCGC00370714-02		CC(C)(C)C1CCN(CC1)C(=O)N2N=CC(=N2)C(O)(C3=CC=CC=C3)C4=CC=CC=C4	INACTIVE	INACTIVE
NCGC00344077-02		CC1=C(NC(=O)NC2=CC=CC=C2)C=C(O1)S(=O)(=O)N3CCCCC3	1.6933	3.98107
NCGC00356645-01		CN1C=NC=C1CNC(=O)C2=C(C)NC(NC3=NC4=C(O3)C=CC=C4)=NC2C5=C(Cl)C=CC=C5	0.477237	2.39185
NCGC00379201-03		CCS(=O)C1=NC(=CC(=N1)C(F)(F)F)C2=CC=CC(OCC3=CC=CC=C3)=C2	21.3174	28.1838
NCGC00273985-02		CCN1CCC(CC1)N2C=C(CNC3=CC(Cl)=C4N=CC(C#N)=C(NC5=CC=C(F)C(Cl)=C5)C4=C3)N=N2	6.00806	4.77237
NCGC00386695-02		N#CC(CCCN1CCN(CC1)\N=C\C2=CC=CN=C2)(C3=CC=CC=C3)C4=CC=CC=C4	0.600806	8.48661
NCGC00379020-03		CN(C)C\C=C\C(=O)NC1=CC=CC(=C1)C(=O)NC2=CC=C(NC3=NC=CC(=N3)C4=CN=CC=C4)C=C2	3.79083	INACTIVE
NCGC00387243-01		CC1=C(CNC(=O)NCC2=CC=CS2)C3=CC=CC=C3O1	6.00806	5.01187
NCGC00387127-01		COC1=C(OC2CCCC2)C=C(C=C1)[C@H](CC3=CC=NC=C3)C4=CC=CC=C4	1.50916	1.77828
NCGC00351471-11		CCOC(=O)NC1=CC(=NN2C(C)=NN=C12)C3=CC(NS(C)(=O)=O)=C(C)C=C3	10.684	6.74115
NCGC00402329-02		FC(F)(F)C(=O)CCCCC1=CC2=C(C=CC=C2)C=C1	INACTIVE	22.3872
NCGC00370865-01		COC(=O)[C@H](CC1=CC=C(C=C1)N(=O)=O)NC(=O)C2=CC=CC3=C2C=CC=C3	3.01116	NO_DATA
NCGC00356617-01		COC1=CC(=O)N2CCN(CCC2=C1C(=O)NCC3=CC4=C(OCO4)C=C3)C(=O)C5=CC=C(C)C=C5C	0.16933	1.19877
NCGC00347278-02		CC1=NNC2=C1C=C(C=C2)C3=CN=CC(OC[C@@H](N)CC4=CNC5=C4C=CC=C5)=C3	0.952213	0.354813
NCGC00131546-01		COC1=CC=C(NC(=O)CSC2=NC3=CC=CC=C3N2CC4=CC(OC)=CC=C4)C=C1	1.6933	2.81838
NCGC00370813-01		ClC1=CC=CC(CNCCC2=CC=C(NC(=N)C3=CC=CS3)C=C2)=C1	0.674115	3.54813
NCGC00025355-13	PAROXETINE HYDROCHLORIDE ANHYDROUS	FC1=CC=C(C=C1)[C@@H]2CCNC[C@H]2COC3=CC=C4OCOC4=C3	7.5637	8.48661
NCGC00090965-04	PROPYLPARABEN	CCCOC(=O)C1=CC=C(O)C=C1	INACTIVE	28.2576
NCGC00094516-08	COUMAPHOS	CCOP(=S)(OCC)OC1=CC2=C(C=C1)C(C)=C(Cl)C(=O)O2	13.8029	10.964
NCGC00253581-01	INDOMETHACIN FARNESIL	COC1=CC2=C(C=C1)N(C(=O)C3=CC=C(Cl)C=C3)C(C)=C2CC(=O)OC\C=C(/C)CC\C=C(/C)CCC=C(C)C	1.94971	3.09008
NCGC00016397-04		CN(C)CCCOC1=NN(CC2=CC=CC=C2)C3=C1C=CC=C3	21.8761	5.49503
NCGC00160456-03	IODOHIPPURIC ACID	OC(=O)CNC(=O)C1=C(I)C=CC=C1	INACTIVE	INACTIVE
NCGC00015368-11	DICYCLOMINE HYDROCHLORIDE	CCN(CC)CCOC(=O)C1(CCCCC1)C2CCCCC2	0.870904	7.76194
NCGC00179341-04	ONDANSETRON HYDROCHLORIDE ANHYDROUS	CN1C2=C(C3=C1C=CC=C3)C(=O)C(CN4C=CN=C4C)CC2	19.4971	6.91783
NCGC00253586-01		NC(=O)NC1N=C(NC1=O)O[Al](O)O	5.49503	12.3018
NCGC00091563-12	THIRAM	CN(C)C(=S)SSC(=S)N(C)C	NO_DATA	3.09008
NCGC00094524-09	SIMAZINE	CCNC1=NC(NCC)=NC(Cl)=N1	INACTIVE	INACTIVE
NCGC00015216-17	CHLORPROPAMIDE	CCCNC(=O)NS(=O)(=O)C1=CC=C(Cl)C=C1	INACTIVE	INACTIVE
NCGC00164629-02	ALIBENDOL	COC1=C(O)C(=CC(CC=C)=C1)C(=O)NCCO	INACTIVE	38.9018
NCGC00016360-06	MONOBENZONE	OC1=CC=C(OCC2=CC=CC=C2)C=C1	24.5454	NO_DATA
NCGC00249895-01	[NO STEREO] BORNELONE	CC(=O)\C=C\C=C1\C2CCC(C2)C1(C)C	3.89018	10.964
NCGC00253724-01		FC1=C(C=CC=C1)C(=O)C2=CC(Cl)=CC=C2NC(=O)CBr	INACTIVE	24.5454
NCGC00160537-04	FLUTOLANIL	CC(C)OC1=CC(NC(=O)C2=C(C=CC=C2)C(F)(F)F)=CC=C1	35.5742	18.8858
NCGC00386869-01		CCOC1=C2C=CC=CC2=C(C=C1)S(=O)(=O)N3CCCCCC3	18.9991	0.446684
NCGC00346630-02	PF-2545920	CN1C=C(C(=N1)C2=CC=C(OCC3=NC4=CC=CC=C4C=C3)C=C2)C5=CC=NC=C5	0.848661	1.50916
NCGC00112770-01		COCCN1C(=O)C2=C(N=C1SCC(=O)NC3=CC=C(F)C(Cl)=C3)C4=C(O2)C=CC=C4	2.6837	2.23872
NCGC00101842-01		CC1=C(C)C(NC(=O)CN2C=C(C(=O)C3=CC=CO3)C4=CC=CC=C24)=CC=C1	0.848661	0.425338
NCGC00016457-02	NARINGENIN	OC1=CC=C(C=C1)[C@@H]2CC(=O)C3=C(O2)C=C(O)C=C3O	9.52213	7.5637
NCGC00101423-01	CCG-63808	CC1=CC=CN2C(=O)C(\C=C(/C#N)C3=NC4=C(S3)C=CC=C4)=C(OC5=CC=C(F)C=C5)N=C12	21.3174	11.2202
NCGC00378589-01	MERIMEPODIB	COC1=CC(NC(=O)NC2=CC(CNC(=O)O[C@H]3CCOC3)=CC=C2)=CC=C1C4=CN=CO4	0.150916	0.150916
NCGC00346536-01		CC(=O)NC1=NC(C)=C(S1)C2=CC(=C(Cl)C=C2)S(=O)(=O)NCCO	21.3174	10.684
NCGC00344505-01		C[C@@H](NCC1=CC2=C(N1)C=CC=C2)C3=C4C=CC=CC4=CC=C3	1.6933	11.2202
NCGC00015615-14	LANSOPRAZOLE	CC1=C(CS(=O)C2=NC3=C(N2)C=CC=C3)N=CC=C1OCC(F)(F)F	16.933	4.77237
NCGC00386918-02		COC1=CC(CN2N=CC3=C(N(C)C4=C3SC(=C4)S(C)=O)C2=O)=CC=C1	15.0916	7.5637
NCGC00389402-02	[NO STEREO] AZD-1480	CC(NC1=NC=C(Cl)C(NC2=NNC(C)=C2)=N1)C3=NC=C(F)C=N3	8.48661	9.52213
NCGC00138708-01		COC1=C(OC)C=C(CCNC2=NC(SCC3=CC=CC=C3F)=NC4=CC=CC=C24)C=C1	1.0684	2.23872
NCGC00094572-11	AMITRAZ	CN(\C=N\C1=CC=C(C)C=C1C)\C=N\C2=CC=C(C)C=C2C	37.9083	5.35469
NCGC00167434-02		CC1=CC=CN2C(=O)C(=CN=C12)C3=NN=N[N-]3	13.4504	15.0916
NCGC00389540-02	[NO STEREO] VARLITINIB	CC1COC(NC2=CC3=C(C=C2)N=CN=C3NC4=CC(Cl)=C(OCC5=NC=CS5)C=C4)=N1	6.00806	5.35469
NCGC00346304-04		OC1=CC(=CC=C1Cl)C2=C(NC(=N2)C3=CC=CC=C3)C4=CC=NC=C4	0.075637	0.952213
NCGC00379223-01		N#CC1=CC=C2N=CN=C(NCCC3=CC=CC=C3)C2=C1	23.9185	11.9877
NCGC00137265-01		COCCCNC(=O)C(=O)NC1=C2CSCC2=NN1C3=CC(Cl)=CC=C3	7.5637	7.5637
NCGC00253658-02	DAPOXETINE HYDROCHLORIDE	CN(C)[C@@H](CCOC1=CC=CC2=C1C=CC=C2)C3=CC=CC=C3	2.13174	11.9877
NCGC00090885-03	O-PHENYLENEDIAMINE	NC1=C(N)C=CC=C1	3.6613	10.0262
NCGC00091663-03	4-CHLORO-O-PHENYLENEDIAMINE	NC1=C(N)C=C(Cl)C=C1	7.96407	2.71937
NCGC00253696-01	DIENESTROL DIACETATE	C\C=C(C1=CC=C(OC(C)=O)C=C1)\C(=C\C)C2=CC=C(OC(C)=O)C=C2	INACTIVE	3.09008
NCGC00016611-10	BUFEXAMAC	CCCCOC1=CC=C(CC(=O)NO)C=C1	INACTIVE	17.3768
NCGC00168759-05	ATALUREN	OC(=O)C1=CC(=CC=C1)C2=NOC(=N2)C3=C(F)C=CC=C3	8.70904	5.49503
NCGC00262953-01	CYCLOBENDAZOLE	COC(=O)NC1=NC2=C(N1)C=CC(=C2)C(=O)C3CC3	INACTIVE	INACTIVE
NCGC00094981-07	BENZYL BENZOATE	O=C(OCC1=CC=CC=C1)C2=CC=CC=C2	INACTIVE	NO_DATA
NCGC00181330-02	[NO STEREO] NITROVIN HYDROCHLORIDE	NC(=N)NN=C(C=CC1=CC=C(O1)N(=O)=O)C=CC2=CC=C(O2)N(=O)=O	0.870904	3.89018
NCGC00017366-08		CCCN1C[C@H](CSC)C[C@H]2[C@H]1CC3=CNC4=C3C2=CC=C4	2.18761	4.89745
NCGC00015054-12	TACRINE HYDROCHLORIDE	NC1=C2CCCCC2=NC3=CC=CC=C13	INACTIVE	INACTIVE
NCGC00091902-11	MALATHION	CCOC(=O)CC(SP(=S)(OC)OC)C(=O)OCC	8.70904	5.49503
NCGC00346945-01		COC1=CC=C(C=C1OC)C2=CC3=NC=CN3C(NC4=NC=CC=C4C(N)=O)=N2	18.9991	1.50916
NCGC00166241-02	DISOPHENOL	OC1=C(I)C=C(C=C1I)N(=O)=O	10.684	11.9877
NCGC00390733-02		N#CC1=CC=CC(=C1)C2=CNC3=NC=NC(N4CCOCC4)=C23	9.52213	INACTIVE
NCGC00386867-04		CCOC1=C(OCC)C=C(CCNC(=O)C2=CC3=C(C=C(Cl)S3)N2C)C=C1	1.89991	3.37858
NCGC00167435-01	NILVADIPINE	COC(=O)C1=C(NC(C)=C(C1C2=CC(=CC=C2)N(=O)=O)C(=O)OC(C)C)C#N	7.5637	6.30957
NCGC00386829-01		CCOC1=C(OCC2=CC=C(Cl)C=C2)C(Cl)=CC(CNC3CCCC3)=C1	1.34504	14.1254
NCGC00106994-01		COC1=CC=C(NC(=O)CSC2=NC=C(N2)C3=CC=C(Cl)C=C3)C=C1OC	2.39185	0.891251
NCGC00167419-03	[NO STEREO] ENZACAMENE, (+)-|[NO STEREO] ENZACAMENE|[NO STEREO] ENZACAMENE, (-)	CC1=CC=C(\C=C2\C3CCC(C)(C2=O)C3(C)C)C=C1	23.9185	12.5893
NCGC00263474-01	7-AMINOCEPHALOSPORANIC ACID	CC(=O)OCC1=C(N2[C@H](SC1)[C@H](N)C2=O)C(O)=O	2.13174	15.0916
NCGC00163127-04	ACITRETIN	COC1=C(C)C(C)=C(\C=C\C(C)=C\C=C\C(C)=C\C(O)=O)C(C)=C1	11.9877	1.77828
NCGC00402239-03		FC(F)OC1=C(C=C(C=C1)C(=O)N2CC3=CC=CN=C3C2)C#CC4=NC=CC=C4	13.4504	INACTIVE
NCGC00111765-01		COC1=CC=CC=C1NC(=O)C2=C(NC(=O)C3=CC=CC=C3C(F)(F)F)C4=C(O2)C=CC=C4	2.6837	NO_DATA
NCGC00164057-03	BRONOPOL	OCC(Br)(CO)N(=O)=O	2.6837	NO_DATA
NCGC00094872-01	PIPERINE	O=C(\C=C\C=C\C1=CC=C2OCOC2=C1)N3CCCCC3	11.9877	3.16228
NCGC00114879-01		CCN1C=C(\C=C(/NC(=O)C2=CC=C(C)C=C2)C(=O)NCCCN3C=CN=C3)C4=C1C=CC=C4	0.189991	1.50916
NCGC00166248-02	ACID GREEN 50	CN(C)C1=CC=C(C=C1)C(=C2C=CC(C=C2)=[N+](C)C)C3=C4C=CC(=CC4=CC(=C3O)S([O-])(=O)=O)S([O-])(=O)=O	10.684	INACTIVE
NCGC00370759-04		OC1=CC2=C(C=C1)N(CCC2)C3=NC(NC4=CC=C(C=C4)S(=O)(=O)NCC5CC5)=NC=C3	2.13174	0.630957
NCGC00160591-02	HEXYL NICOTINATE	CCCCCCOC(=O)C1=CN=CC=C1	23.9185	INACTIVE
NCGC00378610-01	TOPIROXOSTAT	N#CC1=NC=CC(=C1)C2=NNC(=N2)C3=CC=NC=C3	1.19877	3.16228
NCGC00095268-01	QUINALIZARIN	OC1=CC=C2C(=O)C3=C(C(O)=CC=C3O)C(=O)C2=C1O	21.3174	10
NCGC00370860-01	BGC-20-761	COC1=CC=C2NC(=C(CCN(C)C)C2=C1)C3=CC=CC=C3	2.6837	9.52213
NCGC00140997-01		CCC1=CC=C(C=C1)N2C(=O)C3=C(NN=C3)N=C2SCC4=C(F)C=CC=C4	6.74115	1.99526
NCGC00263086-02		CC(C)CCN1C(C)C(=N)N(C)C2=C1N=C(NC3=CC(F)=C(O)C(F)=C3)N=C2	6.00806	6.30957
NCGC00379216-03		FC(F)(F)C1=CC(CN2C(=O)CSC3=CC=CC=C23)=CC=C1	18.9991	INACTIVE
NCGC00253681-01		COC(=O)C1=C(OC)C=CC(Cl)=C1	INACTIVE	INACTIVE
NCGC00182707-03	ATIPAMEZOLE HYDROCHLORIDE	CCC1(CC2=C(C1)C=CC=C2)C3=CNC=N3	0.97717	2.18761
NCGC00253652-01	6-METHOXY-.ALPHA.-TETRALONE	COC1=CC2=C(C=C1)C(=O)CCC2	INACTIVE	INACTIVE
NCGC00241104-02	DORAMAPIMOD	CC1=CC=C(C=C1)N2N=C(C=C2NC(=O)NC3=C4C=CC=CC4=C(OCCN5CCOCC5)C=C3)C(C)(C)C	1.0964	9.7717
NCGC00179596-03	BUTOCONAZOLE NITRATE	ClC1=CC=C(CCC(CN2C=CN=C2)SC3=C(Cl)C=CC=C3Cl)C=C1	0.0194971	0.0309008
NCGC00015854-10		CC(C)[N+](C)(CCOC(=O)C1C2=C(OC3=C1C=CC=C3)C=CC=C2)C(C)C	INACTIVE	NO_DATA
NCGC00159417-06	TRICLOSAN	OC1=C(OC2=C(Cl)C=C(Cl)C=C2)C=CC(Cl)=C1	21.2972	15.8182
NCGC00179341-12	ONDANSETRON	CN1C2=CC=CC=C2C3=C1CCC(CN4C=CN=C4C)C3=O	30.1116	0.794328
NCGC00378667-01		CCN1C(=NC2=C1C(OCCCN)=CN=C2C#CCO)C3=NON=C3N	INACTIVE	12.5893
NCGC00371014-01		CCN1C(=NC2=C1C(CO[C@H]3CCCNC3)=CN=C2C#CC(C)(C)O)C4=NON=C4N	0.674115	2.39185
NCGC00263555-07		FC1=CC=C(CNC2=C3C=C(F)C=CC3=NC=N2)C=C1	18.9991	33.7858
NCGC00095346-01	PURPURIN	OC1=CC(O)=C2C(=O)C3=C(C=CC=C3)C(=O)C2=C1O	16.933	19.9526
NCGC00263147-05		CC1=NNC2=CC=C(C=C12)C3=CC(OC[C@@H](N)CC4=CC=CC=C4)=CN=C3	0.535469	31.6228
NCGC00263512-01		CN1CCC2NC3=CC=C(C)C=C3C2C1	INACTIVE	18.9991
NCGC00387186-01		CC1=CSC(=N1)N(C2CC2)C(=O)CSC3=NN=C(C=C3)C4=CC=CC=C4	3.01116	3.54813
NCGC00371089-01		CC1=CN2N=C(C3=CC=C(N)C=C3)C4=CC(Cl)=CC=C4CC2=N1	1.0684	0.848661
NCGC00105325-01		COC(=O)C1=C(NC2=CC=CC=C2C1=O)SCC(=O)NC3=CC(C)=CC(C)=C3	4.77237	2.6837
NCGC00370816-01		O=C(NCCCN1CCOCC1)C2=C3N=C(C=C(N3N=C2)C4=CC=CC=C4)C5=CC=CC=C5	4.77237	2.13174
NCGC00408807-01		CC1=CC=CC(\C=N\NC2=NC3=CC(=NN3C(=C2)N4CCOCC4)C5=CC=NC=C5)=C1	0.213174	3.37858
NCGC00015735-11	NICLOSAMIDE	OC1=C(C=C(Cl)C=C1)C(=O)NC2=C(Cl)C=C(C=C2)N(=O)=O	4.77237	4.77237
NCGC00370827-02	A-943931	N[C@@H]1CCN(C1)C2=C3CCCC4=C(C=CC=C4)C3=NC(N)=N2	37.9083	NO_DATA
NCGC00378894-02	TALAROZOLE	CCC(CC)C(N1C=NC=N1)C2=CC=C(NC3=NC4=CC=CC=C4S3)C=C2	0.26837	1.50916
NCGC00346581-02	AZ-960	C[C@H](NC1=NC(NC2=NNC(C)=C2)=C(F)C=C1C#N)C3=CC=C(F)C=C3	2.6837	10
NCGC00025223-04		CN[C@@H]1C[C@H](C2=CC=CC=C12)C3=CC(Cl)=C(Cl)C=C3	3.01116	14.1254
NCGC00387470-01		CC[C@@H](C)[C@H](N)C(=O)N1CC2=C(C1)C=CC=C2	4.25338	NO_DATA
NCGC00121504-01		COC1=CC=CC=C1CNC(=O)C2CCCN(C2)C3=NC4=CC=CC=C4N5C=CC=C35	1.19877	0.600806
NCGC00099941-01		CCOC(=O)C1=C(NCCC2=CC=C(OC)C(OC)=C2)C3=CC(OC)=CC=C3N=C1	0.425338	0.848661
NCGC00091258-01	2,4-DICHLOROPHENACYL CHLORIDE	ClCC(=O)C1=C(Cl)C=C(Cl)C=C1	NO_DATA	26.837
NCGC00121564-01		CC1=CC=CC=C1CNC(=O)CCCN2C(=O)C3=CC=CN3C4=CC=CC=C24	1.50916	1.41254
NCGC00378735-01		NC1=CC=C(C=C1)C2=C3OC(=CC(=O)C3=CC=C2)N4CCOCC4	10.684	1.12202
NCGC00183858-01	BLONANSERIN	CCN1CCN(CC1)C2=NC3=C(CCCCCC3)C(=C2)C4=CC=C(F)C=C4	1.50916	NO_DATA
NCGC00485917-01	[NO STEREO] SEVITERONEL	CC(C)[C@](O)(C1=CNN=N1)C2=CC3=CC(OC(F)F)=C(OC(F)F)C=C3C=C2	15.0916	1.6933
NCGC00160448-02	TIBROFAN	BrC1=C(Br)C=C(S1)C(=O)NC2=CC=C(Br)C=C2	NO_DATA	INACTIVE
NCGC00168345-02	ETRYPTAMINE	CCC(N)CC1=CNC2=CC=CC=C12	21.3174	16.933
NCGC00117335-01		COC1=CC=C(NC(=O)C2=C(Cl)C=NC(SCC3=CC=C(F)C=C3)=N2)C=C1	4.77237	3.37858
NCGC00091902-08	MALATHION	CCOC(=O)CC(SP(=S)(OC)OC)C(=O)OCC	6.51081	5.47817
NCGC00016666-06	HYDROCOTARNINE HYDROBROMIDE	COC1=C2OCOC2=CC3=C1CN(C)CC3	INACTIVE	13.8029
NCGC00164502-02	[NO STEREO] NIFURALDEZONE	NC(=O)C(=O)N\N=C\C1=CC=C(O1)N(=O)=O	1.23018	13.8029
NCGC00182710-02	FLURBIPROFEN AXETIL	CC(OC(C)=O)OC(=O)C(C)C1=CC(F)=C(C=C1)C2=CC=CC=C2	INACTIVE	15.4871
NCGC00095049-04	EXALAMIDE	CCCCCCOC1=C(C=CC=C1)C(N)=O	27.5404	12.3018
NCGC00183007-01	RISARESTAT	CCCCCOC1=C(OCC)C=C(C=C1)C2SC(=O)NC2=O	NO_DATA	17.3768
NCGC00253700-01	N-(3-ACETYL-4-HYDROXYPHENYL)BUTANAMIDE	CCCC(=O)NC1=CC(C(C)=O)=C(O)C=C1	INACTIVE	24.5454
NCGC00166247-02		CCN1C(=CC=CC2=[N+](CC)C3=CC=CC=C3C=C2)C=CC4=C1C=CC=C4	2.45454	6.16553
NCGC00015857-09		C(N1CCN(CC1)C2=NC=CC=N2)C3=CC=C4OCOC4=C3	8.70904	2.18761
NCGC00095227-06	ALIZARIN	OC1=CC=C2C(=O)C3=C(C=CC=C3)C(=O)C2=C1O	27.5404	3.09008
NCGC00168774-02		C#CCN[C@@H]1CCC2=C1C=CC=C2	INACTIVE	INACTIVE
NCGC00253629-01		CCC1=C2NC=C(CCO)C2=CC=C1	24.5454	INACTIVE
NCGC00166020-03	TRICAINE METHANESULFONATE	CCOC(=O)C1=CC(N)=CC=C1	INACTIVE	NO_DATA
NCGC00015615-15	LANSOPRAZOLE	CC1=C(OCC(F)(F)F)C=CN=C1CS(=O)C2=NC3=C(N2)C=CC=C3	4.89745	1.54871
NCGC00015099-11	ALPRENOLOL HYDROCHLORIDE	CC(C)NCC(O)COC1=C(CC=C)C=CC=C1	NO_DATA	INACTIVE
NCGC00118223-01		CCOC(=O)C1=CC=C(NC(=O)CSC2=NC(C)=NC(=C2)C3=CC=CC=C3)C=C1	10.684	3.01116
NCGC00386697-01		COC1=CC(=CC=C1)C2=CC(NCC3=CC=C4OCOC4=C3)=NC(N)=N2	0.600806	0.75637
NCGC00345803-05	AVN-944	CC[C@H](CC#N)OC(=O)N[C@@H](C)C1=CC=CC(NC(=O)NC2=CC=C(C3=CN=CO3)C(OC)=C2)=C1	0.10684	0.281838
NCGC00346804-02	EO-1428	CC1=CC=CC=C1C(=O)C2=CC=C(NC3=C(N)C=C(Br)C=C3)C=C2Cl	15.0916	7.5637
NCGC00390558-01		CCN1CCN(CC2=CC=C(NC(=O)C3=CC(NC(=O)C4=CC(=CN=C4)C5=CC=CS5)=C(C)C=C3)C=C2C(F)(F)F)CC1	1.6933	INACTIVE
NCGC00390764-01		CC1=CC=C(C=C1)C(=O)NC2=NOC3=CC=CC=C23	16.933	10.684
NCGC00389274-02	[NO STEREO] EVACETRAPIB	CN1N=NC(=N1)N(CC2=CC(=CC(=C2)C(F)(F)F)C(F)(F)F)C3CCCN(CC4CCC(CC4)C(O)=O)C5=C(C)C=C(C)C=C35	6.00806	7.94328
NCGC00263099-02		COC1=C(OC)C=C2C(=C1)N=CN=C2N3N=C(N=C3N)C4=NC=CC=C4	23.9185	NO_DATA
NCGC00370929-02		O=C(NC1=CC(=NN1C2=CC=CC=C2)C3=CC=CC=C3)C4=CC=C(C=C4)N(=O)=O	6.00806	7.07946
NCGC00390544-02	DABIGATRAN ETEXILATE	CCCCCCOC(=O)\N=C(\N)C1=CC=C(NCC2=NC3=C(C=CC(=C3)C(=O)N(CCC(=O)OCC)C4=NC=CC=C4)N2C)C=C1	2.39185	INACTIVE
NCGC00378927-02	LX-623	FC1=CC=C(C=C1)C2=C3C=CC=C(C3=NN2CC4=C(Cl)C=C(F)C=C4)C(F)(F)F	2.39185	INACTIVE
NCGC00015463-02		CC1=NN=C(C2=CC=C(N)C=C2)C3=CC4=C(OCO4)C=C3C1	3.37858	2.81838
NCGC00370898-03		COC1=CC=C(CNC(=O)C2=C(N)C3=C(C)C=C(C)N=C3S2)C=C1	1.19877	1.58489
NCGC00188346-03	PP-242	CC(C)N1N=C(C2=CC3=C(N2)C=CC(O)=C3)C4=C(N)N=CN=C14	6.00806	0.848661
NCGC00114549-01		CCOC1=CC=C(C=C1)C2=CC(NC(=O)NC3=CC=CC=C3Cl)=C(S2)C(=O)OC	INACTIVE	NO_DATA
NCGC00387777-01		CCOC(=O)C1=C(C)N(N=C1C)C2=CC(=CC=C2)N(=O)=O	26.837	5.62341
NCGC00402340-02		CCCC1=NNC2=C1C(C3=C(O)C(Cl)=CC(Cl)=C3)C(C#N)=C(N)O2	15.0916	21.3174
NCGC00387187-01		CN(C1=CC=C(NC(=O)NC2=CC=CC=C2)C=C1)S(=O)(=O)C3=CN(N=C3)C4=CC=C(F)C=C4	4.25338	INACTIVE
NCGC00402296-03		OC1=C(C=CC=C1)C(=O)NC2=C(F)C=C(Cl)C=C2	23.9185	NO_DATA
NCGC00015099-12	ALPRENOLOL HYDROCHLORIDE	CC(C)NCC(O)COC1=C(CC=C)C=CC=C1	INACTIVE	23.9185
NCGC00107652-01		COC1=CC=C(C=C1)C2=NC(SCC(=O)NC3=CC4=C(OCO4)C=C3)=C(N2)C5=CC=CC=C5	0.301116	0.446684
NCGC00092385-02	LY-320135	COC1=CC=C(C=C1)C2=C(C(=O)C3=CC=C(C=C3)C#N)C4=CC=C(OC)C=C4O2	7.5637	NO_DATA
NCGC00378900-01		ClC1=CC=C(NC2=NC3=C(C=CC=C3)C4=C2NC(=N4)C5CCCCC5)C=C1Cl	INACTIVE	NO_DATA
NCGC00390399-01		CC[C@H](CO)NC1=CC(NCC2=CC=C(C=C2)C3=NC=CC=C3)=C4N=CN(C(C)C)C4=N1	1.19877	1.58489
NCGC00345849-01		COC1=CC=C(NC2=CC(=NC(=N2)N3CCOCC3)C4=CN=C(N)N=C4)C=N1	9.52213	INACTIVE
NCGC00141048-01		COC1=CC2=C(C=C1)C3=C(CC2)SC(NC(=O)C4=CC(Br)=CC=C4)=N3	2.13174	NO_DATA
NCGC00390698-01	PB-22	CCCCCN1C=C(C(=O)OC2=C3N=CC=CC3=CC=C2)C4=C1C=CC=C4	4.25338	2.23872
NCGC00346737-01	[NO STEREO] GENISTIN	OC[C@H]1OC(OC2=CC3=C(C(=O)C(=CO3)C4=CC=C(O)C=C4)C(O)=C2)[C@H](O)[C@@H](O)[C@@H]1O	11.9877	INACTIVE
NCGC00163735-04	BOSCALID	ClC1=CC=C(C=C1)C2=C(NC(=O)C3=C(Cl)N=CC=C3)C=CC=C2	23.3239	35.5742
NCGC00015073-05	AMIFOSTINE ANHYDROUS	NCCCNCCSP(O)(O)=O	INACTIVE	INACTIVE
NCGC00021141-05		CN(C)CCOC1=C(CC2=CC=CC=C2)C=CC=C1	INACTIVE	8.70904
NCGC00095933-04	PHENYL AMINOSALICYLATE	NC1=CC(O)=C(C=C1)C(=O)OC2=CC=CC=C2	13.8029	5.49503
NCGC00179573-03	TIAPROFENIC ACID	CC(C(O)=O)C1=CC=C(S1)C(=O)C2=CC=CC=C2	6.16553	9.7717
NCGC00016855-10	FENBENDAZOLE	COC(=O)NC1=NC2=C(N1)C=CC(SC3=CC=CC=C3)=C2	INACTIVE	INACTIVE
NCGC00093347-05	MESTRANOL	COC1=CC=C2[C@H]3CC[C@@]4(C)[C@@H](CC[C@@]4(O)C#C)[C@@H]3CCC2=C1	2.45454	1.94971
NCGC00091325-09	DICHLOROPHEN	OC1=C(CC2=C(O)C=CC(Cl)=C2)C=C(Cl)C=C1	13.8029	12.3018
NCGC00091387-08		CC[N+]1=C(C2=CC=CC=C2)C3=C(C=CC(N)=C3)C4=CC=C(N)C=C14	1.54871	3.89018
NCGC00274071-01	[NO STEREO] EPIQUININE|[NO STEREO] QUININE|[NO STEREO] QUINIDINE|[NO STEREO] EPIQUINIDINE	COC1=CC=C2N=CC=C([C@@H](O)[C@@H]3CC4CCN3C[C@@H]4C=C)C2=C1	NO_DATA	NO_DATA
NCGC00188346-02	PP-242	CC(C)N1N=C(C2=CC3=C(N2)C=CC(O)=C3)C4=C1N=CN=C4N	3.46713	1.0964
NCGC00378555-02	TIRASEMTIV	CCC(CC)N1C(=O)NC2=NC=C(N=C12)C#C	NO_DATA	3.98107
NCGC00387126-01		C1CC2=C(C=CS2)C(=C1)C3=CN=CN3	1.19877	2.6837
NCGC00263553-04		CC(C)N1C=NC2=C(NCCC3=CC=C(O)C=C3)N=C(N=C12)C4=CSC5=C4C=CC=C5	5.35469	8.48661
NCGC00390629-01		N#CC1=CC(=CC=C1OC2CCOCC2)C3=NC(NC4=CC=C(C=C4)N5CCOCC5)=NC=C3	1.89991	1.99526
NCGC00101641-01		CCOC1=CC=C(NC(=O)CN2C=C(C(=O)C3=CC=CC=C3)C4=C2C=CC=C4)C=C1	5.35469	NO_DATA
NCGC00263093-02	APILIMOD	CC1=CC=CC(\C=N\NC2=NC(OCCC3=CC=CC=N3)=NC(=C2)N4CCOCC4)=C1	1.6933	4.46684
NCGC00387023-01		CN1N=C(C)C=C1C(=O)NC2=C(F)C=CC(NC3=CC4=NNC(\C=C\C5=NC=CC=C5)=C4C=C3)=C2	0.425338	0.535469
NCGC00091586-01	2-BROMOBIPHENYL	BrC1=CC=CC=C1C2=CC=CC=C2	37.9083	NO_DATA
NCGC00181132-01		O[C@@H]1CCCN[C@H]1CC(=O)CN2C=NC3=C(C=C(Cl)C(Br)=C3)C2=O	9.52213	10.684
NCGC00386753-04		CCOC(=O)C1=CC=C(C=C1)N(C)C2=CSC(=N2)C3=CC=CC=C3	16.933	7.94328
NCGC00379139-02		CC(C)(C)C1=CC=C(C=C1)S(=O)(=O)NCC2=CC=C(C=C2)C(=O)NC3=CN=CC=C3	3.37858	0.952213
NCGC00344012-02		CCCCC1CCC(CC1)C2=NC(=NO2)C3=CC=NC=C3	11.9877	23.9185
NCGC00379237-02		COC1=CC=C(OC2=C(Cl)C=NN(C3C4=CC=CC=C4C5=C3C=CC=C5)C2=O)C=C1	6.74115	NO_DATA
NCGC00379161-03		C(NC1=C(N=NC(=N1)C2=NC=CC=C2)C3=CC=CC=C3)C4=CC=C(C=C4)C5=CC=CC=C5	21.3174	35.4813
NCGC00165915-01	URB-597	NC(=O)C1=CC(=CC=C1)C2=CC(OC(=O)NC3CCCCC3)=CC=C2	26.837	11.2202
NCGC00263211-05		CCOC1=CC=C(NC2=NC(=CS2)C3=C(C)N=C4C=CC=CN34)C=C1	2.13174	1.99526
NCGC00386151-02		COC1=CC2=C(C=C1)C=C(C=C2)C3=C(N=C(N3)C4=CC=C(C=C4)S(C)=O)C5=CC=NC=C5	0.425338	7.94328
NCGC00370895-01	DONITRIPTAN HYDROCHLORIDE	NCCC1=CNC2=CC=C(OCC(=O)N3CCN(CC3)C4=CC=C(C=C4)C#N)C=C12	15.0916	12.5893
NCGC00141356-01		COC1=CC=C(NC(=O)CSC2=NC(=CC(=N2)C(F)(F)F)C3=CC=CS3)C=C1OC	1.6933	NO_DATA
NCGC00025000-16	[NO STEREO] LEVOKETOCONAZOLE|[NO STEREO] KETOCONAZOLE, TRANS-|[NO STEREO] KETOCONAZOLE	CC(=O)N1CCN(CC1)C2=CC=C(OC[C@H]3CO[C@@](CN4C=CN=C4)(O3)C5=CC=C(Cl)C=C5Cl)C=C2	0.10684	0.0477237
NCGC00387082-01		CCCN(CCC)CCC1=CC=C(OC)C(OCCC2=CC=CC=C2)=C1	2.39185	14.1254
NCGC00343986-02		COC1=CC2=C(C=C1OC)C3=C(C2)C(NC4=CC(F)=CC=C4)=NN3	10.684	14.1254
NCGC00350780-10		O=C(CN1CC[C@H](C1)C(=O)NC2=CC3=C(NN=C3C4=CC=NC=C4)C=C2)N5CCN(CC5)C6=CC=C(C=C6)C7=NC=CC=N7	0.600806	2.81838
NCGC00107664-02		FC1=CC=C(C=C1)C2=NC(SCC(=O)NC3=CC4=C(OCO4)C=C3)=C(N2)C5=CC=C(F)C=C5	0.337858	0.150916
NCGC00090816-05	P-AMINOPHENOL HYDROCHLORIDE	NC1=CC=C(O)C=C1	NO_DATA	9.7717
NCGC00016352-07	BENZOCAINE	CCOC(=O)C1=CC=C(N)C=C1	INACTIVE	13.8029
NCGC00249903-01	DEXAMETHASONE ISONICOTINATE	C[C@@H]1C[C@H]2[C@@H]3CCC4=CC(=O)C=C[C@]4(C)[C@@]3(F)[C@@H](O)C[C@]2(C)[C@@]1(O)C(=O)COC(=O)C5=CC=NC=C5	1.38029	NO_DATA
NCGC00092300-02	CINALUKAST	CCC(CC)(CC(=O)NC1=CC=CC(\C=C\C2=NC(=CS2)C3CCC3)=C1)C(O)=O	5.49503	5.49503
NCGC00249934-01	[NO STEREO] TOLCICLATE	CN(C(=S)OC1=CC2=C(C=C1)C3CCC2C3)C4=CC(C)=CC=C4	4.89745	2.18761
NCGC00249899-01	CINOXATE	CCOCCOC(=O)C=CC1=CC=C(OC)C=C1	NO_DATA	NO_DATA
NCGC00160366-02		SCC(=O)NC1=CC=CC=C1	19.4971	6.91783
NCGC00274063-01	PIMOBENDAN HYDROCHLORIDE, (+)-|PIMOBENDAN HYDROCHLORIDE|PIMOBENDAN HYDROCHLORIDE, (-)-	COC1=CC=C(C=C1)C2=NC3=C(N2)C=C(C=C3)C4=NNC(=O)CC4C	INACTIVE	27.5404
NCGC00025187-02		C[C@H]1CN(CCCN2C3=C(C=CC=C3)C4=C2C=CC=C4)C[C@@H](C)N1	4.89745	9.7717
NCGC00015452-20	FLUTAMIDE	CC(C)C(=O)NC1=CC=C(C(=C1)C(F)(F)F)N(=O)=O	INACTIVE	24.5454
NCGC00161399-03		COC1=CC2=C(C=C1OC)C(=NCC2)C(C(=O)N(CCC3=C(OC)C(OC)=C(OC)C=C3)CCC4=C(OC)C(OC)=C(OC)C=C4)C5=CC=CC=C5	0.389018	0.436486
NCGC00183835-01	CLOFOREX	CCOC(=O)NC(C)(C)CC1=CC=C(Cl)C=C1	17.3768	INACTIVE
NCGC00013683-06	[NO STEREO] CHLORPROTHIXENE HYDROCHLORIDE	CN(C)CC\C=C1/C2=C(SC3=C1C=C(Cl)C=C3)C=CC=C2	24.5454	24.5454
NCGC00016047-11		FC(F)(F)C1=C(C=CC=C1)N2C=CN=C2	1.54871	4.89745
NCGC00160412-04		CN(C)CCOC(=O)C1=CC=C2N(CC3=CC=CC=C3)C(C)=C(C)C2=C1	13.8029	15.4871
NCGC00090774-05	NITAZOXANIDE	CC(=O)OC1=C(C=CC=C1)C(=O)NC2=NC=C(S2)N(=O)=O	3.46713	12.3018
NCGC00164493-02	DIPYRITHIONE	O=N1=C(SSC2=N(=O)C=CC=C2)C=CC=C1	INACTIVE	1.19877
NCGC00134323-01		FC1=CC=C(CN2C=CN=C2SCC(=O)NC3=NC4=C(S3)C=CC=C4)C=C1	3.01116	1.77828
NCGC00015959-09	SANGUINARIUM CHLORIDE	C[N+]1=CC2=C3OCOC3=CC=C2C4=C1C5=C(C=C4)C=C6OCOC6=C5	1.0684	0.425338
NCGC00161410-02	CCT-018159	CCC1=C(O)C=C(O)C(=C1)C2=NNC(C)=C2C3=CC4=C(OCCO4)C=C3	1.0684	6.00806
NCGC00091632-02	2-AMINO-6-NITROBENZOTHIAZOLE	NC1=NC2=C(S1)C=C(C=C2)N(=O)=O	22.4458	INACTIVE
NCGC00387246-01		FC1=CC=C(C=C1F)C2=NC(=NC=C2)N3CCN(CC3)C(=O)NC4=CC=CN=N4	INACTIVE	INACTIVE
NCGC00024749-04		CC1=CC2=C(C=C1)N3CCNC4CCCC2=C34	INACTIVE	6.91783
NCGC00189074-03	CI-1040	FC1=C(F)C(NC2=C(Cl)C=C(I)C=C2)=C(C=C1)C(=O)NOCC3CC3	2.75404	13.8029
NCGC00160624-04	ETHOPABATE	CCOC1=C(C=CC(NC(C)=O)=C1)C(=O)OC	NO_DATA	INACTIVE
NCGC00166113-04	DIPHENCYPRONE	O=C1C(=C1C2=CC=CC=C2)C3=CC=CC=C3	0.0691783	INACTIVE
NCGC00095192-05	TEGASEROD MALEATE	CCCCCNC(=N)N\N=C\C1=CNC2=C1C=C(OC)C=C2	34.6713	8.70904
NCGC00159384-04	CHLOROTHYMOL	CC(C)C1=C(O)C=C(C)C(Cl)=C1	21.8761	19.4971
NCGC00161419-05		COC1=CC(NCC2=C(C)C3=C(C=C2)N=C(N)N=C3N)=CC(OC)=C1OC	0.389018	1.38029
NCGC00167832-06		COC1=C(OCCNCC(O)COC2=CC=CC3=C2C4=C(N3)C=CC=C4)C=CC=C1	0.97717	0.549503
NCGC00018130-09		NC1=NC(N)=C(C=C1)\N=N\C2=CC=CC=C2	13.8029	5.49503
NCGC00253645-01	6-METHOXY-2-NAPHTHALDEHYDE	COC1=CC2=C(C=C1)C=C(C=O)C=C2	17.3768	17.3768
NCGC00173359-04	CANADINE	COC1=CC=C2CC3N(CCC4=C3C=C5OCOC5=C4)CC2=C1OC	2.75404	2.45454
NCGC00091071-08	DDT	ClC1=CC=C(C=C1)C(C2=CC=C(Cl)C=C2)C(Cl)(Cl)Cl	19.4971	10.964
NCGC00390402-04		COC1=CC=C(C=C1)C2=NC3=CC=CC=C3C(=C2)C(O)C4CCCCN4	NO_DATA	3.54813
NCGC00160275-03	HELIOMYCIN	CC1=CC(O)=C2C(=O)C3=C4C(=C(O)C=C3O)C(=O)C(C)(C)C5=CC(O)=C1C2=C45	INACTIVE	NO_DATA
NCGC00370728-06		CCN1C2=C(C=CC=C2)C3=C1C=CC(NC4=NC(NCCCN5CCOCC5)=NC=C4)=C3	INACTIVE	INACTIVE
NCGC00345782-01	CHS-828	ClC1=CC=C(OCCCCCCN\C(NC2=CC=NC=C2)=N/C#N)C=C1	0.337858	19.9526
NCGC00402317-01		COC1=CC2=NC=NC(NC3=CC=CC(I)=C3)=C2C=C1OC	6.74115	INACTIVE
NCGC00386583-02		ClC1=CC=C(NC(=O)NC2=CC(=CC=C2)C3=CC=CC(=N3)N4CCCC4)C=C1	6.00806	NO_DATA
NCGC00345798-06	BMS-911543	CCN1C(=CC2=C3N(C)C=NC3=C(NC4=NN(C)C(C)=C4)N=C12)C(=O)N(C5CC5)C6CC6	5.35469	4.77237
NCGC00166288-02		CCN1C(SC2=C1C=CC=C2)=C\C=C\C3=[N+](CC)C4=C(S3)C=CC=C4	NO_DATA	4.25338
NCGC00166105-04	BENZYL NICOTINATE	O=C(OCC1=CC=CC=C1)C2=CN=CC=C2	INACTIVE	INACTIVE
NCGC00381715-01	BLEBBISTATIN, (+)-	CC1=CC=C2N=C3N(CC[C@]3(O)C(=O)C2=C1)C4=CC=CC=C4	11.9877	1.89991
NCGC00388561-04		COC1=C(OCCNCC(O)CCOC2=CC=CC3=C2C4=C(N3)C=CC=C4)C=CC=C1	0.477237	0.213174
NCGC00390411-01		CC(C)C(CO)NC1=NC2=C(N=CN2C(C)C)C(NC3=CC(Cl)=CC(N)=C3)=N1	0.239185	0.501187
NCGC00371148-03		OC1=CC(CNC(=O)C2=CC3=CC(F)=CC=C3N2)=CC=C1	23.9185	7.07946
NCGC00379092-01		CC1=CC=C(NC(=O)N2CCN(CC2)C3=C4N=C(SC4=NC(N)=N3)C5=CC=CN=C5)C=C1	0.425338	1
NCGC00346575-06	DABIGATRAN	CN1C(CNC2=CC=C(C=C2)C(N)=N)=NC3=CC(=CC=C13)C(=O)N(CCC(O)=O)C4=NC=CC=C4	10.684	7.5637
NCGC00386274-04		OC(CC1N2C=NC=C2C3=C1C=CC=C3)C4CCCCC4	0.26837	0.75637
NCGC00370914-01		CC(C)N1C2=CC=CC=C2C3=C1C=CC(NC(=O)N4CCOCC4)=C3C	8.48661	2.13174
NCGC00378617-10	BMS-863233 HYDROCHLORIDE	ClC1=CC=C2OC3=C(N=C(NC3=O)[C@@H]4CCCN4)C2=C1	NO_DATA	INACTIVE
NCGC00247690-01		CCC1=CC(OC)=C(C[C@H](C)N)C=C1OC	37.1056	2.9474
NCGC00167489-03		COC1=CC=CC(CCC2=C(OCC(CN(C)C)OC(=O)CCC(O)=O)C=CC=C2)=C1	19.4971	7.76194
NCGC00016643-09	TRIOXSALEN	CC1=CC2=C(O1)C(C)=C3OC(=O)C=C(C)C3=C2	NO_DATA	NO_DATA
NCGC00016610-07	TOLNAFTATE	CN(C(=S)OC1=CC2=C(C=CC=C2)C=C1)C3=CC(C)=CC=C3	8.70904	4.89745
NCGC00253725-01		NC1=C(C=C(Cl)C=C1)C(=O)C2=C(F)C=CC=C2	27.5404	13.8029
NCGC00017352-24	RESVERATROL	OC1=CC=C(\C=C\C2=CC(O)=CC(O)=C2)C=C1	4.89745	6.91783
NCGC00262967-01	MOXAVERINE	CCC1=CC2=CC(OC)=C(OC)C=C2C(CC3=CC=CC=C3)=N1	1.73768	1.23018
NCGC00094817-05	FLOPROPIONE	CCC(=O)C1=C(O)C=C(O)C=C1O	6.16553	3.46713
NCGC00177980-03		ClC1=CC(Cl)=C(CO\N=C(/CN2C=CN=C2)C3=C(Cl)C=C(Cl)C=C3)C=C1	0.389018	9.7717
NCGC00159504-04	THYMOL IODIDE	CC(C)C1=CC(=C(C)C=C1OI)C2=CC(C(C)C)=C(OI)C=C2C	15.4871	24.5454
NCGC00181914-01	ALLOCLAMIDE	CCN(CC)CCNC(=O)C1=C(OCC=C)C=C(Cl)C=C1	NO_DATA	27.5404
NCGC00090780-04	BENZYL BUTYL PHTHALATE	CCCCOC(=O)C1=C(C=CC=C1)C(=O)OCC2=CC=CC=C2	INACTIVE	INACTIVE
NCGC00166397-04	LOFEPRAMINE HYDROCHLORIDE	CN(CCCN1C2=C(CCC3=C1C=CC=C3)C=CC=C2)CC(=O)C4=CC=C(Cl)C=C4	9.10651	5.74582
NCGC00250375-03	[NO STEREO] LINSITINIB	C[C@@]1(O)CC(C1)C2=NC(=C3N2C=CN=C3N)C4=CC5=C(C=C4)C=CC(=N5)C6=CC=CC=C6	NO_DATA	3.37858
NCGC00402241-03	PIKETOPROFEN	CC(C(=O)NC1=NC=CC(C)=C1)C2=CC(=CC=C2)C(=O)C3=CC=CC=C3	8.48661	19.9526
NCGC00347935-02		FC(F)(F)C1=CC(NC(=O)NC2=CC(=CC=C2C3=CSC=C3)S(=O)(=O)NC4CC4)=CC=C1	1.50916	0.425338
NCGC00371143-05		CC1=C(Cl)C=C2N=C(NC(=O)CC3=CC=CC=C3)SC2=C1	10.684	INACTIVE
NCGC00408812-01		FC(F)(F)OC1=CC=C(C=C1)C2=CN3C(C=C2)=NN=C3C(F)(F)F	INACTIVE	INACTIVE
NCGC00103282-01		NC1=NC(NC2=CC=C(Br)C=C2)=C(C(N)=N1)S(=O)(=O)C3=CC=CC=C3	3.79083	10
NCGC00263551-06		OC(CNC1=CC=CC=C1)CN2C3=C(C=C(Br)C=C3)C4=C2C=CC(Br)=C4	37.9083	11.2202
NCGC00389605-01	[NO STEREO] CP-91149	CN(C)C(=O)C(O)C(CC1=CC=CC=C1)NC(=O)C2=CC3=C(N2)C=CC(Cl)=C3	4.77237	12.5893
NCGC00347953-01		O=C(NC1=CC2=C(NC=C2)C=N1)C3=CC=CC=C3	18.9991	15.8489
NCGC00387088-01		CCN(CCNC(=O)NC1=CC=CC=C1Br)C2=CC=CC(C)=C2	1.89991	1.6933
NCGC00370942-04	PIFITHRIN-.BETA. HYDROBROMIDE	CC1=CC=C(C=C1)C2=CN3C(SC4=C3CCCC4)=N2	8.48661	31.6228
NCGC00248333-02	DICHLOROXYLENOL	CC1=CC(O)=C(Cl)C(C)=C1Cl	37.9083	18.9991
NCGC00135927-01		CC1=CC=C(CN2C=CN=C2SCC(=O)NC3=NC4=C(S3)C=CC=C4)C=C1	2.13174	1.19877
NCGC00250397-01		OC1=NC(=NC2=C1CSCC2)C3=CC=C(C=C3)C(F)(F)F	NO_DATA	INACTIVE
NCGC00378605-01		COC1=C2CCC[C@@H](CN(C)CCC3=CC4=C(C=CO4)C=C3)C2=CC=C1	6.00806	3.16228
NCGC00370882-01		COC(=O)C1=C(C=CS1)S(=O)(=O)NC2=C(OC)C=C(NC3=CC=CC=C3)C=C2	1.50916	1.99526
NCGC00387229-03		CC(C)C1=CC=C(C=C1)C2=CC(=O)C3=CC=CC=C3O2	37.9083	22.3872
NCGC00386871-03		CC1CCN(CC1)C2=NC=NC(NC(=O)C3=CC=CC=C3)=C2	37.9083	NO_DATA
NCGC00120267-01		CC(N1N=C(C)C2=C(C3=CC=CC=C3S2)C1=O)C(=O)NCC4=CC=C(C)C=C4	0.75637	1.41254
NCGC00346700-01	A-803467	COC1=CC(OC)=CC(NC(=O)C2=CC=C(O2)C3=CC=C(Cl)C=C3)=C1	1.89991	3.16228
NCGC00378864-01		CCNC(=O)NC1=CC=C(C=C1)C2=NC(N3CCOC[C@@H]3C)=C4CCN(CC4=N2)C5=NC=CC=N5	5.35469	INACTIVE
NCGC00387256-02		CC1=NOC(=C1)C(=O)NC2=CC(=CC=C2)C(=O)NC3=CC(=CC=C3)C(F)(F)F	6.74115	7.5637
NCGC00402300-03		CN(C)CCN1C=C(C(=N1)N2C=CC=C2)C3=CC=C(F)C=C3	37.9083	21.3174
NCGC00093347-07	MESTRANOL	COC1=CC=C2[C@H]3CC[C@@]4(C)[C@@H](CC[C@@]4(O)C#C)[C@@H]3CCC2=C1	3.79083	1.89991
NCGC00091284-03	1,5-NAPHTHYLENEDIAMINE	NC1=CC=CC2=C(N)C=CC=C12	2.51846	2.42364
NCGC00090702-02	4-AMINO-2-HYDROXYTOLUENE	CC1=CC=C(N)C=C1O	2.44701	7.09799
NCGC00263231-01		COC1=CC=C(C=C1)C2=C(C)NN=C2C3=CC=C(O)C=C3O	2.81838	2.81838
NCGC00025216-03	ROXINDOLE HYDROCHLORIDE	OC1=CC2=C(NC=C2CCCCN3CCC(=CC3)C4=CC=CC=C4)C=C1	2.45454	9.7717
NCGC00249912-01	FLOCTAFENINE	OCC(O)COC(=O)C1=C(NC2=C3C=CC=C(C3=NC=C2)C(F)(F)F)C=CC=C1	15.4871	17.3768
NCGC00253685-01	DIBENZOSUBERONE	O=C1C2=C(CCC3=C1C=CC=C3)C=CC=C2	INACTIVE	4.36486
NCGC00065934-05	OXCARBAZEPINE	NC(=O)N1C2=C(CC(=O)C3=C1C=CC=C3)C=CC=C2	INACTIVE	NO_DATA
NCGC00263542-01		NC(=O)N1C(O)=C(C(=O)C2=CC=CS2)C3=C1C=CC(Cl)=C3	2.45454	1.0964
NCGC00016393-07	DIOXYBENZONE	COC1=CC(O)=C(C=C1)C(=O)C2=C(O)C=CC=C2	INACTIVE	30.9008
NCGC00164155-02	BENZYLPARABEN	OC1=CC=C(C=C1)C(=O)OCC2=CC=CC=C2	15.4871	17.3768
NCGC00015870-27	QUERCETIN DIHYDRATE	OC1=CC2=C(C(O)=C1)C(=O)C(O)=C(O2)C3=CC(O)=C(O)C=C3	27.5404	5.49503
NCGC00090764-04	PADIMATE O	CCCCC(CC)COC(=O)C1=CC=C(C=C1)N(C)C	24.5454	19.4971
NCGC00166070-02		CCCCCCCCCCOCC(O)CN	NO_DATA	23.9185
NCGC00384183-06		CCOC(=O)C1=CC=C(C=C1)C2=CC=C(OC(=O)N(C)CC3=CC=CC(=C3)C4=CC=NC=C4)C=C2	INACTIVE	2.23872
NCGC00387481-01		COC1=CC=C2NC3=C(C=CN=C3C4=CC=CC5=C4C=CC=C5)C2=C1	0.301116	1.12202
NCGC00133987-01		COC1=CC=C(CN2C=CN=C2SCC(=O)NC3=NC4=C(S3)C=CC=C4)C=C1	3.01116	0.354813
NCGC00402344-02		CN1N=C(C)C=C1C2=CN=C(N)C3=C2SC=C3C4=CC5=C(SC=N5)C=C4	9.52213	1.6933
NCGC00018294-08	MICONAZOLE NITRATE	ClC1=CC=C(COC(CN2C=CN=C2)C3=CC=C(Cl)C=C3Cl)C(Cl)=C1	0.119877	0.223872
NCGC00247665-04		OC1=CN2CC3=C(Cl)C(Cl)=CC=C3NC2=N1	18.9991	INACTIVE
NCGC00371119-04	E-52862	CC1=CC(OCCN2CCOCC2)=NN1C3=CC4=CC=CC=C4C=C3	9.52213	13.4504
NCGC00016017-07		COC1=CC2=NC=NC(NC3=CC=CC(Cl)=C3)=C2C=C1OC	9.52213	39.8107
NCGC00378903-02	KD-025 FREE BASE	CC(C)NC(=O)COC1=CC=CC(=C1)C2=NC(NC3=CC4=C(NN=C4)C=C3)=C5C=CC=CC5=N2	0.75637	1.99526
NCGC00389549-01	LY-2874455	C[C@@H](OC1=CC2=C(NN=C2\C=C\C3=CN(CCO)N=C3)C=C1)C4=C(Cl)C=NC=C4Cl	0.075637	0.354813
NCGC00134315-01		CC1=CC2=C(C=C1)N=C(NC(=O)CSC3=NC=CN3CC4=CC=CC=C4)S2	4.77237	0.952213
NCGC00137922-01		FC1=CC(=CC=C1)C2=C(N=NC(SCC(=O)NC3CCCCC3)=N2)C4=CC(F)=CC=C4	1.34504	3.79083
NCGC00387165-01		CC(C)C1=CC=CC=C1OC(=O)NCCC2=CC=C3C=CC=CC3=C2	1.0684	1.0684
NCGC00390417-01		CC(C)S(=O)(=O)C1=CC2=C(C=C1)N=CC=C2NC3=CC4=C(SC=N4)C=C3	7.5637	2.23872
NCGC00163107-06	6-(4-CHLOROPHENYL)IMIDAZO(2,1-B)(1,3)THIAZOLE-5-CARBALDEHYDE O-(3,4-DICHLOROBENZYL)OXIME	ClC1=CC=C(C=C1)C2=C(\C=N\OCC3=CC(Cl)=C(Cl)C=C3)N4C=CSC4=N2	6.00806	NO_DATA
NCGC00386190-05		CC(C)C1=NC(N)=NC(=C1)C2=C3C=CC=CC3=C(F)C=C2	0.674115	NO_DATA
NCGC00015669-07		CN(CCCOC1=C(Cl)C=C(Cl)C=C1)CC#C	24.5454	INACTIVE
NCGC00178860-06		CCN(CC)C(C)CN1C2=C(SC3=C1C=CC=C3)C=CC=C2	17.3768	15.4871
NCGC00262920-01	3-TRIFLUOROMETHYLISOBUTYRANILIDE	CC(C)C(=O)NC1=CC=CC(=C1)C(F)(F)F	INACTIVE	INACTIVE
NCGC00016876-12	ALBENDAZOLE	CCCSC1=CC2=C(NC(NC(=O)OC)=N2)C=C1	INACTIVE	INACTIVE
NCGC00160657-03	FRENTIZOLE	COC1=CC2=C(C=C1)N=C(NC(=O)NC3=CC=CC=C3)S2	8.70904	5.49503
NCGC00159476-09	TRIBROMSALAN	OC1=C(Br)C=C(Br)C=C1C(=O)NC2=CC=C(Br)C=C2	3.46713	1.73768
NCGC00159453-05	ZILEUTON	CC(N(O)C(N)=O)C1=CC2=C(S1)C=CC=C2	NO_DATA	12.3018
NCGC00164510-02	[NO STEREO] IDROCILAMIDE	OCCNC(=O)\C=C\C1=CC=CC=C1	8.70904	13.8029
NCGC00018249-05	ETHOXZOLAMIDE	CCOC1=CC2=C(C=C1)N=C(S2)S(N)(=O)=O	INACTIVE	43.6486
NCGC00015436-11		OCCN1CCN(CCCN2C3=CC(=CC=C3SC4=C2C=CC=C4)C(F)(F)F)CC1	7.76194	6.16553
NCGC00160682-02	ISOBUTAMBEN	CC(C)COC(=O)C1=CC=C(N)C=C1	19.4971	10.964
NCGC00091367-05	DANTHRON	OC1=CC=CC2=C1C(=O)C3=C(O)C=CC=C3C2=O	1.0964	4.36486
NCGC00253658-01	DAPOXETINE	CN(C)[C@@H](CCOC1=C2C=CC=CC2=CC=C1)C3=CC=CC=C3	1.73768	8.70904
NCGC00378743-01		COC1=CC(NC2=NC3=C(CCCC3C4=CC=CC=C4)S2)=CC=C1N5C=NC(C)=C5	6.91783	2.39185
NCGC00016804-02	ETOFENAMATE	OCCOCCOC(=O)C1=C(NC2=CC(=CC=C2)C(F)(F)F)C=CC=C1	17.3768	17.3768
NCGC00015273-19	CHLORPROMAZINE HYDROCHLORIDE	CN(C)CCCN1C2=C(SC3=C1C=C(Cl)C=C3)C=CC=C2	17.3768	15.4871
NCGC00347279-04		C(NC1=NC=NC2=C1C(=C(O2)C3=CC=CC=C3)C4=CC=CC=C4)[C@@H]5CCCO5	9.52213	0.213174
NCGC00101862-01		COC1=CC=CC(=C1)C2=C(O)C(=O)C3=CC(C)=CC=C3O2	8.48661	5.62341
NCGC00094112-06		O\N=C1C2=CC=CC=C2NC/1=C3\C(=O)NC4=CC(Br)=CC=C34	23.9185	15.8489
NCGC00378592-01	ACT-132577	NS(=O)(=O)NC1=NC=NC(OCCOC2=NC=C(Br)C=N2)=C1C3=CC=C(Br)C=C3	7.5637	28.1838
NCGC00387181-02		CCOC(=O)C(C#N)C1C2=CC(Cl)=CC=C2OC(N)=C1C(=O)OCC	8.48661	26.837
NCGC00386575-01	JWH-250	CCCCCN1C=C(C(=O)CC2=C(OC)C=CC=C2)C3=CC=CC=C13	1.19877	0.794328
NCGC00386659-01		CC(C)(C)NC1=NC2=CC(Cl)=C(Cl)C=C2N=C1S(C)(=O)=O	10.684	15.0916
NCGC00350780-05		O=C(CN1CC[C@H](C1)C(=O)NC2=CC3=C(NN=C3C4=CC=NC=C4)C=C2)N5CCN(CC5)C6=CC=C(C=C6)C7=NC=CC=N7	0.600806	1.6933
NCGC00386566-01	JWH-018	CCCCCN1C=C(C(=O)C2=CC=CC3=CC=CC=C23)C4=C1C=CC=C4	INACTIVE	INACTIVE
NCGC00384179-02		ClCC(=O)NC1=CC=CC(NC2=NS(=O)(=O)C3=CC=CC=C23)=C1	10.684	11.9877
NCGC00386893-01		CC1=CSC(NC(=O)C2=CC=C(COC3=CC(Cl)=CC=C3)O2)=N1	8.48661	5.01187
NCGC00408906-01		COC1=CC=C(C=C1)N2N=C3C(=CNC4=C3C=CC=C4)C2=O	8.48661	INACTIVE
NCGC00386306-03	SPEBRUTINIB	COCCOC1=CC=C(NC2=NC=C(F)C(NC3=CC(NC(=O)C=C)=CC=C3)=N2)C=C1	4.25338	1
NCGC00379206-01		COC1=CC=C2CCCC2=C1O[C@H]3CCNC3	INACTIVE	39.8107
NCGC00386713-06		NCC1CCN(CC1)C2=NC=CC(=N2)C3=CC=C4C=CC=CC4=C3	3.37858	15.8489
NCGC00370841-01	DERENOFYLLINE	O[C@H]1CC[C@@H](CC1)NC2=C3C=CNC3=NC(=N2)C4=CC=CC=C4	6.00806	1.58489
NCGC00379241-02	PD-180970	CN1C(=O)C(=CC2=C1N=C(NC3=CC(C)=C(F)C=C3)N=C2)C4=C(Cl)C=CC=C4Cl	NO_DATA	INACTIVE
NCGC00346638-07		NC1=CC(=CC=C1)C2=CC3=C(N2)N=CN=C3OC4=CC=CC(O)=C4	8.48661	39.8107
NCGC00370973-01		FC1=CC=C(CNC(=O)C(=O)C2=CNC3=CC=CC=C23)C=C1	10.684	NO_DATA
NCGC00378733-02		CCCC1=C(N=C(C(C)C)C([C@@H](C)O)=C1C2=CC=C(F)C=C2O)C(C)C	2.39185	6.74115
NCGC00384187-01		CC(C)NC1=NC(NC2=CC=CC=C2)=NC(=N1)C3=CC=CC=C3	9.52213	INACTIVE
NCGC00384193-04		COC1=CC=C2N=C3NN=C(C)C3=C(NCCOCCO)C2=C1	37.9083	11.9877
NCGC00025207-15		CCOC(=O)C(C#N)C1C2=CC(Br)=CC=C2OC(N)=C1C(=O)OCC	6.74115	INACTIVE
NCGC00371020-01	[NO STEREO] A-844606	CN1CC2CN(CC2C1)C3=CC4=C(OC5=CC=CC=C5C4=O)C=C3	14.7061	INACTIVE
NCGC00063561-03	4,5-DIPHENYLIMIDAZOLE	N1C=NC(=C1C2=CC=CC=C2)C3=CC=CC=C3	3.46713	2.18761
NCGC00015882-15	RILUZOLE	NC1=NC2=C(S1)C=C(OC(F)(F)F)C=C2	INACTIVE	NO_DATA
NCGC00160442-03	METOCHALCONE	COC1=CC=C(C=CC(=O)C2=C(OC)C=C(OC)C=C2)C=C1	3.09008	1.23018
NCGC00094646-04	DIBENZOTHIOPHENE	S1C2=C(C=CC=C2)C3=C1C=CC=C3	INACTIVE	INACTIVE
NCGC00160681-03	RISOCAINE	CCCOC(=O)C1=CC=C(N)C=C1	NO_DATA	13.8029
NCGC00016872-12	TICLOPIDINE HYDROCHLORIDE	ClC1=C(CN2CCC3=C(C2)C=CS3)C=CC=C1	24.5454	7.76194
NCGC00182983-01	[NO STEREO] FEZATIONE	CC1=CC=C(\C=N\N2C(=S)SC=C2C3=CC=CC=C3)C=C1	2.45454	3.89018
NCGC00015251-13	CLOTRIMAZOLE	ClC1=C(C=CC=C1)C(N2C=CN=C2)(C3=CC=CC=C3)C4=CC=CC=C4	0.0154871	0.0389018
NCGC00179496-04	[NO STEREO] NIFUROXAZIDE	OC1=CC=C(C=C1)C(=O)N\N=C/C2=CC=C(O2)N(=O)=O	NO_DATA	10.964
NCGC00253646-01	AGOMELATINE	COC1=CC2=C(CCNC(C)=O)C=CC=C2C=C1	19.4971	13.8029
NCGC00164588-02	MALOTILATE	CC(C)OC(=O)C(C(=O)OC(C)C)=C1SC=CS1	38.9018	15.4871
NCGC00160553-03	DIPHENADIONE	O=C(C(C1=CC=CC=C1)C2=CC=CC=C2)C3C(=O)C4=C(C=CC=C4)C3=O	6.00806	6.74115
NCGC00370679-03		COC1=CC=CC=C1OCCN2CC(COC3=CC=CC4=C3C5=C(N4)C=CC=C5)OCC2=O	0.26837	0.0239185
NCGC00386821-01		CC1=C(C2=NN(C=C2)S(=O)(=O)C3=CC=C(C)C=C3)C(=NO1)C4=CC=C(Cl)C=C4	3.79083	13.4504
NCGC00379132-01		C[C@H](NC1=CC2=C(ON=C2C3=CC=C4OCOC4=C3)C=N1)C5=CC=CC=C5	1.0684	1.25893
NCGC00101574-01		CCOC1=CC=C(NC(=O)CN2C=C(C(=O)C3=CC=CS3)C4=C2C=CC=C4)C=C1	1.50916	INACTIVE
NCGC00346939-05		ClC1=CC(COC(=O)N2CCN(CCC(=O)C3=CC=C4NC(=O)OC4=C3)CC2)=CC(Cl)=C1	4.77237	1.19877
NCGC00379050-01		COC1=CC(=CC=C1NC(=O)C2=CSC(=N2)C3=CC=CN=C3)N4CCOCC4	1.89991	INACTIVE
NCGC00408808-01		COC1=CC(NC[C@@H](O)CN2C3=C(C=C(Br)C=C3)C4=C2C=CC(Br)=C4)=CC=C1	3.01116	INACTIVE
NCGC00387491-01		CNC1=CC=C(C=C1N2C=NC(=C2)C3=CC=C(C=C3)C(F)(F)F)N(=O)=O	INACTIVE	NO_DATA
NCGC00387217-01		CC[C@@H](N)CNC1=CC=NC(=N1)C2=C(O)C=CC(=C2)C3=CN(C)N=C3	15.0916	7.5637
NCGC00387035-01		C[C@H](CN(C)C)OC1=NC(NC2=NC=C3C(Cl)=CC=CC3=C2)=CN=C1C#N	7.5637	2.39185
NCGC00090764-01	PADIMATE O	CCCCC(CC)COC(=O)C1=CC=C(C=C1)N(C)C	7.5637	8.48661
NCGC00408889-01		CC(=C)CN1C(=O)C2=C(SC3=C2CCCC3)N=C1SCC(=O)C4=CC=CS4	2.6837	INACTIVE
NCGC00390267-02		COC1=CC(NCC(F)CN2C3=C(C=C(Br)C=C3)C4=C2C=CC(Br)=C4)=CC=C1	NO_DATA	6.00806
NCGC00162073-07		BrC1=CC=C(\C=C\CNCCNS(=O)(=O)C2=CC=CC3=CN=CC=C23)C=C1	1.34504	26.837
NCGC00091830-04	FENAMIPHOS	CCOP(=O)(NC(C)C)OC1=CC(C)=C(SC)C=C1	37.6821	30.806
NCGC00179332-03		CN(C\C=C\C1=CC=CC=C1)CC2=C3C=CC=CC3=CC=C2	NO_DATA	3.46713
NCGC00091533-10	ETHINYL ESTRADIOL	C[C@]12CC[C@H]3[C@@H](CCC4=CC(O)=CC=C34)[C@@H]1CC[C@@]2(O)C#C	5.49503	3.46713
NCGC00185769-01	STIRIPENTOL	CC(C)(C)C(O)\C=C\C1=CC2=C(OCO2)C=C1	6.91783	8.70904
NCGC00016353-08	BUTAMBEN	CCCCOC(=O)C1=CC=C(N)C=C1	9.7717	8.70904
NCGC00249921-01	OMOCONAZOLE	C\C(N1C=CN=C1)=C(\OCCOC2=CC=C(Cl)C=C2)C3=C(Cl)C=C(Cl)C=C3	0.616553	0.97717
NCGC00015819-15	PROPAFENONE HYDROCHLORIDE	CCCNCC(O)COC1=C(C=CC=C1)C(=O)CCC2=CC=CC=C2	2.45454	15.4871
NCGC00253723-01	METHYL 4-ACETAMIDO-5-CHLORO-2-METHOXYBENZOATE	COC(=O)C1=CC(Cl)=C(NC(C)=O)C=C1OC	INACTIVE	INACTIVE
NCGC00167808-02	FANANSERIN	FC1=CC=C(C=C1)N2CCN(CCCN3C4=C5C(=CC=CC5=CC=C4)S3(=O)=O)CC2	0.0549503	0.0776194
NCGC00016012-12		CN(C)CCCN1C2=CC(=CC=C2SC3=C1C=CC=C3)C(F)(F)F	INACTIVE	27.5404
NCGC00160555-02	NIFURSOL	OC1=C(C=C(C=C1N(=O)=O)N(=O)=O)C(=O)N\N=C\C2=CC=C(O2)N(=O)=O	0.245454	1.94971
NCGC00186653-01		CN1CCN(CCCN2C3=CC(=CC=C3SC4=C2C=CC=C4)C(F)(F)F)CC1	3.89018	17.3768
NCGC00015542-07	IBUDILAST	CC(C)C(=O)C1=C2C=CC=CN2N=C1C(C)C	INACTIVE	INACTIVE
NCGC00018139-07	IPRIFLAVONE	CC(C)OC1=CC2=C(C=C1)C(=O)C(=CO2)C3=CC=CC=C3	INACTIVE	1.73768
NCGC00126098-01		CC1=NN=C2N1C(NC3=C(C)C=C(C)C=C3)=NC4=CC=CC=C24	6.00806	NO_DATA
NCGC00164522-02	[NO STEREO] METHISAZONE	CN1C(=O)\C(=N/NC(N)=S)C2=CC=CC=C12	3.79083	2.51189
NCGC00370995-10		FC(F)(F)C1=CC(NC(=O)C2=CC=NC=C2)=C(C=C1)N3CCCCC3	6.00806	10.684
NCGC00346484-08	ZSTK-474	FC(F)C1=NC2=C(C=CC=C2)N1C3=NC(=NC(=N3)N4CCOCC4)N5CCOCC5	7.5637	1.99526
NCGC00387087-01		CCOC1=NC(NC(=O)CC2=CC(OC)=CC=C2OC)=CC(N)=C1C#N	3.37858	1.19877
NCGC00386837-01		COC1=CC=C(C)C2=C1N=C(NC(=O)C3=CC=NC=C3)S2	0.600806	4.25338
NCGC00346959-09		COC1=CC=C(N(C(=O)OC2=C(C)C=CC=C2C)C3=NC(NC4=CC=C(C=C4)N5CCN(C)CC5)=NC=C3)C(OC)=C1	6.00806	28.1838
NCGC00390386-01		CCCCNC1=NC=C(C(=O)NCC2=CC=C(C=C2)N3C=CN=C3)C(NC4CCC(O)CC4)=N1	0.0189991	0.354813
NCGC00370988-01		ClC1=CC=C(CN[C@H]2CCN(C2)C3=NC=C(Br)C=N3)C(Cl)=C1	0.952213	15.0916
NCGC00116065-01		CCOC1=CC=C(C=C1OCC)C2=NON=C2NC(=O)C3=C(C)C4=C(O3)C(C)=C(C)C=C4	2.39185	NO_DATA
NCGC00015767-10	OXYBUTYNIN CHLORIDE	CCN(CC)CC#CCOC(=O)C(O)(C1CCCCC1)C2=CC=CC=C2	2.6837	INACTIVE
NCGC00378596-07	ENTOSPLETINIB	C1CN(CCO1)C2=CC=C(NC3=NC(=CN4C=CN=C34)C5=CC6=C(C=NN6)C=C5)C=C2	2.13174	3.01116
NCGC00161405-02	INDORENATE HYDROCHLORIDE	COC(=O)C(CN)C1=CNC2=CC=C(OC)C=C12	26.837	INACTIVE
NCGC00025207-12		CCOC(=O)C(C#N)C1C2=CC(Br)=CC=C2OC(N)=C1C(=O)OCC	9.52213	NO_DATA
NCGC00091073-07	DIMPYLATE	CCOP(=S)(OCC)OC1=CC(C)=NC(=N1)C(C)C	0.97717	0.489745
NCGC00253698-01		CC(=O)C1=CC2=C(S1)C=CC=C2	INACTIVE	INACTIVE
NCGC00166207-02	CRIDANIMOD	OC(=O)CN1C2=C(C=CC=C2)C(=O)C3=C1C=CC=C3	INACTIVE	INACTIVE
NCGC00253704-01		COC(=O)C1=NC(Cl)=C(Cl)N=C1N	INACTIVE	INACTIVE
NCGC00015856-10	PROCHLORPERAZINE MALEATE	CN1CCN(CCCN2C3=C(SC4=C2C=C(Cl)C=C4)C=CC=C3)CC1	15.4871	21.8761
NCGC00128839-01		ClC1=CC=C(OCCSC2=NC(=NC3=CC(=O)NN23)C4=CC=CS4)C=C1	9.52213	0.630957
NCGC00263896-03	LOBENDAZOLE	CCOC(=O)NC1=NC2=CC=CC=C2N1	30.1116	1.99526
NCGC00090974-01	DIETHYL PHTHALATE	CCOC(=O)C1=CC=CC=C1C(=O)OCC	INACTIVE	INACTIVE
NCGC00379046-01		FC(F)(Cl)C1=CC(=NC2=CC(=NN12)C(=O)NCC3=CC=CS3)C4=CC=CO4	21.3174	2.13174
NCGC00370772-05		BrC1=CC=C(CN2C=NC=C2CN3C=C(C(=O)N4CCOCC4)C(=C3)C5=CC=CC6=C5C=CC=C6)C=C1	0.075637	0.354813
NCGC00101852-01		CCOC1=CC=C(NC(=O)CN2C=C(C(=O)C3=CC=CO3)C4=CC=CC=C24)C=C1	0.477237	NO_DATA
NCGC00386816-01		OC1=CC(O)=C(C=C1)C2=CSC(NC3=CC(=C(C=C3)C#N)C(F)(F)F)=N2	1.50916	6.30957
NCGC00371074-02		ClC1=CC(COC2=NC(=CN=C2)N3CCNCC3)=CC=C1	NO_DATA	11.9877
NCGC00347065-01		C(NC1=NC(=NC2=C1CCCC2)N3CCOC4=C3C=CC=C4)C5=CC=CC=C5	5.35469	2.13174
NCGC00378707-01		CN1C(C)=CC2=C(N=C(N=C12)N3CCCC3)N4CCCC4	1.0684	3.37858
NCGC00378929-01		COC1=C(C=CC(NC2=NC3=C(CCCC3C4=CC=C(F)C=C4)S2)=C1)N5C=NC(C)=C5	4.77237	3.01116
NCGC00379188-02		CC1=CC(=NC2=CC=CC=C12)N3CCCCC3	26.837	NO_DATA
NCGC00386312-05		CNC(=O)C1=CC(OC2=CC=C(NC3=NC(NC4=CC=CC(NC(=O)C=C)=C4)=C(F)C=N3)C=C2)=CC=N1	1.89991	4.77237
NCGC00386886-01		CCCOC1=CC=C(C=C1)C2=NC3=C(C=CC=C3)C(OC)=N2	NO_DATA	INACTIVE
NCGC00018250-06		ClC1=CC=C(CSC(CN2C=CN=C2)C3=C(Cl)C=C(Cl)C=C3)C=C1	0.436486	0.549503
NCGC00015798-11	DEXPROPRANOLOL HYDROCHLORIDE	CC(C)NC[C@@H](O)COC1=C2C=CC=CC2=CC=C1	INACTIVE	NO_DATA
NCGC00181026-02	[NO STEREO] ROBENIDINE HYDROCHLORIDE	ClC1=CC=C(C=C1)\C=N\NC(=N)N\N=C/C2=CC=C(Cl)C=C2	3.46713	1.73768
NCGC00015403-05		CCOC(=O)C1=CN=C2N(CC)N=CC2=C1NN=C(C)C	10.964	3.89018
NCGC00164512-02	GUAIACOL CARBONATE	COC1=C(OC(=O)OC2=C(OC)C=CC=C2)C=CC=C1	INACTIVE	INACTIVE
NCGC00378983-01	PF-04457845	FC(F)(F)C1=CN=C(OC2=CC(C=C3CCN(CC3)C(=O)NC4=NN=CC=C4)=CC=C2)C=C1	13.4504	INACTIVE
NCGC00263171-08	SERDEMETAN	C(CC1=CNC2=CC=CC=C12)NC3=CC=C(NC4=CC=NC=C4)C=C3	3.79083	10.684
NCGC00386926-01		O=N(=O)C1=CC=CC2=C1N=C(CNC3=NC(=NC4=C3N=CN4C5=CSC=C5)N6CCOCC6)N2	1.34504	NO_DATA
NCGC00371091-01		CC1=CC(C)=C(NC(=O)N(CC2=CC3=C(C=C2)C4=CC=CC=C4C3)C5CCCCCC5)C(C)=C1	NO_DATA	NO_DATA
NCGC00386156-06		CC1=NC(C#CC2=CC=NC(Cl)=C2)=C(C)N1C3=CC=C(OC(F)(F)F)C=C3	15.0916	3.98107
NCGC00095709-02	TANSHINONE IIA	CC1=COC2=C1C(=O)C(=O)C3=C2C=CC4=C3CCCC4(C)C	NO_DATA	INACTIVE
NCGC00370872-07		O=C(COC1=C2C=CNC(=O)C2=CC=C1)C3=CC=CC=C3	26.837	6.30957
NCGC00122369-01		CC1=CC=CC=C1CNC(=O)CCCN2C(=O)C3=CC=CN3C4=CC=CN=C24	1.6933	1.58489
NCGC00370894-01		BrC1=CC(=CC=C1)C2=NCC(=O)NC3=C2OC4=C3C=CC=C4	30.1116	NO_DATA
NCGC00386908-01		COC1=CC2=NC3=C(C=C2C=C1)C(NC(=O)C4=CC=CO4)=NN3C	9.52213	16.933
NCGC00378767-02	ORTERONEL	CNC(=O)C1=CC=C2C=C(C=CC2=C1)[C@@]3(O)CCN4C=NC=C34	11.9877	39.8107
NCGC00141022-01		COC1=CC=C(NC(=O)CN2C=C(C(=O)C3=CC=CS3)C4=C2C=CC=C4)C=C1	1.34504	INACTIVE
NCGC00346882-01		C[C@H](NC(=O)C1=C(OCC2=CC=C(Cl)C=C2)C=CS1)C3=CC=CC=C3	7.5637	23.9185
NCGC00378959-01		CC1=CC=C(O)C=C1NC2=CC=NC(NC3=CC(=CC=C3)C(N)=O)=N2	3.37858	0.848661
NCGC00386637-01		COC1=CC(=CC=C1)C(=O)NCCNC2=NC3=CC(C)=CC(C)=C3C=C2C#N	0.301116	0.16933
NCGC00166170-02	CARBOFENOTION	CCOP(=S)(OCC)SCSC1=CC=C(Cl)C=C1	1.0684	0.794328
NCGC00015659-13	MEXILETINE HYDROCHLORIDE	CC(N)COC1=C(C)C=CC=C1C	INACTIVE	INACTIVE
NCGC00016622-08	HYCANTHONE	CCN(CC)CCNC1=C2C(=O)C3=C(SC2=C(CO)C=C1)C=CC=C3	INACTIVE	13.8029
NCGC00167754-02	TALNIFLUMATE	FC(F)(F)C1=CC=CC(NC2=C(C=CC=N2)C(=O)OC3OC(=O)C4=C3C=CC=C4)=C1	INACTIVE	INACTIVE
NCGC00161634-06	[NO STEREO] ARTEMISININ	C[C@@H]1CC[C@H]2[C@@H](C)C(=O)O[C@@H]3O[C@@]4(C)CC[C@@H]1C23OO4	INACTIVE	NO_DATA
NCGC00166124-03	BENZYL CINNAMATE	O=C(OCC1=CC=CC=C1)C=CC2=CC=CC=C2	NO_DATA	INACTIVE
NCGC00160484-02	ETAFENONE HYDROCHLORIDE	CCN(CC)CCOC1=C(C=CC=C1)C(=O)CCC2=CC=CC=C2	30.9008	24.5454
NCGC00166258-02	ISOPENTYL P-DIMETHYLAMINOBENZOATE	CC(C)CCOC(=O)C1=CC=C(C=C1)N(C)C	INACTIVE	NO_DATA
NCGC00249897-01	NITROMERSOL	CC1=C2O[Hg]C2=C(C=C1)N(=O)=O	0.97717	0.616553
NCGC00263540-01	[NO STEREO] ASENAPINE	CN1C[C@@H]2[C@@H](C1)C3=C(OC4=CC=C(Cl)C=C24)C=CC=C3	38.9018	13.8029
NCGC00015659-14		CC(N)COC1=C(C)C=CC=C1C	INACTIVE	INACTIVE
NCGC00091080-03		CN(C)C1=CC=C(C=C1)\N=N\S([O-])(=O)=O	5.30406	0.91645
NCGC00379036-01		C1CC(CCN1)NC2=NC(=CC=C2)C3=CN=C4C=CC=CN34	37.9083	1.0684
NCGC00387445-01		COC1=CC(=CC(OC)=C1)C2=NC3=C(C=C2)C(=NN3)C4=CC=C(F)C=C4	8.48661	1.58489
NCGC00070736-03	IMIQUIMOD	CC(C)CN1C=NC2=C1C3=C(C=CC=C3)N=C2N	INACTIVE	INACTIVE
NCGC00386859-01		COC(=O)CN1N=C(C2=C1C=CC=C2)C3=CC(OC)=CC=C3	15.0916	13.4504
NCGC00386578-02		C(CC1=CNC2=CC=CC=C12)NC3=CC=CC(NC4=CC=NC=C4)=C3	1.89991	6.74115
NCGC00139545-01		COC1=CC=CC=C1NC2=NC(=NC3=CC=CC=C23)C4=C(F)C=CC=C4	26.837	NO_DATA
NCGC00091823-01	CHRYSOPHANIC ACID	CC1=CC(O)=C2C(=O)C3=C(O)C=CC=C3C(=O)C2=C1	INACTIVE	NO_DATA
NCGC00387258-04		NC(=O)C1=C(NC(=O)C2CCCCC2)SC(NC3=CC=CC=C3)=N1	1.89991	2.13174
NCGC00025207-03		CCOC(=O)C(C#N)C1C2=CC(Br)=CC=C2OC(N)=C1C(=O)OCC	5.35469	NO_DATA
NCGC00370691-04		COC1=CC(CN(CCN)C(=O)C2=CC=CS2)=CC=C1OCC3=CC=CC=C3	0.239185	1.77828
NCGC00402254-02		FC1=CC(NC(=S)C2=CC=NC=C2)=C(C=C1)N3CCCCC3	0.952213	0.674115
NCGC00160478-02	MENADIONE SODIUM BISULFITE ANHYDROUS	CC1(CC(=O)C2=CC=CC=C2C1=O)S([O-])(=O)=O	1.50916	4.46684
NCGC00370705-03		C#CCNCC1=CC2=C(N1)C=CC(OCC3=CC=CC=C3)=C2	6.74115	10.684
NCGC00098819-02		FC(F)(F)C(=O)NC1=C(C(=O)NC2=CC(Cl)=CC=C2)C3=C(CCCC3)S1	1.99135	2.50696
NCGC00015838-06	PROPIOPROMAZINE HYDROCHLORIDE	CCC(=O)C1=CC=C2SC3=C(C=CC=C3)N(CCCN(C)C)C2=C1	INACTIVE	13.8029
NCGC00164530-03	CINROMIDE	CCNC(=O)\C=C\C1=CC(Br)=CC=C1	INACTIVE	INACTIVE
NCGC00016258-06	MENADIONE	CC1=CC(=O)C2=C(C=CC=C2)C1=O	1.0964	3.89018
NCGC00166245-04		NC1=CC2=NC3=CC(N)=CC=C3C=C2C=C1	NO_DATA	13.8029
NCGC00263196-02		CC(C)(C)C1=CC(C(O)=O)=C(NC(=O)NC2=CC3=C(NN=C3)C=C2)S1	1.6933	2.23872
NCGC00263159-08	OSI-930	FC(F)(F)OC1=CC=C(NC(=O)C2=C(NCC3=CC=NC4=C3C=CC=C4)C=CS2)C=C1	6.00806	5.62341
NCGC00379115-01		FC1=CC(=CC(=C1)C2=NC(=NO2)C3=NC=CC=C3)C#N	INACTIVE	INACTIVE
NCGC00117429-01		COC1=CC=C(CNC(=O)C2=C(Cl)C=NC(SCC3=C(F)C=CC=C3)=N2)C=C1	1.89991	INACTIVE
NCGC00378633-01		O=C(NC1=CNC2=NC=C(C=C12)C3=CC=C(C=C3)C#N)C4=CC=CN=C4	1.89991	2.13174
NCGC00370919-01	PRINABEREL	OC1=CC(C=C)=C2OC(=NC2=C1)C3=CC=C(O)C(F)=C3	6.74115	2.23872
NCGC00386690-01		O=C(NCCCN1C=CN=C1)C2=NOC(=C2)C3=CC=CO3	2.13174	15.0916
NCGC00345829-02		CSC1=CC(NC2=NC3=C(C=N2)C=C(C(=O)N3C)C4=C(Cl)C=CC=C4Cl)=CC=C1	0.848661	INACTIVE
NCGC00386348-01		CSC1=CC(NC2=NC3C(C=N2)C=C(C(=O)N3C)C4=C(Cl)C=CC=C4Cl)=CC=C1	0.952213	INACTIVE
NCGC00166205-02	FLUAZURON	FC1=CC=CC(F)=C1C(=O)NC(=O)NC2=CC=C(Cl)C(OC3=C(Cl)C=C(C=N3)C(F)(F)F)=C2	2.13174	4.46684
NCGC00016634-04	ACEPROMAZINE MALEATE	CN(C)CCCN1C2=CC(=CC=C2SC3=C1C=CC=C3)C(C)=O	INACTIVE	1.23018
NCGC00090680-06	CARBARIL	CNC(=O)OC1=C2C=CC=CC2=CC=C1	NO_DATA	27.5404
NCGC00179642-03	ISOCONAZOLE	ClC1=CC(Cl)=C(C=C1)C(CN2C=CN=C2)OCC3=C(Cl)C=CC=C3Cl	0.10964	0.154871
NCGC00167430-04	TIOCONAZOLE	ClC1=C(COC(CN2C=CN=C2)C3=C(Cl)C=C(Cl)C=C3)C=CS1	0.138029	0.0870904
NCGC00018139-05	IPRIFLAVONE	CC(C)OC1=CC2=C(C=C1)C(=O)C(=CO2)C3=CC=CC=C3	INACTIVE	INACTIVE
NCGC00378815-02		FC(F)(F)C1=CC(CNC2=NC(NCC3=CC=C(C=C3)N(=O)=O)=C4N=CNC4=N2)=CC=C1	0.10684	0.316228
NCGC00370858-01		CCC(COC)N1N=NC2=C(NC3=CC=C(OC)C=C3C)N=C(C)C=C12	10.684	INACTIVE
NCGC00386260-01	PD-168393	BrC1=CC(NC2=NC=NC3=CC=C(NC(=O)C=C)C=C23)=CC=C1	1.6933	2.23872
NCGC00387776-01		CC1=CC(NC2=NC(=NC3=CC=CC=C23)C4=CC=CC=C4)=NN1	2.13174	28.1838
NCGC00346677-07		NC1=NC(NCCNC2=NC=C(N3C=CN=C3)C(=N2)C4=CC=C(Cl)C=C4Cl)=CC=C1N(=O)=O	0.0674115	0.112202
NCGC00379245-06		O=C(CSC1=NC2=C(SCC2)C(=O)N1C3=CC=CC=C3)NC4=NC=C(C=C4)C5=CC=CC=C5	5.35469	2.6837
NCGC00387273-02		FC1=CC=C(C=C1)C2=C(NC(=N2)C3=C(F)C=CC=C3)C4=CC=NC=C4	0.0952213	1.99526
NCGC00344859-04		CC(C)(C)C1=CC=C(C=C1)C(=O)NC2=CN3C=C(C=CC3=N2)N4C=CN=C4	0.337858	2.13174
NCGC00378993-02	JWH-073	CCCCN1C=C(C(=O)C2=C3C=CC=CC3=CC=C2)C4=C1C=CC=C4	INACTIVE	INACTIVE
NCGC00163778-09	ENILCONAZOLE SULFATE	ClC1=CC(Cl)=C(C=C1)C(CN2C=CN=C2)OCC=C	0.362537	0.574582
NCGC00163919-02	NITROTHAL-ISOPROPYL	CC(C)OC(=O)C1=CC(=CC(=C1)C(=O)OC(C)C)N(=O)=O	INACTIVE	NO_DATA
NCGC00015426-09	FURAFYLLINE	CN1C(=O)N(CC2=CC=CO2)C3=C(NC(C)=N3)C1=O	INACTIVE	1.54871
NCGC00161601-02	SULINDAC SULFIDE	CSC1=CC=C(\C=C2\C(C)=C(CC(O)=O)C3=C2C=CC(F)=C3)C=C1	15.4871	15.4871
NCGC00164633-02	NISOLDIPINE	COC(=O)C1=C(C)NC(C)=C(C1C2=C(C=CC=C2)N(=O)=O)C(=O)OCC(C)C	2.45454	0.870904
NCGC00094381-06	[NO STEREO] SEMAXANIB	CC1=CC(C)=C(N1)C=C2C(=O)NC3=C2C=CC=C3	4.36486	3.89018
NCGC00164559-03		CNCC[C@H](OC1=C2C=CC=CC2=CC=C1)C3=CC=CS3	4.36486	15.4871
NCGC00253592-01	MENADIOL	CC1=CC(O)=C2C=CC=CC2=C1O	1.23018	3.09008
NCGC00371147-01		COC1=CC(CNC(=O)NC2=NC(=CS2)C3=CC=NC=C3)=CC=C1	0.26837	2.51189
NCGC00378706-01		ClC1=CC=C2N3C=NC(C4=NOC(=N4)C5CC5)=C3N6CCN=C6C2=C1	26.837	INACTIVE
NCGC00402353-02		CC1=C(C(C2=CC=CO2)C3=C(CCCC3=O)N1)C(=O)NC4=CC(Cl)=CC=C4Cl	1.0684	0.446684
NCGC00386828-02		CN1C(CO)=C(C2=C1C=CC(=C2)N(=O)=O)C3=CC=CC=C3	11.9877	37.9083
NCGC00386556-01	NS-11394	CC(C)(O)C1=CC=C2N(C=NC2=C1)C3=CC=CC(=C3)C4=CC=CC=C4C#N	23.9185	7.94328
NCGC00387487-01		CC(C)N1N=C(C#CC2=CC=CC=C2)C3=C1N=CN=C3N	23.9185	30.1116
NCGC00351745-02	DIPRAGLURANT	FC1=CN2C=C(CCC#CC3=NC=CC=C3)N=C2C=C1	10.684	7.5637
NCGC00408848-01		C1CN(CCO1)C2=NC(=CS2)C3=CC=CC=C3	37.9083	INACTIVE
NCGC00370958-01		CC1=NN=C(O1)C2=CC=C3OC=C(C3=C2)C4=CC=C(C=C4)S(C)=O	30.1116	23.9185
NCGC00016410-21	THIABENDAZOLE	N1C(=NC2=C1C=CC=C2)C3=CSC=N3	NO_DATA	INACTIVE
NCGC00024813-16	LEVOPROPRANOLOL	CC(C)NC[C@H](O)COC1=CC=CC2=CC=CC=C12	INACTIVE	NO_DATA
NCGC00164077-02	P-AMINOAZOBENZENE	NC1=CC=C(C=C1)\N=N\C2=CC=CC=C2	9.74171	1.33701
NCGC00183002-01		CC(CCC1=CC2=C(OCO2)C=C1)NN	21.8761	12.3018
NCGC00249937-01	AMIDOFLUMET	COC(=O)C1=CC(Cl)=CC=C1NS(=O)(=O)C(F)(F)F	INACTIVE	INACTIVE
NCGC00249929-01	NETICONAZOLE	CCCCCOC1=C(C=CC=C1)C(=C/SC)\N2C=CN=C2	0.346713	0.275404
NCGC00371008-01		C1CC2=C(N=C(NC3=NC=CC=C3)S2)C4=CNN=C4C1	10.684	2.23872
NCGC00098594-01		COC1=CC=C(OCC(=O)NC2=C(C)C=CC(=C2)C3=NC4=C(S3)C=CC=C4)C=C1	0.26837	1.25893
NCGC00015049-06	APIGENIN	OC1=CC=C(C=C1)C2=CC(=O)C3=C(O2)C=C(O)C=C3O	6.00806	1.12202
NCGC00387471-01		FC1=CC=C(NC2=C3C=C(NCC4=CN=CC=C4)N=CC3=NC=C2C#N)C=C1Cl	0.301116	25.1189
NCGC00274280-01	PIXANTRONE	NCCNC1=C2C(=O)C3=C(C=NC=C3)C(=O)C2=C(NCCN)C=C1	1.89991	0.535469
NCGC00370871-01		FC(F)(F)C1=CC=C(N=C1Cl)N2CCNCC2	37.9083	21.3174
NCGC00390782-01		COC1=CC(=CN=C1)C#CC2=NC=CC=C2	NO_DATA	INACTIVE
NCGC00370983-02		CC1=NC2=CC(=CC=C2S1)C3=CC(F)=CC(=C3)C#N	7.5637	NO_DATA
NCGC00378558-04	N-6022	CC1=CC(=CC=C1N2C(CCC(O)=O)=CC=C2C3=CC=C(C=C3)N4C=CN=C4)C(N)=O	1.6933	2.23872
NCGC00167528-02		CN1C2=C(C3=C1C=CC=C3)C(=O)N(CC4=C(C)NC=N4)CC2	7.76194	1.73768
NCGC00163705-03		NCCNC1=C2C=CC=CC2=CC=C1	NO_DATA	34.6713
NCGC00016354-11	BUTYLPARABEN	CCCCOC(=O)C1=CC=C(O)C=C1	17.3768	19.4971
NCGC00178831-03		C[N+]1=C2C=C(N)C=CC2=CC3=CC=C(N)C=C13	7.76194	15.4871
NCGC00253630-01	IMINODIBENYL	C1CC2=C(NC3=CC=CC=C13)C=CC=C2	21.8761	6.16553
NCGC00386319-04		CC1=C(CCNC(=O)C2=CC=CS2)C3=CC=CC=C3N1	11.9877	2.39185
NCGC00098810-01		COC1=CC=C(OC)C(\C=C(/C#N)C2=NC3=CC=CC=C3C(=O)N2)=C1	1.6933	NO_DATA
NCGC00346747-01		CC(O)(C#CC1=CC2=C(CCN2C3=NC(N)=NC=C3Cl)C=C1)C4=NC=CS4	1.19877	1.25893
NCGC00387272-01		FC1=CC=C(C=C1)C2=C(NC(=N2)C3=C(F)C=CC=C3F)C4=CC=NC=C4	0.239185	INACTIVE
NCGC00378698-01		COC1=CC(=CC(OC)=C1)C(=O)NC2=CC=C(Cl)C(=C2)C3=NC4=CC=C(C=C4N3)N(C)C	0.600806	1.58489
NCGC00370853-02		CON(C)C(=O)[C@H](O)[C@H](CC1=CC=CC=C1)NC(=O)C2=CC3=CC(Cl)=CC=C3N2	3.01116	12.5893
NCGC00402231-02		CC1=CC=CC(C)=C1OCC2=CC(=NO2)C(=O)N3CCC(CC3)C4=CC=NC=C4	0.535469	1.50916
NCGC00386930-01		CC1=NC2=C(C(N)=C(S2)C(=O)NCC3=CC=NC=C3)C(C)=C1Cl	0.674115	INACTIVE
NCGC00379102-02		COC1=CC=C(C=C1)C2=CN=C(O2)C3=C4C(=CC=C3)C(=O)C5=C4C=CC=C5	4.14475	INACTIVE
NCGC00166158-02	[NO STEREO] PHOXIM, (E)-|[NO STEREO] PHOXIM	CCOP(=S)(OCC)O\N=C(/C#N)C1=CC=CC=C1	1.54871	1.0964
NCGC00166227-02	XENALIPIN	OC(=O)C1=C(C=CC=C1)C2=CC=C(C=C2)C(F)(F)F	INACTIVE	INACTIVE
NCGC00091635-09	FENTHION	COP(=S)(OC)OC1=CC(C)=C(SC)C=C1	6.16553	1.23018
NCGC00015610-17	LEFLUNOMIDE	CC1=C(C=NO1)C(=O)NC2=CC=C(C=C2)C(F)(F)F	3.46713	NO_DATA
NCGC00160527-03		CCOC1=CC(N)=C(Cl)C=C1C(=O)NCC2CN(CC3=CC=C(F)C=C3)CCO2	0.436486	0.436486
NCGC00346880-03	INDIPLON	CN(C(C)=O)C1=CC=CC(=C1)C2=CC=NC3=C(C=NN23)C(=O)C4=CC=CS4	10.684	INACTIVE
NCGC00371153-01		OC1=CC(CNC(=O)NC2=NC(=CS2)C3=CC=NC=C3)=CC=C1	0.535469	3.79083
NCGC00379225-02		CC(C)C1=CC(=C(NC(=O)C2=CC=CS2)C=C1)C3=NC4=C(NC3=O)C=CC=C4	3.79083	NO_DATA
NCGC00346940-02	CGP-60474	OCCCNC1=CC(=CC=N1)C2=NC(NC3=CC=CC(Cl)=C3)=NC=C2	7.5637	7.94328
NCGC00378928-02		CC(C)N1C=NC2=C1N=C(NCCO)N=C2NC3=CC=CC(Cl)=C3	11.9877	21.3174
NCGC00379127-01		CC1=NC(=CC=C1)C#CC2=CC(=CC(F)=C2)C#N	INACTIVE	INACTIVE
NCGC00181775-02		CN(C)C1=CC2=C(C=C1)N=C3C=C(C)C(N)=CC3=[S+]2	0.682892	0.811619
NCGC00015012-09	ALAPROCLATE	CC(N)C(=O)OC(C)(C)CC1=CC=C(Cl)C=C1	12.3018	17.3768
NCGC00015817-14	PROMETHAZINE HYDROCHLORIDE	CC(CN1C2=C(SC3=C1C=CC=C3)C=CC=C2)N(C)C	10.964	10.964
NCGC00160438-02	FANETIZOLE	C(CC1=CC=CC=C1)NC2=NC(=CS2)C3=CC=CC=C3	4.36486	8.70904
NCGC00247701-01		CC(CC1=CC2=C(OCO2)C=C1)NO	43.277	6.11304
NCGC00253733-01	2-BROMO-6-METHOXYNAPHTHALENE	COC1=CC2=CC=C(Br)C=C2C=C1	NO_DATA	INACTIVE
NCGC00378784-01		CC1=CC(C)=C2C(N)=C(SC2=N1)C(=O)NCC3=CC=C(Cl)C=C3	0.674115	0.891251
NCGC00347064-06		COC1=C2N=C(N=C(NCC3=CC=CC=C3)C2=CC=C1)N4C(N)=NC5=C4C=CC=C5	7.5637	2.6837
NCGC00274030-11	INFIGRATINIB	CCN1CCN(CC1)C2=CC=C(NC3=CC(=NC=N3)N(C)C(=O)NC4=C(Cl)C(OC)=CC(OC)=C4Cl)C=C2	9.52213	14.1254
NCGC00348215-04	BEDAQUILINE	COC1=NC2=C(C=C(Br)C=C2)C=C1[C@@H](C3=CC=CC=C3)[C@@](O)(CCN(C)C)C4=CC=CC5=C4C=CC=C5	18.9991	5.62341
NCGC00261984-01	FLURETOFEN	FC1=C(C=CC=C1)C2=CC=C(C=C2)C#C	26.837	10.684
NCGC00016853-06	NABUMETONE	COC1=CC2=C(C=C1)C=C(CCC(C)=O)C=C2	13.8029	17.3768
NCGC00262923-01		ClC1=CC=C2OC3=C(C=CC=C3)C(=O)NC2=C1	3.89018	INACTIVE
NCGC00166259-02	ETOCRYLENE	CCOC(=O)C(C#N)=C(C1=CC=CC=C1)C2=CC=CC=C2	6.16553	INACTIVE
NCGC00094525-09	DIURON	CN(C)C(=O)NC1=CC(Cl)=C(Cl)C=C1	INACTIVE	INACTIVE
NCGC00387147-01		O=C1N=C(SC2=CC=CC=C12)C3=NC=CC=C3	37.9083	18.9991
NCGC00379004-01		OC1=CC=C(C=C1)C2=CN=C3C=CC(NCC4=CC=CO4)=NN23	0.535469	1.19877
NCGC00402348-02	[NO STEREO] PQ-10	COC1=CC2=NC=NC(N3CCC(C3)OC4=CN=C5C=CC=CC5=N4)=C2C=C1OC	3.79083	2.6837
NCGC00386909-03		COC1=C(C=CC=C1)C(=O)NC2=CC(NC(=O)C3=CC(C)=CC=C3)=CC=C2	1.50916	INACTIVE
NCGC00099121-01		ClC1=C(\C=C(\C#N)C2=NC3=CC=CC=C3C(=O)N2)C=CC=C1	INACTIVE	INACTIVE
NCGC00168259-02		COC1=CC(Br)=C(OC)C=C1CCN	46.3124	NO_DATA
NCGC00018254-08	BIFONAZOLE	C1=CN(C=N1)C(C2=CC=CC=C2)C3=CC=C(C=C3)C4=CC=CC=C4	0.0123018	0.0436486
NCGC00015826-13	PERPHENAZINE	OCCN1CCN(CCCN2C3=C(SC4=C2C=C(Cl)C=C4)C=CC=C3)CC1	15.4871	15.4871
NCGC00182057-03		CC1=C(C)C(CC2=CNC=N2)=CC=C1	1.54871	6.16553
NCGC00160655-03	TENONITROZOLE	O=C(NC1=NC=C(S1)N(=O)=O)C2=CC=CS2	9.7717	15.4871
NCGC00247624-05	TANSHINONE I	CC1=COC2=C1C(=O)C(=O)C3=C4C=CC=C(C)C4=CC=C23	1.34504	1.50916
NCGC00387770-01		ClC1=CC=C(NC(=O)C2=CC=CC=C2NCC3=CC=NC=C3)C=C1	1.50916	6.74115
NCGC00139155-01		CC1=C(Cl)C=C(C=C1)N2N=CC3=C2N=CN=C3NCCCN4C=CN=C4	0.379083	1.99526
NCGC00161398-07		CN1C=C(\C=C2/C(=O)NC3=CC=CN=C23)C4=C1C=CC=C4	1.89991	3.37858
NCGC00370710-02		BrC1=C(OCC(=O)NC2=CN=CC=C2)C=CC3=CC=CC=C13	0.477237	28.1838
NCGC00387483-01		COC(=O)C1=CC2=C(C=C(C=C2N1O)C3=CC=CC=C3)C(F)(F)F	33.7858	26.837
NCGC00253677-01	2-CHLORO-6,7-DIMETHOXY-4-QUINAZOLINAMINE	COC1=CC2=NC(Cl)=NC(N)=C2C=C1OC	INACTIVE	INACTIVE
NCGC00178369-05		CC(CC1=CC=CC(=C1)C(F)(F)F)NCCOC(=O)C2=CC=CC=C2	0.309008	0.489745
NCGC00018258-10		ClC1=CC=C(COC(CN2C=CN=C2)C3=C(Cl)C=C(Cl)C=C3)C=C1	0.309008	0.0691783
NCGC00262964-01		CCOC1=C(OCC2CNCCO2)C=CC=C1	INACTIVE	INACTIVE
NCGC00135542-01		CCOC(=O)C1=CC=C(NC(=O)CSC2=NC3=C(NC4=C3C=CC=C4)C(=O)N2C)C=C1	4.77237	0.281838
NCGC00390423-01		FC(F)(F)C1=CC(NC(=O)C2=CC=CC=C2NCC3=CC=NC=C3)=CC=C1	1.34504	INACTIVE
NCGC00386188-01	MK-8776	CN1C=C(C=N1)C2=C3N=C([C@@H]4CCCNC4)C(Br)=C(N)N3N=C2	NO_DATA	INACTIVE
NCGC00408901-01		FC(F)(F)C1=NC2=C(C=CC3=NC(=CN23)C4=NN=CO4)C(=C1)C(F)(F)F	INACTIVE	INACTIVE
NCGC00378943-02		NC(=O)C1=CC=CC=C1NC2=NC(NC3=CC=CC(O)=C3)=NC=C2	4.25338	39.8107
NCGC00370920-01		CC1=C(CCNC(=O)C2=CC=CC=C2F)C3=C(N1)C=CC=C3	10.684	3.01116
NCGC00408885-01		CCCCC1=C(NC2=NC=CN=C12)C3=CC=C(OC)C=C3	1.6933	INACTIVE
NCGC00371145-02		CN1N=C(N=C2C(=O)N(C)C(=O)N=C12)C3=CC=C(C=C3)C(F)(F)F	0.075637	INACTIVE
NCGC00141976-01		CC1=CC(C)=C(NC(=O)CN2C=C(C(=O)C3=CC=CO3)C4=C2C=CC=C4)C=C1	0.600806	0.477237
NCGC00163906-02	PENTACHLOROANILINE	NC1=C(Cl)C(Cl)=C(Cl)C(Cl)=C1Cl	10.0262	3.6613
NCGC00249415-01	FABESETRON	CC1=C(C[C@H]2CCC3=C(C)C4=C(C=CC=C4)N3C2=O)N=CN1	2.39185	0.425338
NCGC00386217-04		COC1=CC(NC(=O)C2=NC=CC=C2)=CC=C1Cl	37.9083	INACTIVE
NCGC00347067-01		NS(=O)(=O)C1=CC=C(NC2=CC(=O)C3=CC=CC=C3C2=O)C=C1	0.0952213	NO_DATA
NCGC00181134-01	HALOPROGIN	ClC1=CC(Cl)=C(Cl)C=C1OCC#CI	7.5637	2.39185
NCGC00345496-02	LOMEGUATRIB	NC1=NC2=C(NC=N2)C(OCC3=CC(Br)=CS3)=N1	1.0684	39.8107
[truncated: 3,249 more rows]

## Sheet: Fig2 Activators vs Inhibitors
Sample ID	Common Name	SMILES	CYP3A4 LogAC50	CYP3A7 LogAC50		Notes:
NCGC00017248-03	EMBELIN	CCCCCCCCCCCC1=C(O)C(=O)C=C(O)C1=O	4	4.55		Inhibitors shown as +logAC50
NCGC00168265-02	LYSERGIDE	CCN(CC)C(=O)[C@H]1CN(C)[C@@H]2CC3=CNC4=C3C(=CC=C4)C2=C1		5.08171		Activators shown as -logAC50
NCGC00244580-01		CCCCCCCCCC(CC)C1=CC=C(C=C1)S(O)(=O)=O	5.16136	5.12386		When data is present for one enzyme and absent for the other, data was not included in the graph
NCGC00263230-01		COC1=CC=CC=C1C2=CC=CC(=C2)C3=C(O)C4=CC(C#N)=C(Cl)C=C4NC3=O	4.9	6.05		Inactive compound for only one enzyme was assigned the value = 4
NCGC00167547-02	AGARICIC ACID	CCCCCCCCCCCCCCCCC(C(O)=O)C(O)(CC(O)=O)C(O)=O	4.41003	4.51003		Inactive compounds for both enzymes were excluded
NCGC00160664-03	NITROXOLINE	OC1=C2N=CC=CC2=C(C=C1)N(=O)=O	4.41003	4.71003
NCGC00247692-01		COC1=C2OCOC2=CC(CC(C)N)=C1		5.37994
NCGC00183855-01	FENCLOFENAC	OC(=O)CC1=C(OC2=C(Cl)C=C(Cl)C=C2)C=CC=C1	4	4.46003
NCGC00249417-02	ATACIGUAT	ClC1=CC=C(S1)S(=O)(=O)NC2=C(C=C(Cl)C=C2)C(=O)NC3=CC=C(C=C3)S(=O)(=O)N4CCOCC4	5.66003	5.31003
NCGC00016423-15	GOSSYPOL, (R)-|GOSSYPOL|GOSSYPOL, (S)-	CC(C)C1=C(O)C(O)=C(C=O)C2=C(O)C(=C(C)C=C12)C3=C(O)C4=C(C=C3C)C(C(C)C)=C(O)C(O)=C4C=O	4.86003	4.86003
NCGC00384191-01		CNC1=NC(=CC(NCC2=CC=C(NS(C)(=O)=O)C=C2Cl)=N1)C3=NC=CC=C3	4.42127	5.02127
NCGC00356637-01		CNS(=O)(=O)C1=CC=C(CC2=C(O)N(N=C2C3=CC=CC(=C3)C4=CC=CC=C4)C5=NC(=CS5)C(O)=O)C=C1	4.42127	5.4
NCGC00378583-01		O[C@H]([C@H](CC1CCCCC1)NC(=O)[C@@H](CC2=CSC=N2)NC(=O)C3=NC4=C(N3)C=CC=C4)[C@@H](O)C5CC5	5.67127	5.05
NCGC00356638-01		NC(=O)C1=CC=C(CC2=C(O)N(N=C2C3=CC=CC(=C3)C4=CC=CC=C4)C5=NC(=CS5)C(O)=O)C=C1	4.42127	5.02127
NCGC00247725-01		CCN(CC)CCC1=CNC2=C1C=CC=C2		4.77877
NCGC00263167-01	SNS-032	CC(C)(C)C1=CN=C(CSC2=CN=C(NC(=O)C3CCNCC3)S2)O1	4.75	5.05
NCGC00159395-04	PHENICARBAZIDE	NC(=O)NNC1=CC=CC=C1	4	4.86003
NCGC00164486-04	[NO STEREO] CYCLOVALONE	COC1=CC(C=C2CCCC(=CC3=CC(OC)=C(O)C=C3)C2=O)=CC=C1O	4.86003	4.81003
NCGC00188863-02	DRONEDARONE HYDROCHLORIDE	CCCCN(CCCC)CCCOC1=CC=C(C=C1)C(=O)C2=C(CCCC)OC3=C2C=C(NS(C)(=O)=O)C=C3	4	4.81003
NCGC00164283-07		CCCCCCCCCCCCCCCC[N+](C)(C)C	4.91003	4.41003
NCGC00263580-01		CC1=C(SC2=CC=NC=C2)C3=C(C=C1)N=C(N)NC3=O	4	-7.01003
NCGC00247675-01		COC1=CC(CC(C)C)=CC(OC)=C1OC		4.81465
NCGC00091351-03	M-DINITROBENZENE	O=N(=O)C1=CC(=CC=C1)N(=O)=O	4.75576	4
NCGC00090750-04	4,4'-DICHLORODIPHENYL SULFONE	ClC1=CC=C(C=C1)S(=O)(=O)C2=CC=C(Cl)C=C2	4.84358
NCGC00386772-02		CCCC(=O)C1CCN(CC1)C2=C3CN(CCC3=NC=N2)C(=O)C4=CC=C(C=C4)C5=CC=CC=C5	6.02127	5.7
NCGC00379140-01		CC1=CC=C2NC(=O)C(C3=NN(C(C3)C4=CC=C(Br)C=C4)C(=O)CCC(O)=O)=C(C5=CC=CC=C5)C2=C1	5.02127	5.3
NCGC00015675-08	MILRINONE	CC1=C(C=C(C#N)C(=O)N1)C2=CC=NC=C2	4.49886	4
NCGC00091483-03	4-TERT-BUTYLCATECHOL	CC(C)(C)C1=CC(O)=C(O)C=C1	4.84886	5.29886
NCGC00095042-06	THIOTEPA	S=P(N1CC1)(N2CC2)N3CC3	4.14266	4.49266
NCGC00018200-12	PHENOLPHTHALEIN	OC1=CC=C(C=C1)C2(OC(=O)C3=C2C=CC=C3)C4=CC=C(O)C=C4	5.51003	6.81003
NCGC00016311-19	PHENTOLAMINE HYDROCHLORIDE	CC1=CC=C(C=C1)N(CC2=NCCN2)C3=CC=CC(O)=C3	4	5.61003
NCGC00091195-08	HEXACHLOROPHENE	OC1=C(Cl)C=C(Cl)C(Cl)=C1CC2=C(O)C(Cl)=CC(Cl)=C2Cl	5.66003	5.01003
NCGC00274277-01	BUTRIPTYLINE	CC(CC1C2=C(CCC3=C1C=CC=C3)C=CC=C2)CN(C)C	4	4.81003
NCGC00181337-03	DICHLOROBENZYL ALCOHOL	OCC1=C(Cl)C=C(Cl)C=C1		-4.56003
NCGC00253692-01	[NO STEREO] AMBASILIDE	NC1=CC=C(C=C1)C(=O)N2CC3CC(CN(CC4=CC=CC=C4)C3)C2	5.91003	6.36003
NCGC00166121-03		CCCCCCCCCCCCCC[N+](C)(C)C	4.41003	4.66003
NCGC00016106-13	ZARDAVERINE	COC1=C(OC(F)F)C=CC(=C1)C2=NNC(=O)C=C2	4	-6.06003
NCGC00016003-10		OC(CCN1CCCCC1)(C2CCCCC2)C3=CC=CC=C3	4	4.81003
NCGC00344545-01	3,3',5'-TRIIODOTHYRONINE, L-	N[C@@H](CC1=CC(I)=C(OC2=CC(I)=C(O)C(I)=C2)C=C1)C(O)=O	4.91003	5.31003
NCGC00166218-02	4,4'-DINITROCARBANILIDE	O=C(NC1=CC=C(C=C1)N(=O)=O)NC2=CC=C(C=C2)N(=O)=O	-4.81003	4
NCGC00018163-10	BITHIONOL	OC1=C(Cl)C=C(Cl)C=C1SC2=C(O)C(Cl)=CC(Cl)=C2	5.01003	4.71003
NCGC00178395-04	PIPERIDOLATE HYDROCHLORIDE	CCN1CCCC(C1)OC(=O)C(C2=CC=CC=C2)C3=CC=CC=C3	4.86003	4.91003
NCGC00181765-01	PRANLUKAST	O=C(NC1=C2OC(=CC(=O)C2=CC=C1)C3=NNN=N3)C4=CC=C(OCCCCC5=CC=CC=C5)C=C4	4.96003	5.51003
NCGC00091023-06		CCCCCCCCCCCCCCCC[N+]1=CC=CC=C1	4.51003	4.76003
NCGC00016009-19	TOLAZAMIDE	CC1=CC=C(C=C1)S(=O)(=O)NC(=O)NN2CCCCCC2	4.86565	5.76003
NCGC00163939-02	BROMADIOLONE	OC(CC(C1=CC=CC=C1)C2=C(O)C3=C(OC2=O)C=CC=C3)C4=CC=C(C=C4)C5=CC=C(Br)C=C5	5.26003	4.96003
NCGC00016391-13	CLIOQUINOL	OC1=C2N=CC=CC2=C(Cl)C=C1I	-6.21003	4
NCGC00344524-01		CCCCCCCCCCCCCCCC[N+](C)(C)CC1=CC=CC=C1	4.81003	4.76003
NCGC00262950-01	SETOPERONE	CC1=C(CCN2CCC(CC2)C(=O)C3=CC=C(F)C=C3)C(=O)N4CCSC4=N1	4.41003
NCGC00091455-09	CELECOXIB	CC1=CC=C(C=C1)C2=CC(=NN2C3=CC=C(C=C3)S(N)(=O)=O)C(F)(F)F	4.91003	4.81003
NCGC00025200-02	CARPINDOLOL	CC(C)OC(=O)C1=CC2=C(N1)C=CC=C2OCC(O)CNC(C)(C)C	4	4.56003
NCGC00166115-02	DIBUTYLTIN DILAURATE	CCCCCCCCCCCC(=O)O[Sn](CCCC)(CCCC)OC(=O)CCCCCCCCCCC		4.71003
NCGC00013895-08	BENZBROMARONE	CCC1=C(C(=O)C2=CC(Br)=C(O)C(Br)=C2)C3=C(O1)C=CC=C3	5.01003	4.86003
NCGC00016069-13	BRIMONIDINE	BrC1=C(NC2=NCCN2)C=CC3=NC=CN=C13	5.31003	5.96003
NCGC00378817-01	E-2012	COC1=CC(\C=C2/CCCN([C@@H](C)C3=CC=C(F)C=C3)C2=O)=CC=C1N4C=NC(C)=C4	-6.12127	5.05
NCGC00101826-01		OC1=C(NS(=O)(=O)C2=CC3=C(NC(=O)O3)C=C2)C=C(Cl)C=C1	4.52127	5.62127
NCGC00370868-01		CCCCCOC1=CC2=C(C=C1C3=C(O)C=CC(\C=C\C(O)=O)=C3)C(C)(C)CCC2(C)C	5.62127	5.77127
NCGC00389617-01	FASIGLIFAM	CC1=CC(OCCCS(C)(=O)=O)=CC(C)=C1C2=CC=CC(COC3=CC=C4[C@H](CC(O)=O)COC4=C3)=C2	4.77127	4
NCGC00387447-01		O=C(NC1=NC2=CC=CC=C2N1CCC3=CC=CC=C3)C4=CC=CC=C4	4.62127	4
NCGC00101638-01		CC1=CC=CC(NC(C2=CC=CC=C2C)C3=C(O)C4=NC(C)=CC=C4C=C3)=N1
NCGC00379222-02		OC(C1=CC=C(NC(=O)C2=CC=C(C=C2)C(F)(F)F)C=C1)(C(F)(F)F)C(F)(F)F	4.62127	4.62127
NCGC00099960-01		CC1=CC(NC(C2=CC=CC(O)=C2)C3=C(O)C4=NC(C)=CC=C4C=C3)=NC=C1	4.62127	4.9
NCGC00138751-01		CC1=CN=CN1CCC2=NN3C(=N2)C4=C(C=CC=C4)N=C3SCC(=O)NC5=CC=C(C)C(F)=C5	5.62127	5
NCGC00408826-01		COC1=CC(N)=C(Cl)C=C1C(=O)NC[C@@H]2CCN3CCC[C@@H]23	4.97127	5.12127
NCGC00095123-05	CANDESARTAN CILEXETIL	CCOC1=NC2=CC=CC(C(=O)OC(C)OC(=O)OC3CCCCC3)=C2N1CC4=CC=C(C=C4)C5=CC=CC=C5C6=NN=NN6	5.62127	5.5
NCGC00402234-02		CN(C)CCN(CC1=CC=CC=C1)C(=O)C2=NC3=CC(=NN3C(=C2)C4=CC=C(F)C=C4)C(C)(C)C	5.82127	4.52127
NCGC00389613-01		CC1=C(SC(NC(=O)N2CCCC2C(N)=O)=N1)C3=CSC(=N3)C(C)(C)C	4.97127	4
NCGC00389263-01		OCC(O)COC1=CC2=C(CCC3=C(C=CC(NC4=C(F)C=C(F)C=C4)=C3)C2=O)C=C1	5.02127	4.67127
NCGC00095044-01		CC(=O)OC1=CC=C(Cl)C2=C1N=CC=C2	-4.57127	4.6
NCGC00408905-01	CHF-5074	OC(=O)C1(CC1)C2=CC=C(C(F)=C2)C3=CC=C(Cl)C(Cl)=C3	4.42127	4.67127
NCGC00128735-04		CC(C)(C)C1=CC=C(C=C1)C2=NC3=CC(=O)NN3C(SCCCOC4=CC=CC=C4)=N2	5.02127	4.72127
NCGC00112507-03		CC(C)(C)C1=CC=C(C=C1)S(=O)(=O)C2=CN=C(NC2=O)SCC(=O)NC3=CC=C(F)C(Cl)=C3	5.57127	5.77127
NCGC00263176-04		NC1=C(Cl)C(OC2=C(F)C=C(NC(=O)C3=CNC=C(C3=O)C4=CC=C(F)C=C4)C=C2)=CC=N1	6.82127	5.6
NCGC00263152-14	PONATINIB	CN1CCN(CC2=CC=C(NC(=O)C3=CC(C#CC4=CN=C5C=CC=NN45)=C(C)C=C3)C=C2C(F)(F)F)CC1	4.82127
NCGC00095012-01	CETRIMONIUM BROMIDE	CCCCCCCCCCCCCCCC[N+](C)(C)C	4.67127	4.62127
NCGC00387254-02	BMS-309403	CCC1=C(C(=NN1C2=CC=CC=C2C3=CC=CC(OCC(O)=O)=C3)C4=CC=CC=C4)C5=CC=CC=C5	5.02127	5.27127
NCGC00370906-01		CC1(C)CC=C(C2=CN=C3C=CC=CC3=C2)C4=C1C=CC(=C4)C(=O)NC5=CC=C(C=C5)C(O)=O	4.52127	5.07127
NCGC00014926-03	CARBOXYAMIDOTRIAZOLE	NC(=O)C1=C(N)N(CC2=CC(Cl)=C(C(=O)C3=CC=C(Cl)C=C3)C(Cl)=C2)N=N1	5.77127	5.15
NCGC00378914-01	AM-966	C[C@@H](OC(=O)NC1=C(ON=C1C)C2=CC=C(C=C2)C3=CC=C(CC(O)=O)C=C3)C4=CC=CC=C4Cl	4.97127	5.55
NCGC00263106-03	GV 150526A	[O-]C(=O)C1=C(\C=C\C(=O)NC2=CC=CC=C2)C3=C(Cl)C=C(Cl)C=C3N1	4.67127	5.22127
NCGC00346669-01	FASIGLIFAM	CC1=CC(OCCCS(C)(=O)=O)=CC(C)=C1C2=CC=CC(COC3=CC=C4[C@H](CC(O)=O)COC4=C3)=C2	4.92127	5.15
NCGC00370731-06		NC1=NC=CN2C(=NC(C3=CC4=C(N3)C(Cl)=CC=C4)=C12)[C@H]5CC[C@@H](CC5)C(O)=O	4.42127	5.02127
NCGC00163930-04	[NO STEREO] TRALKOXYDIM	CCO\N=C(\CC)C1=C(O)CC(CC1=O)C2=C(C)C=C(C)C=C2C	4.49886	4.81136
NCGC00164127-03	4-TERT-OCTYLPHENOL	CC(C)(C)CC(C)(C)C1=CC=C(O)C=C1	4.68636	4.67386
NCGC00163843-03	MESOTRIONE	CS(=O)(=O)C1=CC(=C(C=C1)C(=O)C2C(=O)CCCC2=O)N(=O)=O	4	4.64113
NCGC00090708-05	OXYQUINOLINE	OC1=C2N=CC=CC2=CC=C1		4.52386
NCGC00091650-03	2-AMINO-5-NITROPHENOL	NC1=C(O)C=C(C=C1)N(=O)=O		4.58636
NCGC00091261-03	4-AMINO-2-NITROPHENOL	NC1=CC(=C(O)C=C1)N(=O)=O	5.22386	4.64886
NCGC00168342-02	TRITICONAZOLE	CC1(C)CCC(=CC2=CC=C(Cl)C=C2)C1(O)CN3C=NC=N3	6.22635	6.72635
NCGC00090773-04	MONO(ETHYLHEXYL) PHTHALATE	CCCCC(CC)COC(=O)C1=C(C=CC=C1)C(O)=O	4.44113	4.46613
NCGC00090952-07	BISPHENOL A	CC(C)(C1=CC=C(O)C=C1)C2=CC=C(O)C=C2	4.59113	5.12863
NCGC00091086-02	3-BROMO-1-PROPANOL	OCCCBr	-4.72386	4
NCGC00247731-01		CC[C@H]1C[C@@H]2C[C@@H]3[C@H]1[N@](C2)CCC4=C3NC5=C4C=C(OC)C=C5	4.706	5.456
NCGC00181767-03	TOLCAPONE	CC1=CC=C(C=C1)C(=O)C2=CC(O)=C(O)C(=C2)N(=O)=O	4	5.01003
NCGC00263480-01	MEDROXYPROGESTERONE ACETATE	C[C@H]1C[C@H]2[C@@H]3CC[C@](OC(C)=O)(C(C)=O)[C@@]3(C)CC[C@@H]2[C@@]4(C)CCC(=O)C=C14		5.81003
NCGC00015771-13		CN(C)CCOC(C1=CC=CC=C1)C2=C(C)C=CC=C2	4	4.96003
NCGC00015116-13	ANIRACETAM	COC1=CC=C(C=C1)C(=O)N2CCCC2=O	4	5.91003
NCGC00159320-04	TRIAMCINOLONE DIACETATE	CC(=O)OCC(=O)[C@@]1(O)[C@@H](C[C@H]2[C@@H]3CCC4=CC(=O)C=C[C@]4(C)[C@@]3(F)[C@@H](O)C[C@]12C)OC(C)=O	4	4.86003
NCGC00253715-01		CC(=O)N1CCN(CC1)C2=CC=C(O)C=C2	5.01003	4.86003
NCGC00183012-01	PENFLUTIZIDE	CCCCCC1NC2=CC(=C(C=C2S(=O)(=O)N1)S(N)(=O)=O)C(F)(F)F		4.71003
NCGC00262952-01	TRIMETHYLHYDROQUINONE	CC1=CC(O)=C(C)C(C)=C1O	4.76003	4.61003
NCGC00160566-02	BROQUINALDOL	CC1=NC2=C(O)C(Br)=CC(Br)=C2C=C1	4	4.81003
NCGC00262966-01	MOEXIPRILAT	COC1=CC2=C(CN([C@@H](C2)C(O)=O)C(=O)[C@H](C)N[C@@H](CCC3=CC=CC=C3)C(O)=O)C=C1OC	4	4.81003
NCGC00261973-01	BUTOCTAMIDE SEMISUCCINATE	CCCCC(CC)CNC(=O)CC(C)OC(=O)CCC(O)=O	4.81003	4.81003
NCGC00160547-02	FOMOCAINE	C(CN1CCOCC1)CC2=CC=C(COC3=CC=CC=C3)C=C2	4.81003
NCGC00018261-06		C(C(C1CCCCC1)C2CCCCC2)C3CCCCN3	4.66003	4.81003
NCGC00160483-02		CN1CCN(CCC(=O)N2C3=C(SC4=C2C=C(C=C4)C(F)(F)F)C=CC=C3)CC1	5.11003	4.56003
NCGC00016306-08	CYCLOSERINE	N[C@@H]1CONC1=O	4.41003	4
NCGC00263525-01		CC(C)N1C(\C=C\[C@@H](O)C[C@@H](O)CC([O-])=O)=C(C2=C1C=CC=C2)C3=CC=C(F)C=C3	4.56003	4.71003
NCGC00159425-04	UNDECYLENIC ACID	OC(=O)CCCCCCCCC=C	4	4.41003
NCGC00183049-01		OC1=CC=C2[C@H](CNCC2=C1O)C3=CC(O)=C(O)C=C3	5.16003	5.11003
NCGC00024613-06	ALRESTATIN	OC(=O)CN1C(=O)C2=CC=CC3=CC=CC(C1=O)=C23	4	4.56003
NCGC00182060-03		COC1=CC=CC(=C1)C(=O)CCN[C@@H](C)[C@H](O)C2=CC=CC=C2	4.81003	4.86003
NCGC00164513-02	BENZOYLPAS	OC(=O)C1=C(O)C=C(NC(=O)C2=CC=CC=C2)C=C1	4.46003	4.66003
NCGC00165769-03		CCOC(=O)COC1=C(Cl)C2=C(C=C1)C(C)=C(CCN(CC)CC)C(=O)O2
NCGC00161420-06		COCC(=O)O[C@]3(CCN(C)CCCC1=NC2=C(N1)C=CC=C2)CCC4=C(C=CC(F)=C4)[C@@H]3C(C)C	7.81003	6.01003
NCGC00016794-13	GEMFIBROZIL	CC1=CC(OCCCC(C)(C)C(O)=O)=C(C)C=C1
NCGC00183020-01		CCCCCCCCCCCCCCCCCCNC(=O)OC1CCN(CC1)C(=O)OC[C@H](COC(=O)N(CC2=[N+](CC)C=CC=C2)C(=O)C3=C(OC)C=CC=C3)OC	4.41003	4.91003
NCGC00159378-04	PHENYLHYDRAZINE HYDROCHLORIDE	NNC1=CC=CC=C1	4.36003	4.71003
NCGC00016507-05	THONZONIUM BROMIDE	CCCCCCCCCCCCCCCC[N+](C)(C)CCN(CC1=CC=C(OC)C=C1)C2=NC=CC=N2	4.56003	4.61003
NCGC00262954-01	MURAGLITAZAR	COC1=CC=C(OC(=O)N(CC(O)=O)CC2=CC=C(OCCC3=C(C)OC(=N3)C4=CC=CC=C4)C=C2)C=C1	4.71003	5.36003
NCGC00263444-01		COC1=CC2=C3[C@@H](CC4=CC(OC5=C(OC)C=C6CC[N+](C)(C)[C@@H](CC7=CC=C(OC3=C1OC)C=C7)C6=C5)=C(OC)C=C4)[N+](C)(C)CC2	4.86003	4.71003
NCGC00263561-01	NANDROLONE DECANOATE	CCCCCCCCCC(=O)O[C@H]1CC[C@H]2[C@@H]3CCC4=CC(=O)CC[C@@H]4[C@H]3CC[C@]12C	5.46003	5.31003
NCGC00179536-02	[NO STEREO] RIFAMPIN	CO[C@H]1C=CO[C@@]2(C)OC3=C(C2=O)C4=C(C(O)=C3C)C(O)=C(NC(=O)C(C)=CC=C[C@H](C)[C@H](O)[C@@H](C)[C@@H](O)[C@@H](C)[C@H](OC(C)=O)[C@@H]1C)C(\C=N\N5CCN(C)CC5)=C4O	4.86003	4.96003
NCGC00015877-11	RITANSERIN	CC1=C(CCN2CCC(CC2)=C(C3=CC=C(F)C=C3)C4=CC=C(F)C=C4)C(=O)N5C=CSC5=N1		4.81003
NCGC00181795-02	LUMIRACOXIB	CC1=CC(CC(O)=O)=C(NC2=C(Cl)C=CC=C2F)C=C1	4.41003	4.81003
NCGC00015693-09		OCCNCCNC1=C2C(=O)C3=C(C(=O)C2=C(NCCNCCO)C=C1)C(O)=CC=C3O	6.06003	4.51003
NCGC00253624-01	[NO STEREO] BUPARVAQUONE	CC(C)(C)C1CCC(CC2=C(O)C(=O)C3=C(C=CC=C3)C2=O)CC1	5.01003	4.81003
NCGC00091062-09	OXITRIPTAN	N[C@@H](CC1=CNC2=C1C=C(O)C=C2)C(O)=O	4.56003	4.81003
NCGC00253750-01	EPICAINIDE	CCN1CCCC1CNC(=O)C(O)(C2=CC=CC=C2)C3=CC=CC=C3
NCGC00165865-02	PENFLURIDOL	OC1(CCN(CCCC(C2=CC=C(F)C=C2)C3=CC=C(F)C=C3)CC1)C4=CC(=C(Cl)C=C4)C(F)(F)F	-6.01003	4.61003
NCGC00164603-04	EBASTINE	CC(C)(C)C1=CC=C(C=C1)C(=O)CCCN2CCC(CC2)OC(C3=CC=CC=C3)C4=CC=CC=C4	-5.51003	4.71003
NCGC00181016-04	BEXAROTENE	CC1=C(C=C2C(=C1)C(C)(C)CCC2(C)C)C(=C)C3=CC=C(C=C3)C(O)=O	4.81003	4.91003
NCGC00090903-11	SULFASALAZINE	OC(=O)C1=CC(=CC=C1O)\N=N\C2=CC=C(C=C2)S(=O)(=O)NC3=NC=CC=C3	4	4.41003
NCGC00018153-10	DIENESTROL	C\C=C(C1=CC=C(O)C=C1)\C(=C\C)C2=CC=C(O)C=C2	5.21003	5.06003
NCGC00263657-01	METHOPRENE	COC(C)(C)CCCC(C)C\C=C\C(C)=C\C(=O)OC(C)C
NCGC00166249-03	TETRAIODOFLUORESCEIN	OC1=C(I)C2=C(C=C1I)C3(OC(=O)C4=C3C=CC=C4)C5=C(O2)C(I)=C(O)C(I)=C5	4.36003	4.71003
NCGC00159391-03		OC1=C(C=C(C=C1)C2(OC(=O)C3=C2C(Br)=C(Br)C(Br)=C3Br)C4=CC(=C(O)C=C4)S([O-])(=O)=O)S([O-])(=O)=O	4.81003	4.81003
NCGC00166290-03		CCCCCCCCCCCCOCCOCCOCCOCCOCCOCCOCCOCCOCCO	5.06003	5.11003
NCGC00094818-09	HEXESTROL	CC[C@@H]([C@@H](CC)C1=CC=C(O)C=C1)C2=CC=C(O)C=C2	5.56003	5.31003
NCGC00090987-05	1-NAPHTHALENEACETIC ACID	OC(=O)CC1=C2C=CC=CC2=CC=C1	4.91003	4
NCGC00094437-05	TRYPTOPHAN, D-	N[C@H](CC1=CNC2=C1C=CC=C2)C(O)=O	4.41003	4.66003
NCGC00344566-01		C[C@@H](O[C@H]1OCCN(CC2=NC(=O)N=N2)[C@H]1C3CCC(F)CC3)C4=CC(=CC(=C4)C(F)(F)F)C(F)(F)F	6.06565	5.41565
NCGC00015428-15	FLUOXETINE HYDROCHLORIDE	CNCCC(OC1=CC=C(C=C1)C(F)(F)F)C2=CC=CC=C2	5.11003	4.71003
NCGC00094561-06	PHENOTHRIN	CC(C)=CC1C(C(=O)OCC2=CC(OC3=CC=CC=C3)=CC=C2)C1(C)C	5.41003	5.06003
NCGC00274074-01	LAURETH-15|POLIDOCANOL|LAURETH-21|LAURETH-20|LAURETH-11|LAURETH-10|LAURETH-40|LAURETH-6|DODECYL ETHYLENEGLYCOL MONOETHER|LAURETH-16|LAURETH-50|LAURETH-12|LAURETH-5|LAURETH-8|LAURETH-25|LAURETH-30|LAURETH-38|LAURETH-7	CCCCCCCCCCCCOCCO	4.46003
NCGC00160452-02	CLOPIRAC	CC1=CC(CC(O)=O)=C(C)N1C2=CC=C(Cl)C=C2	4	4.76003
NCGC00015417-04		CNC[C@H](O)C1=CC(O)=C(O)C=C1	5.11003	-5.96003
NCGC00016789-06		CC1=C(C=CC(OCCOCC[N+](C)(C)CC2=CC=CC=C2)=C1)C(C)(C)CC(C)(C)C	4.41003	4.76003
NCGC00017354-07		CN[C@@H]1[C@H](O)[C@H](NC)[C@H]2O[C@]3(O)[C@@H](O[C@H](C)CC3=O)O[C@@H]2[C@H]1O
NCGC00091695-03	TRIENTINE	NCCNCCNCCN	-4.66003	4
NCGC00187943-02		CCCCCCCCCCCCCC[N+](C)(C)CC1=CC=CC=C1	4.46003	4.41003
NCGC00263576-01		CC(C)CC(NC(=O)CNC(=O)[C@H](CC1=CC=C(O)C=C1)NC(=O)[C@@H](CO)NC(=O)[C@@H](CC2=CNC3=C2C=CC=C3)NC(=O)[C@H](CC4=CNC=N4)NC(=O)[C@H]5CCC(=O)N5)C(=O)N[C@H](CCCNC(N)=N)C(=O)N6CCC[C@@H]6C(=O)NCC(N)=O	4.76003	4
NCGC00253618-01	2-ETHOXY-5-FLUOROURACIL	CCOC1=NC(=O)C(F)=CN1	4.51003	4
NCGC00253573-01	TEPOXALIN	COC1=CC=C(C=C1)N2N=C(CCC(=O)N(C)O)C=C2C3=CC=C(Cl)C=C3	5.96003	6.51003
NCGC00015590-06		O=C1N(C2=C(C=CC=C2)C1(CC3=CC=NC=C3)CC4=CC=NC=C4)C5=CC=CC=C5	6.26003	5.56003
NCGC00178810-03		CO[C@@H]1[C@@H](OC(N)=O)[C@@H](O)[C@H](OC2=C(C)C3=C(C=C2)C([O-])=C(NC(=O)C4=CC(CC=C(C)C)=C(O)C=C4)C(=O)O3)OC1(C)C	4.56003	4.41003
NCGC00091010-03		CCCCCCCCCCCC[N+](C)(C)CCOC1=CC=CC=C1	4.91003	4.91003
NCGC00160410-02	8-HYDROXY-7-IODO-5-QUINOLINESULFONIC ACID	OC1=C2N=CC=CC2=C(C=C1I)S(O)(=O)=O	-5.56003
NCGC00015340-14		CNCCCN1C2=C(CCC3=C1C=CC=C3)C=CC=C2		4.76003
NCGC00181340-02	AZOSEMIDE	NS(=O)(=O)C1=C(Cl)C=C(NCC2=CC=CS2)C(=C1)C3=NNN=N3		4.71003
NCGC00024928-23		CC\C(C1=CC=CC=C1)=C(/C2=CC=CC=C2)C3=CC=C(OCCN(C)C)C=C3	4.71003	5.16003
NCGC00094572-12	AMITRAZ	CN(\C=N\C1=C(C)C=C(C)C=C1)\C=N\C2=C(C)C=C(C)C=C2	4.91003	5.41003
NCGC00164568-04		CC(C)(O)C1=C(CC[C@@H](SCC2(CC([O-])=O)CC2)C3=CC(\C=C\C4=NC5=C(C=CC(Cl)=C5)C=C4)=CC=C3)C=CC=C1	4.86003	4.81003
NCGC00090686-07	NITROFURAZONE	NC(=O)N\N=C\C1=CC=C(O1)N(=O)=O	5.72386	4.92386
NCGC00091380-04	4,4'-THIODIANILINE	NC1=CC=C(SC2=CC=C(N)C=C2)C=C1	5.06553	5.67386
NCGC00091839-03	2,4,5-TRIHYDROXYBUTYROPHENONE	CCCC(=O)C1=CC(O)=C(O)C=C1O	5.74886	5.51136
NCGC00163815-04	ORYZALIN	CCCN(CCC)C1=C(C=C(C=C1N(=O)=O)S(N)(=O)=O)N(=O)=O	4.9322	5.81136
NCGC00015121-17	PHENOXYBENZAMINE HYDROCHLORIDE	CC(COC1=CC=CC=C1)N(CCCl)CC2=CC=CC=C2	4	4.86565
NCGC00402345-03	DECERNOTINIB	CC[C@@](C)(NC1=CC=NC(=N1)C2=CNC3=C2C=CC=N3)C(=O)NCC(F)(F)F	5.72127	6.82127
NCGC00379083-01		FC1=CC=CC2=C1C(N(CCC3=NC=CC=C3)C2=O)C(=O)NCC4=CC=C(OC(F)(F)F)C=C4	5.17127	6.35
NCGC00101027-01		CC1=CC=C2C=CC(C(NC3=NC=CC=C3)C4=CC=CC=C4)=C(O)C2=N1		5.35
NCGC00390447-01		CC1CCCCN1S(=O)(=O)C2=CC=C(C=C2)N3CCCC3=O		4.97127
NCGC00390654-01		COC1=CN(N=C(C2=CC=NN2C3=CC=CC=C3)C1=O)C4=CC=C(C=C4F)N5C=CC=N5	4.57127	5.62127
NCGC00345838-01	GNE-493	CC(C)(O)C1=CC2=C(S1)C(=NC(=N2)C3=CN=C(N)N=C3)N4CCOCC4	4	4.95
NCGC00351601-07	OTENABANT	CCNC1(CCN(CC1)C2=C3N=C(N(C3=NC=N2)C4=CC=C(Cl)C=C4)C5=CC=CC=C5Cl)C(N)=O	-6.02127	5.65
NCGC00389360-02	AZD-7762	NC(=O)NC1=C(SC(=C1)C2=CC(F)=CC=C2)C(=O)N[C@H]3CCCNC3	-4.92127	4.92127
NCGC00387879-03	AFURESERTIB	CN1N=CC(Cl)=C1C2=C(Cl)SC(=C2)C(=O)N[C@H](CN)CC3=CC=CC(F)=C3	6.52127	5.42127
NCGC00372530-01		NS(=O)(=O)C1=CC=C(CC2=C(CC3CC3)N(N=C2C4=CC(=CC=C4)C5=CC=CC=C5)C6=NC(=CS6)C(O)=O)C=C1	4.87127	5.25
NCGC00386755-03		CCC(=O)N1CCC2=C(C1)C=C(O)C(OC)=C2	4.42127	4.97127
NCGC00113951-01		CC1CCN(CC1)C(=O)C2=CC=C(CSC3=NC4=CC=NC=C4N3CC5=CC=CC(C)=C5)C=C2	5.87127	5.85
NCGC00351683-02		COC1=CC=C(NC(=O)C2=CNC=N2)C=C1S(=O)(=O)NC3=CC=C(Br)C=C3	6.52127	4.9
NCGC00263178-09	ENMD-981693	CN1CCN(CC1)C2=NC(\C=C\C3=CC=CC=C3)=NC(NC4=NNC(C)=C4)=C2	4	4.7
NCGC00378823-01		OC(=O)C1=CC=CC(CN2C(=O)\C(=C(/C3=CC=CC=C3)C4=CC=C(Cl)C=C4)C5=C2C=CC=C5)=C1	4.92127	5.65
NCGC00378630-01	BMS-690514	COC1=CC(NC2=NC=NN3C=CC(CN4CC[C@@H](N)[C@H](O)C4)=C23)=CC=C1	5.42127	5.3
NCGC00183125-01	MENATETRENONE	CC(C)=CCC\C(C)=C\CC\C(C)=C\CC\C(C)=C\CC1=C(C)C(=O)C2=C(C=CC=C2)C1=O	5.27127	5.02127
NCGC00390643-02	PREXASERTIB	COC1=CC=CC(OCCCN)=C1C2=CC(NC3=NC=C(N=C3)C#N)=NN2		4.65
NCGC00387783-01		C(CN1CCCC1)OC2=CC=C(NC3=NC=C(S3)C4=CC=CC=C4)C=C2	4.67127	4.57127
NCGC00378862-01		CNS(=O)(=O)C1=C(NC2=C(Br)C=NC(NC3=C(OC)C=C(C=C3)N4CCN(C)CC4)=N2)C=CC=C1	5.07127	4
NCGC00386771-01		CC(C)(OC1=CC=C(C=C1)C2=NC3=CC(Cl)=CC=C3S2)C(O)=O	4	4.62127
NCGC00370890-01		CC[C@H](CO)NC1=NC(NCC2=CC=C(C=C2)C3=NC=CC=C3)=C4N=CN(C(C)C)C4=N1	5.57127	4.92127
NCGC00370745-03		CC1=NOC(NS(=O)(=O)C2=CC=C(NC(=O)C3=C4C=C(C)C=C(C)C4=NC(=C3)C5=NC=CC=C5)C=C2)=C1C	5.17127	5.15
NCGC00386293-08	ROCILETINIB	COC1=C(NC2=NC=C(C(NC3=CC=CC(NC(=O)C=C)=C3)=N2)C(F)(F)F)C=CC(=C1)N4CCN(CC4)C(C)=O	5.02127	4
NCGC00018239-08	[NO STEREO] ISOETHARINE MESYLATE	CCC(NC(C)C)C(O)C1=CC=C(O)C(O)=C1	6.67127	5.85
NCGC00351432-08	GNF-5	OCCNC(=O)C1=CC=CC(=C1)C2=CC(NC3=CC=C(OC(F)(F)F)C=C3)=NC=N2	4.67127	4.82127
NCGC00386898-01		OC1=NC2=C(C=CC=C2)N1C3CCN(CCNC(=O)C4=CC5=C(C=CC=C5)C=C4)CC3	4.52127	4.8
NCGC00379120-01		COC1CCN(CC1)C2=NC(=CC=C2)C3=CC(NC(C)=O)=NC(=N3)N4N=C(C)C=C4C	4.77127	4.85
NCGC00181917-01	CARBENICILLIN INDANYL	CC1(C)S[C@@H]2[C@H](NC(=O)C(C(=O)OC3=CC=C4CCCC4=C3)C5=CC=CC=C5)C(=O)N2[C@H]1C(O)=O	4	4.55
NCGC00370994-02		CCCCCCOC1=CC2=C(C=C1N(C)C3=NC=C(C=N3)C(O)=O)C(C)(C)CCC2(C)C	4.97127	5.57127
NCGC00166409-02	UNITHIOL	[O-]S(=O)(=O)CC(S)CS	4	4.85
NCGC00113985-01		CNC(=O)C1=CC=C(CSC2=NC3=CC=NC=C3N2CC4=CC=C(C)C=C4)C=C1	5.62127	6.15
NCGC00249377-01		CC1=CC(C(=O)CN2CCCC2)=C(C)N1C3=CC=C(F)C=C3	5.02127	4
NCGC00378843-02	PIRODAVIR	CCOC(=O)C1=CC=C(OCCC2CCN(CC2)C3=NN=C(C)C=C3)C=C1	4.72127	4.95
NCGC00386301-04		CNCC1=CC(NC(=O)C2=CC=C(NC3=NC4=CC=CC=C4C(=N3)C5=CC=CC=C5)C=C2)=C(C)C=C1	4.97127	4
NCGC00386705-01		CN(CC1=CC=C(C=C1)C(O)=O)C2=C(N=C(OCC3=C(ON=C3C4=C(Cl)C=CC=C4Cl)C5CC5)C=C2)C(F)(F)F	6.42127	6.7
NCGC00319021-01	[NO STEREO] METOFLUTHRIN, TRANS-(E)-|[NO STEREO] METOFLUTHRIN, TRANS-(Z)-|[NO STEREO] METOFLUTHRIN, CIS-(E)-|[NO STEREO] METOFLUTHRIN, CIS-(Z)-	COCC1=C(F)C(F)=C(COC(=O)C2C(\C=C\C)C2(C)C)C(F)=C1F	5.07127	5.62127
NCGC00274276-01	PROTOKYLOL	CC(CC1=CC2=C(OCO2)C=C1)NCC(O)C3=CC(O)=C(O)C=C3	5.57127	5.05
NCGC00346549-06		ClC1=CC=C(C=C1)C2(CCNCC2)C3=CC=C(C=C3)C4=CNN=C4	4.57127
NCGC00182056-02		CCCCCCCC[N+](C)(C)CCCCCCCC	4.82127	4.57127
NCGC00263186-11	SGI-1776	CN1CCC(CNC2=NN3C(C=C2)=NC=C3C4=CC=CC(OC(F)(F)F)=C4)CC1	-5.52127	4.85
NCGC00387775-02		OC(=O)C1=CC=C(CCCC2=CC=C(OCCC3=CC=C(F)C=C3)C=C2)O1	4.42127	5.02127
NCGC00261982-01	.ALPHA.-ISOPROPYLHOMOVERATRONITRILE	COC1=C(OC)C=C(C=C1)C(C#N)C(C)C	4.42127	5.22127
NCGC00386680-01	AMG-131	ClC1=CC=C(C(Cl)=C1)S(=O)(=O)NC2=CC(Cl)=C(OC3=CC4=CC=CC=C4N=C3)C(Cl)=C2	5.77127	5.6
NCGC00390369-01		COC1=CC=C(C=C1)C(=O)N2C(C)=C(CC3=CC(O[C@@H](C)C(O)=O)=CC=C3)C4=CC(OC(F)(F)F)=CC=C24	5.12127	6.1
NCGC00346096-10		CC1=C(C(CC(=O)N1)C2=CC=C(C=C2)C(F)(F)F)C(=O)NC3=C(F)C=C4NN=CC4=C3	5.77127	6.02127
NCGC00371028-01		CC1(C)CCC(C)(C)C2=C1C=CC(=C2)C#CC3=CC=C(C=C3)C(O)=O	4.92127	4
NCGC00139523-01		CC1=C(C=CC=C1)N2C(=O)C3=C(NN=C3)N=C2SCC4=CC=C(Cl)C=C4	5.02127	5.12127
NCGC00099493-01		OC(=O)C1=C(OC2=C1C=C(OCC3=CC=C(Cl)C(Cl)=C3)C=C2)C4=CC=CC=C4	4	4.82127
NCGC00347956-01	SR-9011	CCCCCNC(=O)N1CCC(CN(CC2=CC=C(S2)N(=O)=O)CC3=CC=C(Cl)C=C3)C1	5.77127	5.52127
NCGC00387169-01		CCNC(=O)OC1CCN(CC1)C2=NN=CC3=CC(OC)=C(OC)C=C23	5.02127	4.85
NCGC00386408-03		CN1CCN(CC2=CC=C(C=C2)C3=CC4=C(NC=C4C5=CC=C6NC=CC6=C5)N=C3)CC1	5.27127	5.27127
NCGC00183828-01		CC(COC1=CC=CC=C1)NN	4.57127	5.02127
NCGC00386857-03		C[C@@H](CN1CCC2(CC1)N(CNC2=O)C3=CC(F)=CC=C3)NC(=O)C4=CC=C(Br)C=C4	4.82127	4.85
NCGC00381901-01		CC1=C(C(N=C(NC2=NC3=C(O2)C(Cl)=CC=C3)N1)C4=C(Cl)C=CC=C4)C(=O)NC5=NC=CC(=C5)C(O)=O	4.42127	4.62127
NCGC00099934-01		CC1=CC(NC(C2=CC(C)=CC=C2O)C3=C(O)C4=NC=CC=C4C=C3)=NC=C1	4	4.62127
NCGC00390630-01		COC1=CC(Cl)=C(C=C1C(=O)N2CCN(CC2)C(=O)C=C)C3=CC(Cl)=CC=C3Cl	5.67127	4
NCGC00106087-03		CC1=CN2C(C=C1)=NC(=C2NC3=CC=CC=C3C)C4=NC=CC=C4	4.72127	5.17127
NCGC00390675-01		CC[C@@H](NC1=C(NC2=CC=CC(C(=O)N(C)C)=C2O)C(=O)C1=O)C3=CC=C(C)O3	4.97127	4.92127
NCGC00263084-01		CNC1CCC(CC1)N(CC2=CC(=CC=C2)C3=CC=NC=C3)C(=O)C4=C(Cl)C5=C(F)C=CC(F)=C5S4	6.92127	5.62127
NCGC00379041-03		CCN1CCN(CC2=C(C=C(NC(=O)C3=CC(OC4=C5C=CNC5=NC=C4)=C(C)C=C3)C=C2)C(F)(F)F)CC1	5.32127	4.87127
NCGC00345491-06		CCCC1=CC2=C(N=CN=C2S1)N3CCN(CC3)C4=NCC(C)(C)S4	-5.52127	4
NCGC00164568-02	[NO STEREO] MONTELUKAST SODIUM	CC(C)(O)C1=C(CC[C@H](SCC2(CC([O-])=O)CC2)C3=CC(\C=C\C4=NC5=C(C=CC(Cl)=C5)C=C4)=CC=C3)C=CC=C1	5.12127	5.47127
NCGC00346931-05		CNC(=O)C1=CC=CC=C1NC2=NC(NC3=CC=C(C=C3OC)N4CCOCC4)=NC=C2Cl	5.62127	5.52127
NCGC00386350-01		CN(CC(=O)N(CC1=CC=C(C=C1)C2CCCCC2)C3=CC=C(C=C3)C(O)=O)S(=O)(=O)C4=C(F)C(F)=C(F)C(F)=C4F	5.52127	6.45
NCGC00402366-02		COC1=CC2=C(C=C1)N=CC=C2C(=O)CC[C@@H]3CCN(CC#CC4=C(F)C(F)=CC(F)=C4)C[C@@H]3C(O)=O	5.02127	5.87127
NCGC00386337-05	DARAPLADIB	CCN(CC)CCN(CC1=CC=C(C=C1)C2=CC=C(C=C2)C(F)(F)F)C(=O)CN3C4=C(CCC4)C(=O)N=C3SCC5=CC=C(F)C=C5	5.02127	4.85
NCGC00138725-01		CC1=CN=CN1CCC2=NN3C(=N2)C4=C(C=CC=C4)N=C3SCC(=O)NC5=CC=CC(Cl)=C5	5.67127	5.4
NCGC00390682-01	TOLFENPYRAD	CCC1=NN(C)C(C(=O)NCC2=CC=C(OC3=CC=C(C)C=C3)C=C2)=C1Cl	5.07127	5.02127
NCGC00370962-01		COC1=CC=C(CCCN2CCC(COC(C3=CC=CC=C3)C4=CC=CC=C4)CC2)C=C1	4.92127	4
NCGC00345056-02	VIDOFLUDIMUS	COC1=CC(=CC=C1)C2=CC=C(NC(=O)C3=C(CCC3)C(O)=O)C(F)=C2	4.42127	4.9
NCGC00370746-10		ClC1=CC(=CC=C1)C2=CC=C(O2)C(=O)NC3=CC=C(CN4CCOCC4)C=C3	5.12127	4.62127
NCGC00390662-01		FC1=C(C=CN=C1)C(=O)NC2=CC=C(C=C2)N3N=C(C=C3C(F)(F)F)C(F)(F)F	5.07127	4.57127
NCGC00356642-01		CC1=C(C(N=C(NC2=NC3=C(O2)C=CC=C3)N1)C4=C(Cl)C=CC=C4)C(=O)NC5=CC=CC(CN)=C5	4.92127	4.55
NCGC00346569-07		O=C(N1CCNCC1)C2=CC=C(\C=C\C3=NNC4=C3C=CC=C4)C=C2	4.67127	4.85
NCGC00402304-03		OC(=O)C1=C(O)C=CC(=C1)N(CC2=CC=C(C=C2)C3CCCCC3)C(=O)C4=CC=C(OC5=CC=CC=C5)C=C4	4.97127	4.85
NCGC00378760-01	DMP-777	CCC[C@@H](NC(=O)N1[C@@H](OC2=CC=C(C=C2)C(=O)N3CCN(C)CC3)C(CC)(CC)C1=O)C4=CC5=C(OCO5)C=C4	6.32127	4.97127
NCGC00389443-01	PANTOPRAZOLE	COC1=C(OC)C(CS(=O)C2=NC3=CC(OC(F)F)=CC=C3N2)=NC=C1	4.67127	4.92127
NCGC00119628-02		CC1=CC=C(C=C1)S(=O)(=O)NC2=NN3C(C=C(NC3=N2)C4=CC=CC=C4)C5=CC=C(Cl)C=C5	5.57127	4
NCGC00379183-02		COC1=CC(=CC=C1)N2N=C(C=C2C3=CC(Cl)=C(C=C3)C4CCCCC4)C(O)=O	4.92127	4
NCGC00106119-02		CC1=CC2=NC(=C(NC3=CC=CC=C3C)N2C=C1)C4=NC=CC=C4	4.57127	4.82127
NCGC00128743-02		CC1=C(C)C(OCCCSC2=NC(=NC3=CC(=O)NN23)C4=CC=C(C=C4)C(C)(C)C)=CC=C1	4.87127	4.82127
NCGC00345056-04	VIDOFLUDIMUS	COC1=CC(=CC=C1)C2=CC=C(NC(=O)C3=C(CCC3)C(O)=O)C(F)=C2	4.57127	4.8
NCGC00247728-01	PSILOCIN	CN(C)CCC1=CNC2=C1C(O)=CC=C2	5.95313
NCGC00015851-10		CNCCCC1C2=C(C=CC=C2)C=CC3=C1C=CC=C3		4.61003
NCGC00092366-03	[NO STEREO] RELCOVAPTAN	COC1=CC=C(C=C1OC)S(=O)(=O)N2[C@H](C(=O)N3CCC[C@@H]3C(N)=O)[C@@](O)(C4=C2C=CC(Cl)=C4)C5=C(Cl)C=CC=C5	6.16003	5.36003
NCGC00164491-02	LIDOFENIN	CC1=CC=CC(C)=C1NC(=O)CN(CC(O)=O)CC(O)=O	4	-4.56003
NCGC00016529-07		CCCCOC1=CC=C(OCCCN2CCOCC2)C=C1	4	4.76003
NCGC00263521-01	[NO STEREO] DEFLAZACORT	CC(=O)OCC(=O)[C@@]12N=C(C)O[C@@H]1C[C@H]3[C@@H]4CCC5=CC(=O)C=C[C@]5(C)[C@H]4[C@@H](O)C[C@]23C	-4.86003	4
NCGC00016646-05	BROMOPRIDE	CCN(CC)CCNC(=O)C1=CC(Br)=C(N)C=C1OC	4	4.61003
NCGC00161599-09	[NO STEREO] TROGLITAZONE, (2R,5R)-(+/-)-|[NO STEREO] TROGLITAZONE, (2S,5R)-(+/-)-	CC1=C(O)C(C)=C2CCC(C)(COC3=CC=C(CC4SC(=O)NC4=O)C=C3)OC2=C1C	5.96003	5.56003
NCGC00016239-04		CC[N+](C)(CC)CCOC(=O)C1C2=C(OC3=C1C=CC=C3)C=CC=C2	-8.16003	4
NCGC00160665-02	PROROXAN HYDROCHLORIDE	O=C(CCN1CCC(C1)C2=CC=CC=C2)C3=CC4=C(OCCO4)C=C3		4.66003
NCGC00253747-01	CLORTERMINE	CC(C)(N)CC1=C(Cl)C=CC=C1	4	4.81003
NCGC00262945-01	[NO STEREO] RIVAROXABAN	ClC1=CC=C(S1)C(=O)NCC2CN(C(=O)O2)C3=CC=C(C=C3)N4CCOCC4=O	4	4.81003
NCGC00262928-01	CLEVIDIPINE	CCCC(=O)OCOC(=O)C1=C(C)NC(C)=C(C1C2=C(Cl)C(Cl)=CC=C2)C(=O)OC	5.44065	5.48001
NCGC00159423-03	PHYTONADIONE, (E)-	CC(C)CCC[C@@H](C)CCC[C@@H](C)CCC\C(C)=C\CC1=C(C)C(=O)C2=C(C=CC=C2)C1=O	4.71003	4.66003
NCGC00160396-04	PRAVADOLINE	COC1=CC=C(C=C1)C(=O)C2=C(C)N(CCN3CCOCC3)C4=C2C=CC=C4	5.81003	6.11003
NCGC00262961-01	CROMOGLICATE LISETIL	CCOC(=O)C1=CC(=O)C2=C(OCC(COC3=CC=CC4=C3C(=O)C=C(O4)C(=O)OCC)OC(=O)[C@@H](N)CCCCN)C=CC=C2O1	5.06003	5.11003
NCGC00253639-01	4-HYDROXYINDOLE	OC1=CC=CC2=C1C=CN2	5.21003	4.91003
NCGC00163507-03		CCCCCCCCOC1=C(C=CC=C1)C(=O)NC2=CC=C(C=C2)C(=O)OCC[N+](C)(CC)CC		4.76003
NCGC00091655-05	P-TERT-PENTYLPHENOL	CCC(C)(C)C1=CC=C(O)C=C1	4	4.56003
NCGC00263543-01	[NO STEREO] VINCRISTINE SULFATE	CC[C@]1(O)C[C@H]2C[N@@](C1)CCC3=C(NC4=C3C=CC=C4)[C@@](C2)(C(=O)OC)C5=C(OC)C=C6N(C=O)[C@@H]7[C@]8(CCN9CC=C[C@](CC)([C@@H]89)[C@@H](OC(C)=O)[C@]7(O)C(=O)OC)C6=C5
NCGC00182997-01	MELINAMIDE	CCCCC\C=C/C\C=C/CCCCCCCC(=O)NC(C)C1=CC=CC=C1	5.66003	5.61003
NCGC00184998-02		OC1=C(O)C=C(CCNCCCCCCNCCC2=CC=CC=C2)C=C1		4.91003
NCGC00166140-02		CC1=C(O)C(CO)=C(CSSCC2=C(CO)C(O)=C(C)N=C2)C=N1	4.41003	4.86003
NCGC00015122-11		CC(NC(C)(C)C)C(=O)C1=CC=CC(Cl)=C1
NCGC00253678-01	ETHYL BENZYLPYRUVATE	CCOC(=O)C(=O)CCC1=CC=CC=C1	4	4.76003
NCGC00249920-01	NANDROLONE CYCLOHEXYLPROPIONATE	C[C@]12CC[C@H]3[C@@H](CCC4=CC(=O)CC[C@H]34)[C@@H]1CC[C@@H]2OC(=O)CCC5CCCCC5	4.36003	4.96003
NCGC00166120-02		CCCCCCCCCCCCCCCC[N+](C)(C)CC	4.41003	4.41003
NCGC00022735-06	METHYLPREDNISOLONE	C[C@H]1C[C@H]2[C@@H]3CC[C@](O)(C(=O)CO)[C@@]3(C)C[C@H](O)[C@@H]2[C@@]4(C)C=CC(=O)C=C14	4	-5.11003
NCGC00095152-09		COC1=CC2=NC(=NC(N)=C2C=C1OC)N(C)CCCNC(=O)C3CCCO3	4	4.51003
NCGC00162132-03		COC(=O)[C@@H](N)CC1=CC(O)=C(O)C=C1	5.16003	4.91003
NCGC00015727-10		CN1CC(C2=CC=CC=C2)C3=CC=CC(N)=C3C1	4.41003	4.96003
NCGC00025122-02		CC[N+](CC)(CC)CCOC1=CC=C(\C=C\C2=CC=CC=C2)C=C1	4	4.56003
NCGC00015042-11		CCCCC\C=C/C\C=C/C\C=C/C\C=C/CCCC(=O)NCC(O)=O	4.61003	4.61003
NCGC00183029-02	TROXIPIDE	COC1=CC(=CC(OC)=C1OC)C(=O)NC2CCCNC2	4	4.81003
NCGC00015802-18		FC1=CC=C(C=C1)C(CCCN2CCC(CC2)N3C(=O)NC4=C3C=CC=C4)C5=CC=C(F)C=C5	-5.46003	4.81003
NCGC00016834-07	FENBUFEN	OC(=O)CCC(=O)C1=CC=C(C=C1)C2=CC=CC=C2	4.46003
NCGC00379244-09		COC1=CC(=CC(OC)=C1OC)C2=CC(=CN=C2N)C3=CC=CC(O)=C3	5.32127	6.37127
NCGC00164514-02	AMBAZONE	NC(=N)NN=C1C=CC(C=C1)=NNC(N)=S	4	5.02127
NCGC00386862-01		CC1=CC(C)=C(C=C1)N2CCN(CC2)S(=O)(=O)N3CCCCC3	4	5.07127
NCGC00250379-01	CHIR-99021	CC1=CNC(=N1)C2=C(N=C(NCCNC3=CC=C(C=N3)C#N)N=C2)C4=CC=C(Cl)C=C4Cl	6.02127	6.75
NCGC00348365-01	INDOCYANINE GREEN	CC1(C)\C(=C/C=C/C=C/C=C/C2=[N+](CCCCS([O-])(=O)=O)C3=CC=C4C=CC=CC4=C3C2(C)C)N(CCCCS([O-])(=O)=O)C5=CC=C6C=CC=CC6=C15	4.72127	4.77127
NCGC00386271-01		COC1=C(NC2=NC=C(C(NC3=CC=CC(NC(=O)C=C)=C3)=N2)C(F)(F)F)C=CC(NC4CN(CCF)C4)=C1	5.02127	5.25
NCGC00370789-01		C[C@H](NCC1=CC=C(OCC2=C(F)C=CC=C2)C=C1)C(N)=O	4.42127	4.82127
NCGC00345832-02		OCC(=O)N1CCC(CC1)C2=NNC(=C2C3=NC=NC=C3)C4=CC=C(Cl)C=C4	4.62127	4
NCGC00386767-01		COCC1=C2CC[C@@H](C3=NC=CN3)C2=CC=C1Cl	4.52127	5.07127
NCGC00346495-12	TGX-221	CC(NC1=CC=CC=C1)C2=CC(C)=CN3C(=O)C=C(N=C23)N4CCOCC4	5.02127	5.67127
NCGC00138470-01		FC1=CC=C(CSC2=NC3=C(C=CC=C3)C4=NC(CC(=O)NC5CCCCC5)C(=O)N24)C=C1	5.67127	5.4
NCGC00379255-06		CCN1C(=O)C(=CC2=C1N=C(NC3=CC=C(N4CCNCC4)C(F)=C3)N=C2)C5=CC=C(Cl)C=C5Cl	4.97127	4
NCGC00402354-01	JYL-1421	CC(C)(C)C1=CC=C(CNC(=S)NCC2=CC=C(NS(C)(=O)=O)C(F)=C2)C=C1	6.17127	5.52127
NCGC00351414-01		CCN1CCN(CC1)C(C2=CC=C(Cl)C=C2)C3=CC=C(Cl)C=C3	4.77127	4
NCGC00345822-01		CN(C)CC(C)(C)CNC1=NN2C(C=C1C3CCC3)=NN=C2C4=CC=CC=C4	4.42127	-4.67127
NCGC00344089-02		CC1=C(C=CC=C1)C#CC2=CC=C(CCC(O)=O)C=C2	4.42127	4.87127
NCGC00110402-01		COCCCNC(=O)CCC(=O)NNC1=NC2=CC=CC=C2C3=NC(=NN13)C4=CC=CC=C4	4.77127	4.8
NCGC00387477-01		CC(C)C1=NN=C(N1C2=CC=CC3=NON=C23)C4=CN=C(C=C4)C5=CC=CC=C5	4.87127	5.12127
NCGC00248275-02	S-HYDROPRENE	CCOC(=O)\C=C(C)\C=C\C[C@@H](C)CCCC(C)C	4.57127	5.3
NCGC00379253-01		FC1=CC=C(C=C1)C2=C(SC(=N2)C3CCNCC3)C4=CC=NC(NC5CC5)=N4	5.87127	4.97127
NCGC00387847-04	RUXOLITINIB	N#CC[C@H](C1CCCC1)N2C=C(C=N2)C3=NC=NC4=C3C=CN4	5.07127	4.97127
NCGC00390583-01		COC1=CC(=CC=C1NC2=NC=C(Cl)C(=N2)C3=CNC4=CC=CC=C34)N5CCC(CC5)N6CCN(C)CC6	4.57127	4.6
NCGC00386853-05		CC1=NN(C(NC(=O)NC2=CC(F)=C(F)C=C2)=C1)C3=CC=CC=C3	5.02127	4
NCGC00263936-02		O=C(O[C@H]1CN2CCC1CC2)C3NCC4=CC=CC=C4[C@@H]3C5=CC=CC=C5	4	4.67127
NCGC00386649-02		CC1=CC=C(C=C1)C2=C(N(CCCO)C3=C2C(N)=NC=N3)C(=O)CF		5.17127
NCGC00104490-01		CC(C)C1=CC=C(NC2=C(N=C3C=CC=CN23)C4=NC=CC=C4)C=C1	4.42127	5.35
NCGC00161685-02		CC1=CC(C)=C(C(C)=C1)S(=O)(=O)NC2=CC=CC3=C2N=CC=C3	5.32127	5.55
NCGC00402240-03		COC1=CC(NC2=C(C=C(C=C2)N(=O)=O)C(O)=O)=CC3=CC=CC=C13	4.72127	4.6
NCGC00092290-09		N\C(SC1=CC=C(N)C=C1)=C(\C#N)C2=CC=CC=C2C(F)(F)F	5.67127	5.82127
NCGC00263189-02	JNJ-38877605	CN1C=C(C=N1)C2=NN3C(C=C2)=NN=C3C(F)(F)C4=CC=C5N=CC=CC5=C4	4.67127	5.27127
NCGC00274268-01		CCCCCCCC\C=C\CCCCCCCC(=O)NCCOC(=O)CC(C([O-])=O)S([O-])(=O)=O	4.92127	4.67127
NCGC00378612-02		CCNC(=O)C1=NOC(=C1C2=CC=C(OC)C=C2)C3=CC(Cl)=C(O)C=C3O	5.77127	5.72127
NCGC00357537-02		NS(=O)(=O)C1=CC=C(CC2=C(C3CC3)N(N=C2C4=CC=CC(=C4)C5=CC=CC=C5)C6=NC(=CS6)C(O)=O)C=C1	4.77127	5.25
NCGC00389484-01	SUVOREXANT	C[C@@H]1CCN(CCN1C(=O)C2=CC(C)=CC=C2N3N=CC=N3)C4=NC5=CC(Cl)=CC=C5O4	5.27127	5.6
NCGC00379015-02		CC1=CC=CC(=N1)C2=NNC=C2C3=CC=NC4=CC=CC=C34	4.62127	5.12127
NCGC00250400-02	CRIZOTINIB	C[C@@H](OC1=C(N)N=CC(=C1)C2=CN(N=C2)C3CCNCC3)C4=C(Cl)C(F)=CC=C4Cl	5.92127	6.47127
NCGC00390661-01		OC1=CC(Cl)=C(C=C1NCC(=O)N2CCN(CC2)C3CN(C3)C(=O)C=C)C4CC4	5.47127	5.57127
NCGC00378602-10		C(OC1=CC=C(C=C1)C2=NC3=CC=CC=C3N2CC4=CC=CC=C4)[C@H](C5CCNCC5)N6C7=CC=CC=C7N=C6C8=CC=CC=C8	5.57127	4.87127
NCGC00378821-01	CB-300919	CN1CCN(CC2=NC3=C(C=C(CN(CC#C)C4=CC=C(C=C4)C(=O)NCC5=CC=CN=C5)C(Cl)=C3)C(=O)N2C)CC1	5.77127	5.15
NCGC00390702-01	EFINACONAZOLE	C[C@@H](N1CCC(=C)CC1)[C@](O)(CN2C=NC=N2)C3=CC=C(F)C=C3F	5.87127	5.82127
NCGC00371004-04		FC(F)(F)C1=CC=C(CNC2=CC=C(CC3=CNC4=NC=CC=C34)C=N2)C=C1	5.17127	5.27127
NCGC00390625-01	MAROPITANT	COC1=CC=C(C=C1CN[C@H]2C3CCN(CC3)[C@H]2C(C4=CC=CC=C4)C5=CC=CC=C5)C(C)(C)C	4.92127	4.87127
NCGC00370957-01	OCINAPLON	O=C(C1=C2N=CC=C(N2N=C1)C3=CC=NC=C3)C4=CC=CC=N4	4.67127	4
NCGC00389279-01		CC(C)C(N(CCCN)C(=O)C1=CC=C(C)C=C1)C2=C(CC3=CC=CC=C3)C(=O)C4=C(O2)C=C(Cl)C=C4	5.82127	5.65
NCGC00386531-01		NC1=NC2=C(CCN(CC3=CC=C(Cl)C=C3)CC2)S1	4.42127
NCGC00389672-02	[NO STEREO] ISPINESIB	CC(C)C(N(CCCN)C(=O)C1=CC=C(C)C=C1)C2=NC3=C(C=CC(Cl)=C3)C(=O)N2CC4=CC=CC=C4	5.72127	4.67127
NCGC00370833-01	SELEXIPAG	CC(C)N(CCCCOCC(=O)NS(C)(=O)=O)C1=NC(C2=CC=CC=C2)=C(N=C1)C3=CC=CC=C3	4.77127	4.92127
NCGC00370685-03	JNJ-40418677	CC(C)C[C@H](C(O)=O)C1=CC(=CC(=C1)C2=CC=C(C=C2)C(F)(F)F)C3=CC=C(C=C3)C(F)(F)F	4.42127	4.9
NCGC00387824-03		CN(C)C1=CC2=C(OCO2)C=C1SC3=NC4=C(C=CN=C4N)N3CCNCC(C)(C)C	5.42127	5.22127
NCGC00378788-02		CN(C)CCN(CC1=CC=C(C=C1)C2=CC=C(CNCCC3=CC=CC=C3)C=C2)C(=O)CCC4CCCC4	5.82127	4.7
NCGC00165036-01		CC1=NN2C(NC(=CC2=O)C3=CC=C(Cl)C=C3)=C1C4=CC=CC=C4	4.42127	5
NCGC00381744-09	PD-0325901	OC[C@@H](O)CONC(=O)C1=C(NC2=CC=C(I)C=C2F)C(F)=C(F)C=C1	4.42127	4.72127
NCGC00024596-08	CARBIDOPA ANHYDROUS	C[C@@](CC1=CC(O)=C(O)C=C1)(NN)C(O)=O	4.52127
NCGC00112325-01		CCN1CCN(CCCNC(=O)C2=CC3=C(S2)C4=C(C)C=CC=C4OC3)CC1	4.57127	4.55
NCGC00390616-01		C[C@@H](NC(=O)[C@H](O)C1=CC(F)=CC(F)=C1)C(=O)N[C@H]2C3=CC=CC=C3C4=C(C=CC=C4)N(C)C2=O	5.42127	5.15
NCGC00378591-01		COC1=CC=C(N(C(=O)NC2=C(C)C=CC=C2C)C3=NC=NC(NC4=CC=C(C=C4)N5CCN(C)CC5)=C3)C(OC)=C1	5.42127	5.35
NCGC00387837-02	[NO STEREO] PIMASERTIB	OCC(O)CNC(=O)C1=C(NC2=C(F)C=C(I)C=C2)C=NC=C1	4.67127	4
NCGC00386865-03		CCOC(=O)C2(CCC1=CC=CC=C1)CCN(CC3=CC=C(NC(C)=O)C=C3)CC2	5.22127	5.27127
NCGC00389770-01	[NO STEREO] BRIVANIB	CC(O)COC1=CN2N=CN=C(OC3=C(F)C4=C(NC(C)=C4)C=C3)C2=C1C	5.17127	4.97127
NCGC00346691-01	CANAGLIFLOZIN ANHYDROUS	CC1=C(CC2=CC=C(S2)C3=CC=C(F)C=C3)C=C(C=C1)[C@@H]4O[C@H](CO)[C@@H](O)[C@H](O)[C@H]4O	5.02127	5.27127
NCGC00263097-09	CEDIRANIB	COC1=CC2=C(C=C1OCCCN3CCCC3)N=CN=C2OC4=C(F)C5=C(NC(C)=C5)C=C4	5.07127	4
NCGC00402237-03		ClC1=C(OC2=CC(=CC=C2)N3CCNCC3)SC(=C1)S(=O)(=O)NCC4=CC=CC5=CC=CC=C45	5.62127	5.92127
NCGC00263109-03	APITOLISIB	C[C@H](O)C(=O)N1CCN(CC2=C(C)C3=C(S2)C(=NC(=N3)C4=CN=C(N)N=C4)N5CCOCC5)CC1	4	4.72127
NCGC00408854-01	BRASSINAZOLE	CC(O)(C(CC1=CC=C(Cl)C=C1)N2C=NC=N2)C3=CC=CC=C3	6.37127	5.57127
NCGC00384195-05		COC1=C(NS(=O)(=O)C2=CC=C(Br)C=C2C)C=C3N(C)C(=O)N(C)C3=C1	5.57127	5.72127
NCGC00015365-22	DAIDZEIN	OC1=CC=C(C=C1)C2=COC3=C(C=CC(O)=C3)C2=O	4.72127	4.82127
NCGC00381716-02	SB-239063	COC1=NC(=CC=N1)C2=C(N=CN2[C@H]3CC[C@H](O)CC3)C4=CC=C(F)C=C4	4.47127	4
NCGC00091643-08	2-MERCAPTOBENZOTHIAZOLE	SC1=NC2=C(S1)C=CC=C2	4	4.54886
NCGC00015759-05		CN1CCN(CC1)C2CC3=C(SC4=C2C=C(Cl)C=C4)C=CC=C3	4.96565	5.09065
NCGC00090986-03	4-N-OCTYLPHENOL	CCCCCCCCC1=CC=C(O)C=C1	4.77104	4.70854
NCGC00263442-01	THIOGUANINE ANHYDROUS	NC1=NC2=C(N=CN2)C(=S)N1	-5.26003	5.01003
NCGC00015562-25	INDOMETHACIN	COC1=CC2=C(C=C1)N(C(=O)C3=CC=C(Cl)C=C3)C(C)=C2CC(O)=O		4.66003
NCGC00095043-07	TETROQUINONE	OC1=C(O)C(=O)C(O)=C(O)C1=O	4	4.41003
NCGC00023654-13	CAPTOPRIL	C[C@H](CS)C(=O)N1CCC[C@H]1C(O)=O	-4.61003	4.41003
NCGC00179385-03	FAMPROFAZONE	CC(CC1=CC=CC=C1)N(C)CC2=C(C(C)C)C(=O)N(N2C)C3=CC=CC=C3		5.31003
NCGC00166043-02	FLAMENOL	COC1=CC(O)=CC(O)=C1	4.96003	5.11003
NCGC00253709-01	4-(4-CHLOROPHENYL)-4-PIPERIDINOL	OC1(CCNCC1)C2=CC=C(Cl)C=C2	4.41003	4
NCGC00249925-01	TILMACOXIB	CC1=NC(C2CCCCC2)=C(O1)C3=CC(F)=C(C=C3)S(N)(=O)=O	4.56003	-5.86003
NCGC00095169-05	MILTEFOSINE	CCCCCCCCCCCCCCCCOP([O-])(=O)OCC[N+](C)(C)C	4.51003	4.51003
NCGC00262932-01	OXYPHENISATIN	OC1=CC=C(C=C1)C2(C(=O)NC3=C2C=CC=C3)C4=CC=C(O)C=C4	4.91003	5.06003
NCGC00179625-03		CN(C)S(=O)(=O)C1=CC=C2SC3=C(C=CC=C3)N(CCCN4CCN(C)CC4)C2=C1	5.66003	5.26003
NCGC00016640-06		CCOC(=O)NNC1=C2C=CC=CC2=CN=N1	-4.56003
NCGC00025104-09	CIGLITAZONE	CC3(COC1=CC=C(CC2SC(=O)NC2=O)C=C1)CCCCC3	4.81003	4.86003
NCGC00018301-05	[NO STEREO] SULOCTIDIL	CCCCCCCCNC(C)C(O)C1=CC=C(SC(C)C)C=C1		4.96003
NCGC00094736-05	NITROMIDE	NC(=O)C1=CC(=CC(=C1)N(=O)=O)N(=O)=O	5.01565	4.91565
NCGC00015147-07	BENZAMIL HYDROCHLORIDE	N\C(NCC1=CC=CC=C1)=N/C(=O)C2=NC(Cl)=C(N)N=C2N	-4.52127	5.1
NCGC00346450-02	TRICIRIBINE PHOSPHATE	CN1N=C(N)C2=CN([C@@H]3O[C@H](COP(O)(O)=O)[C@@H](O)[C@H]3O)C4=C2C1=NC=N4	4	5.07127
NCGC00138723-01		CC1=CN=CN1CCC2=NN3C(=N2)C4=C(C=CC=C4)N=C3SCC(=O)NC5=CC=CC(C)=C5	5.27127	5.3
NCGC00389415-02		NC(=O)C1=C2N=C(NC2=CC=C1)C3=C(F)C=C(C=C3)[C@@H]4CCCN4	4.42127	4.97127
NCGC00386433-01	DEBIO-1347	CC1=NC2=C(N1)C=C(C=C2)N3N=CC(C(=O)C4=CC5=C(N4)C=CC=C5)=C3N	5.02127	4.67127
NCGC00370873-01	PF-750	O=C(NC1=CC=CC=C1)N2CCC(CC3=CC4=CC=CC=C4N=C3)CC2	4.67127	4.8
NCGC00378599-03	ENCORAFENIB	COC(=O)N[C@@H](C)CNC1=NC=CC(=N1)C2=CN(N=C2C3=CC(Cl)=CC(NS(C)(=O)=O)=C3F)C(C)C	4.97127	4
NCGC00387268-04		CCCCC1=CC=C(NS(=O)(=O)C2=CC=C(F)C=C2)C=C1	5.62127	5.32127
NCGC00370851-01		COC1=CC2=C(C=C1OC)C(NC3=CC=C(OC4=CC=CC=C4)C=C3)=NC=N2	4.97127	4.55
NCGC00386303-02	IOWH-032	OC1=C(Br)C=C(C=C1Br)C2=NOC(=N2)C(=O)NCC3=CC=C(OC4=CC=CC=C4)C=C3	4.82127	4.85
NCGC00386286-04	OC-459	CC1=C(CC2=CC=C3C=CC=CC3=N2)C4=CC(F)=CC=C4N1CC(O)=O	4.57127	4.87127
NCGC00386630-01		COC1=CC(=CC(OC)=C1OC)C2=NC(N[C@H](CO)CC3=CC=CC=C3)=CC=C2C(=O)NCCOC4=CC=CC=C4	6.02127	5.4
NCGC00386410-02		CC(C)C1=CC2=C(N=CN=C2S1)N3CCN(CC3)C4=NCC(C)(C)S4	-5.62127	4
NCGC00387265-01		FC(F)(F)C1=CC(=CC(NC(=O)C2=C(N=C(Cl)N=C2)C(F)(F)F)=C1)C(F)(F)F	4.92127	4.62127
NCGC00378937-02	SETIPTILINE MALEATE	CN1CCC2=C(C1)C3=C(CC4=CC=CC=C24)C=CC=C3	4	4.65
NCGC00379000-03		COC1=CC2=NC=NC(NC3=CC=C(O)C=C3)=C2C=C1OC	4	4.57127
NCGC00263182-11	MOCETINOSTAT	NC1=C(NC(=O)C2=CC=C(CNC3=NC(=CC=N3)C4=CC=CN=C4)C=C2)C=CC=C1	6.12127	6.2
NCGC00387456-01		OC1=CC=C(C=C1)C2(CCC(F)(F)CC2)C3=C(F)C=CC=C3	4.92127	5.3
NCGC00379073-05		CC1=NC(C(=O)N2CCC[C@H]2CC3=NN=C(O3)C4=CC=CC=C4)=C(S1)C5=C(F)C=CC=C5	5.17127	5.22127
NCGC00350400-01	ETIFOXINE HYDROCHLORIDE	CCNC1=NC2=CC=C(Cl)C=C2C(C)(O1)C3=CC=CC=C3	4.57127	4.95
NCGC00386238-02	[NO STEREO] PRX-08066	FC1=CC=C(CN2CCC(CC2)NC3=NC=NC4=C3C=C(Cl)S4)C=C1C#N	-6.22127	4
NCGC00387162-01		FC1=C(F)C=C(C=C1)C(=O)NC2=CN=C(Cl)N=C2	4	-4.85
NCGC00378575-01		OC(COC1=C2C=CC=NC2=CC=C1)CN3CCN(CC3)C(=O)C(C4=CC=CC=C4)C5=CC=CC=C5	5.77127	5.05
NCGC00371107-01	NEMONAPRIDE	CNC1=C(Cl)C=C(C(=O)N[C@@H]2CCN(CC3=CC=CC=C3)[C@@H]2C)C(OC)=C1	5.72127	5.1
NCGC00378692-02		CC(C)NC1=NC=C(Cl)C(=C1)C2=CNC(=C2)C(=O)N[C@H](CO)C3=CC=CC(Cl)=C3	5.52127	4.9
NCGC00381751-02	FILANESIB	CON(C)C(=O)N1N=C(S[C@@]1(CCCN)C2=CC=CC=C2)C3=CC(F)=CC=C3F	5.82127	4.67127
NCGC00263192-09	SILMITASERTIB	OC(=O)C1=CC2=C(C=C1)C3=CN=CC=C3C(NC4=CC=CC(Cl)=C4)=N2	5.02127	5
NCGC00387029-01	ORANTINIB	CC1=C(CCC(O)=O)C(C)=C(N1)\C=C2/C(=O)NC3=CC=CC=C23	4.62127	4.97127
NCGC00024928-22	TAMOXIFEN CITRATE	CC\C(C1=CC=CC=C1)=C(/C2=CC=CC=C2)C3=CC=C(OCCN(C)C)C=C3	4.92127	4.92127
NCGC00379012-02	CVT-313	COC1=CC=C(CNC2=C3N=CN(C(C)C)C3=NC(=N2)N(CCO)CCO)C=C1	5.52127	5.35
NCGC00386875-01		CCOC1=CC=C(C=C1)C2=CC(NC(=O)C3=C(F)C=CC=C3F)=C(S2)C(O)=O	4.87127	4.72127
NCGC00378712-01		CC(C)(C)OC(=O)C1=C2N(C=N1)C3=CC=CC=C3NC2(C)C	4.57127	4.9
NCGC00388375-02		FC1=CC=C(C=C1)N2C(=O)C3=CC=CC=C3N=C2CNC(=O)NC4=CC=C(Cl)C(=C4)C(F)(F)F	5.57127	5.02127
NCGC00388162-02		NS(=O)(=O)C1=CC=C(C=C1)N2N=C(CC2C3=CC=CC=C3)C4=CC=CC=C4	5.02127	5.17127
NCGC00346950-01		NS(=O)(=O)C1=CC=C(NC2=NC3=C(NC=N3)C(OCC4CCCCC4)=N2)C=C1	6.07127	7.02127
NCGC00263015-01		CN(CC(O)COC1=CC=C(Cl)C=C1)CC2=C(C)N(CC3=C(Cl)C=CC=C3)N=C2C	6.87127	4
NCGC00250406-02	TIPIFARNIB	CN1C=NC=C1[C@@](N)(C2=CC=C(Cl)C=C2)C3=CC=C4N(C)C(=O)C=C(C5=CC=CC(Cl)=C5)C4=C3	6.27127	5.87127
NCGC00370948-06		CN(C1=CC=CC=C1CNC2=NC(NC3=CC=C4NC(=O)CC4=C3)=NC=C2C(F)(F)F)S(C)(=O)=O	6.22127	6.22127
NCGC00344510-01	NPS-2143	CC(C)(CC1=CC=C2C=CC=CC2=C1)NC[C@@H](O)COC3=C(C#N)C(Cl)=CC=C3	4.92127	4.45
NCGC00130284-01		CC1=C(Br)C=CC(NC(=O)C2CCN(CC2)S(=O)(=O)C3=CC4=C(NC(=O)O4)C=C3)=C1	5.02127	5.7
NCGC00181008-01		OC1=CC=C(C=C1C([O-])=O)\N=N\C2=CC(C([O-])=O)=C(O)C=C2	4.52127	4.77127
NCGC00141096-01		CC1=CC=CC(NC(C2=C(F)C=CC=C2)C3=C(O)C4=NC(C)=CC=C4C=C3)=N1	4.42127	4.9
NCGC00390656-01	PIMAVANSERIN	CC(C)COC1=CC=C(CNC(=O)N(CC2=CC=C(F)C=C2)C3CCN(C)CC3)C=C1	4.67127	4.65
NCGC00386845-01		OC(=O)C1=CC(=CC=C1)C2=CC=C(C=C2)C3=CN(N=N3)C(=O)N4CCCCC4CC5=CC=CC=C5	4.92127	4
NCGC00370695-04		CC(C)NC(=O)C1=NC=C(C=C1)C#CC2=CC=NC=C2	5.62127	4
NCGC00344624-13		COC1=C(C=CC=C1)S(=O)(=O)NC2=CC3=C(NC(=O)N(C)C3)C=C2	4.62127	4.97127
NCGC00181048-01	[NO STEREO] DOLASETRON MESYLATE ANHYDROUS	O=C(O[C@H]1C[C@H]2C[C@H]3C[C@@H](C1)N2CC3=O)C4=CNC5=C4C=CC=C5	4.72127	5.15
NCGC00386631-01		CC(CCOC1=C2OC(C)=NC2=C(C)C(C(C)=O)=C1OCCN3CCCCC3)C4=CC=C(F)C=C4	6.32127	5.12127
NCGC00378812-01		OC1=CC=CC=C1C2=CC=C(C=C2)C3=CSC4=C3C(=O)C(C#N)C(=O)N4	4.72127	4.9
NCGC00384168-03		CN[C@H]1CC[C@@H](CC1)N(CC2=CC=CC(=C2)C3=CC=NC=C3)C(=O)C4=C(Cl)C5=CC=CC=C5S4	7.47127	5.95
NCGC00387871-03	VARESPLADIB METHYL	CCC1=C(C(=O)C(N)=O)C2=C(C=CC=C2OCC(=O)OC)N1CC3=CC=CC=C3	4.62127
NCGC00386512-01		OC(=O)C[C@@H](NC(=O)C1=CC(=CS1)C2=CC=C(C=C2)C3=CC=NC=C3)C4=CC=CC=C4	6.27127	4
NCGC00386495-01		C[C@@H](NC(=O)C1=CC(=CC(=C1)C(=O)N[C@@H](CC2=CC=CC=C2)[C@H](O)CNC3CC3)N(C)S(C)(=O)=O)C4=CC=CC=C4	6.47127	5.25
NCGC00161418-02	JTC-801	CCC1=CC=C(OCC2=C(C=CC=C2)C(=O)NC3=CC4=C(C=C3)N=C(C)C=C4N)C=C1	4.97127	4.7
NCGC00390569-01	NETUPITANT	CN(C(=O)C(C)(C)C1=CC(=CC(=C1)C(F)(F)F)C(F)(F)F)C2=C(C=C(N=C2)N3CCN(C)CC3)C4=C(C)C=CC=C4	5.07127	4.95
NCGC00379088-01		CN1C(=O)NC(CC2=CNC3=C(Cl)C=CC=C23)C1=O		4.52127
NCGC00386720-02		FC(F)(F)C1=CC=C(C=C1)C2=CC=CC=C2C(=O)NC3=CC4=C(CN(CC5=NC=NN5)CC4)C=C3	5.07127	4.95
NCGC00015384-02	DOPA, DL-	NC(CC1=CC(O)=C(O)C=C1)C(O)=O	5.52127	4
NCGC00263172-10	REBASTINIB	CNC(=O)C1=CC(OC2=CC(F)=C(NC(=O)NC3=CC(=NN3C4=CC5=C(C=C4)N=CC=C5)C(C)(C)C)C=C2)=CC=N1	5.22127	5.27127
NCGC00390703-02	FABOMOTIZOLE	CCOC1=CC=C2NC(SCCN3CCOCC3)=NC2=C1	4.97127	4.95
NCGC00379128-01		O=C(CCCCN1CCOCC1)NC2=CC=C(C=C2)C3=CC=CN=C3	4.67127	4.87127
NCGC00015551-02	[NO STEREO] IDARUBICIN	CC1OC(CC(N)C1O)OC2CC(O)(CC3=C(O)C4=C(C(=O)C5=C(C=CC=C5)C4=O)C(O)=C23)C(C)=O	4.62127	4.6
NCGC00370819-01		CCN(CC)C(=O)C1=CC=C(NC2=NC3=C(N=CN3)C(OCC4CCCCC4)=N2)C=C1	6.47127	6.65
NCGC00388136-02		IC1=CC=C(C=C1)[N+]2=NC(=NN2C3=CC=C(C=C3)N(=O)=O)C4=CC=CC=C4	5.12127	4.72127
NCGC00386916-01		COC1=CC(OC)=C([C@@H](CC(=O)N2CC(C)CC(C)C2)C3=CC4=C(OCO4)C=C3)C(O)=C1	6.47127	6.47127
NCGC00347944-01		CNC1=NC(NC2=CC=C(C=C2OC)C(=O)N3CCOCC3)=NC=C1Cl	4.67127	5.17127
NCGC00378867-01		CCOC1=CC=C(OC2=CC=C(OCC3=CC(F)=CC=C3F)C=C2)C(N)=C1	5.02127	5.45
NCGC00168785-03	DICLAZURIL	ClC1=CC=C(C=C1)C(C#N)C2=C(Cl)C=C(C=C2Cl)N3N=CC(=O)NC3=O	5.07127	4.97127
NCGC00186528-13		CN1C2=C(SC(=C2)S(C)=O)C3=C1C(=O)N(CC4=CC(N)=CC=C4)N=C3	5.07127	5.67127
NCGC00042523-02	MORPHOLINYLMERCAPTOBENZOTHIAZOLE	C1CN(CCO1)SC2=NC3=C(S2)C=CC=C3	4.57127	5.02127
NCGC00018166-14	ESTRADIOL VALERATE	CCCCC(=O)O[C@H]1CC[C@H]2[C@@H]3CCC4=C(C=CC(O)=C4)[C@H]3CC[C@]12C	4.57127	4.97127
NCGC00118103-02		CC(C)(C)C1=CC=C(C=C1)C2=C(C#N)C(=O)NC(SCC(=O)NC3=CC=C(Cl)C=C3)=N2	5.22127	4.85
NCGC00167521-06	TENATOPRAZOLE	COC1=CC=C2NC(=NC2=N1)S(=O)CC3=C(C)C(OC)=C(C)C=N3	4.82127	5.37127
NCGC00263575-07	EZETIMIBE	O[C@@H](CC[C@@H]1[C@H](N(C1=O)C2=CC=C(F)C=C2)C3=CC=C(O)C=C3)C4=CC=C(F)C=C4	5.72127	6.52127
NCGC00095304-06	[NO STEREO] FURAZOLIDONE	O=C1OCCN1\N=C\C2=CC=C(O2)N(=O)=O	5.72127	4.97127
NCGC00188863-10	DRONEDARONE HYDROCHLORIDE	CCCCN(CCCC)CCCOC1=CC=C(C=C1)C(=O)C2=C(CCCC)OC3=C2C=C(NS(C)(=O)=O)C=C3	4.87127	5.05
NCGC00163953-03	ALLETHRIN	CC(C)=CC1C(C(=O)OC2CC(=O)C(CC=C)=C2C)C1(C)C	5.27386	5.31136
NCGC00095116-05	METAXALONE	CC1=CC(OCC2CNC(=O)O2)=CC(C)=C1	4	5.16003
NCGC00096122-05	THIOINOSINE	OC[C@H]1O[C@H]([C@H](O)[C@@H]1O)N2C=NC3=C(S)N=CN=C23	4	5.31003
NCGC00178241-04		[Cl-][Pt]1([Cl-])NCCN1	4	5.01003
NCGC00159518-05		COCCCOC1=CC=NC(CS(=O)C2=NC3=C([N-]2)C=CC=C3)=C1C	4	4.86003
NCGC00183103-01		CC(C)CCC[C@@H](C)CCC[C@@H](C)CCC[C@]1(C)CCC2=C(O1)C(C)=C(C)C(OC(=O)CCC(=O)OCCO)=C2C	5.26003	5.01003
NCGC00016246-09		ClC1=CC=C(NC(=N)NC(=N)NCCCCCCNC(=N)NC(=N)NC2=CC=C(Cl)C=C2)C=C1	4.41003	4.96003
NCGC00344564-01	DIOSMIN	COC1=C(O)C=C(C=C1)C2=CC(=O)C3=C(O2)C=C(O[C@@H]4O[C@H](CO[C@@H]5O[C@@H](C)[C@H](O)[C@@H](O)[C@H]5O)[C@@H](O)[C@H](O)[C@H]4O)C=C3O	4	4.76003
NCGC00094748-07	OXYPHENBUTAZONE ANHYDROUS	CCCCC1C(=O)N(N(C1=O)C2=CC=C(O)C=C2)C3=CC=CC=C3	4.81003	4.76003
NCGC00025341-06	ISRADIPINE	COC(=O)C1=C(C)NC(C)=C(C1C2=CC=CC3=NON=C23)C(=O)OC(C)C	5.86003	6.16003
NCGC00178352-06		CCCCC(CC)CNC(=N)NC(=N)NCCCCCCNC(=N)NC(=N)NCC(CC)CCCC	4.81003	4.56003
NCGC00095304-05	[NO STEREO] FURAZOLIDONE	O=C1OCCN1\N=C\C2=CC=C(O2)N(=O)=O	5.61003	4.81003
NCGC00091345-04	ADIPIC ACID	OC(=O)CCCCC(O)=O	5.11003	4
NCGC00159421-03	DIHYDRALAZINE	NNC1=C2C=CC=CC2=C(NN)N=N1	4.81003	5.11003
NCGC00390222-01		COC1=C(OCC2CCCN(C)CCC2)C=C3N=CN=C(NC4=CC(F)=C(Cl)C(Cl)=C4)C3=C1	4.42127	5.45
NCGC00371000-01		CN([C@@H](CN1CCCC1)C2=CC=C(C=C2)C3=CC(=CC=C3)C(N)=O)C(=O)CN4C(=O)COC5=C4C=C(Cl)C(Cl)=C5	4	4.9
NCGC00386465-01		CCCN(CCC1=CSC=C1)C2CCC3=C(O)C=CC=C3C2	-5.37127	5
NCGC00386502-01		CN1CCN(CC1)C2=NC3=C(NC4=C2C=C(OS(=O)(=O)C(F)(F)F)C=C4)C=CC=C3	4	4.95
NCGC00091238-03	2,2'-DITHIOBISBENZOTHIAZOLE	S(SC1=NC2=C(S1)C=CC=C2)C3=NC4=C(S3)C=CC=C4	-5.42127	4.82127
NCGC00370925-01		NC1=C2C(COC3=CC(Cl)=CC=C3)=NN(C4CCOCC4)C2=NC=N1	4.67127	5.35
NCGC00344391-03		CN(C1CCC2=C(C1)C3=CC=CC=C3N2CC(O)=O)S(=O)(=O)C4=CC=C(F)C=C4	4.42127	5.17127
NCGC00351598-08		COC1=CC2=NC=NC(NC3=CC=C(O)C(Br)=C3)=C2C=C1OC		4.45
NCGC00371123-09		CCCC(=O)NC1=CC(NC(=O)C2=CC=CC=C2Br)=CC=C1	4.67127	4.95
NCGC00370881-01		C[C@@H](CN1CCC(CC1)N2C(=O)NC3=C2C=CC(Cl)=C3)NC(=O)C4=CC5=C(C=CC=C5)C=C4	5.12127	5.02127
NCGC00346658-09	CRENOLANIB	CC6(COC1=CC2=C(C=C1)N(C=N2)C3=NC4=C(C=CC=C4C=C3)N5CCC(N)CC5)COC6	4.62127	5.25
NCGC00378668-01		CCCN1CCC=C(C1)C2=CC(=NO2)C3=CC=C(C)C=C3	4.42127	4.67127
NCGC00370856-01		CN(C)C1=NC(N[C@@H]2CC[C@@H](CC2)NCCC3=C(OC(F)(F)F)C=C(Br)C=C3)=NC4=CC=CC=C14	4.52127	4.8
NCGC00387761-01		OC(=O)C1=C(O)N=NC(=C1)C2=C3C=CC=CN3N=C2C4=CC=CC=C4		4.57127
NCGC00346721-03		CC1=C(NC(=O)CNC2=CC(F)=C(F)C=C2)C=C(CN3CCNCC3)C=C1		4.62127
NCGC00387495-01		O=C(NCC(=O)N1CCCC1)NC2=CC3=CC=CC=C3C=C2	4.72127	4.95
NCGC00263216-09		NC1=NC=C(C=C1)C2=CC=C3N=CC4=C(N(C(=O)C=C4)C5=CC(=CC=C5)C(F)(F)F)C3=C2	5.87127	5.95
NCGC00378542-02		CCCCNC(=O)[C@@H]1CC2=C(C=CC=C2)N1C(=O)[C@@H](N)CC	5.57127	4
NCGC00159364-05		NC1=C2C=CC=CC2=C(C=C1\N=N\C3=CC=C(C=C3)C4=CC=C(C=C4)\N=N\C5=C(N)C6=C(C=CC=C6)C(=C5)S([O-])(=O)=O)S([O-])(=O)=O	4.57127	4.92127
NCGC00370932-01		CC1=C(C=NN1C2=NC(=CS2)C3=CC(=CC=C3)C(F)(F)F)C(=O)NCCCO	4.72127	4.9
NCGC00371073-01		CCN(CC)CC1=CC=CC(\C=C\C2=NC3=CC=C(F)C=C3C(=O)N2C4=CC=CC=C4Cl)=N1	5.17127	5.05
NCGC00356650-01		CC1=C(C(N=C(NC2=NC3=C(O2)C=CC=C3)N1)C4=C(Cl)C=CC=C4)C(=O)NC5=CC=CC(=C5)C6=CNN=C6	5.12127	4.45
NCGC00371100-01	CJ-033466	CC(C)CN1CCC(CNC(=O)C2=CC(Cl)=C(N)N3C=C(C)N=C23)CC1	4.52127	4.57127
NCGC00378989-01	ADOPRAZINE	FC1=CC=C(C=C1)C2=CN=CC(CN3CCN(CC3)C4=C5OCCOC5=CC=C4)=C2	5.32127	5.02127
NCGC00182554-02	LATREPIRDINE	CN1CCC2=C(C1)C3=C(C=CC(C)=C3)N2CCC4=CN=C(C)C=C4	4.97127	4.8
NCGC00379209-01		CN(C1CCN(CC2=CC=C(C=C2)C(N)=O)CC1)C(=O)CNC3=C(C)C(C)=C(N)C(C)=C3C	6.12127	6.3
NCGC00370788-02		CC1=C(C)C(OCC2=CC(=CC=C2)C3=CC=C(C=C3)C(O)=O)=CC4=C1C(=O)C(C4)C5CCCC5	4.42127	4.92127
NCGC00346578-01		COCCOC1=CC2=C(C=C1OCCO)C(NC3=CC=CC(=C3)C#C)=NC=N2	5.07127	5.25
NCGC00386676-01		O[C@@H]1C(=O)N(CCCCN2CCN(CC2)C3=NC=CC=N3)C(=O)CC14CCCC4	5.02127	5.17127
NCGC00263101-04	CP-724714	COCC(=O)NC\C=C\C1=CC=C2N=CN=C(NC3=CC=C(OC4=CN=C(C)C=C4)C(C)=C3)C2=C1	4.72127	5.3
NCGC00379208-01		FC1=CC=C(C2=NN=C(NCCN3CCOCC3)O2)C(NC4=CC=C(I)C=C4F)=C1F	5.17127	5.07127
NCGC00389386-01	[NO STEREO] LEXIBULIN	CCCC(NC1=NC(=NC=C1C)C2=CC(OC)=C(NC(=O)NCC)C=C2)C3=CN=CC=C3	5.97127	5.82127
NCGC00408834-01	CARBIPHENE	CCOC(C(=O)N(C)CCN(C)CCC1=CC=CC=C1)(C2=CC=CC=C2)C3=CC=CC=C3	5.87127	5.75
NCGC00162445-01	MISOPROSTOL	CCCCC(C)(O)C\C=C\[C@H]1[C@H](O)CC(=O)[C@@H]1CCCCCCC(=O)OC	4.97127	4.72127
NCGC00370782-01		CC(C(O)=O)C1=CC(C2=CC=C(C=C2)C(F)(F)F)=C(C=C1)C(N3CCC(C)CC3)C4=CC=C(F)C=C4	5.02127	5
NCGC00242492-01		C\C(=C/C(=O)NC1=C(C=CC=C1)C(O)=O)C2=CC3=CC=CC=C3C=C2	4.42127	4.85
NCGC00113858-01		CC1=C(CN2C(SCC3=C(F)C=CC=C3)=NC4=CC=NC=C24)N=C(O1)C5=CC=CC=C5F	5.87127	5.4
NCGC00140685-01		CC1=C(C)C=C(C=C1)N2C(=O)C3=C(NN=C3)N=C2SCC4=C(F)C=CC=C4	5.17127	4.85
NCGC00140995-01		CC1=C(Cl)C=CC(=C1)N2C(=O)C3=C(NN=C3)N=C2SCC4=C(F)C=CC=C4	5.22127	4.75
NCGC00386567-01	FLIBANSERIN	FC(F)(F)C1=CC(=CC=C1)N2CCN(CCN3C(=O)NC4=CC=CC=C34)CC2	5.07127	5.65
NCGC00386449-05		COS(=O)(=O)N[C@H]1C[C@@H](NC2=CC=NC3=CC(=NN23)C4=CC=CC(SC(F)(F)F)=C4)[C@H](O)[C@@H]1O	5.07127	4.57127
NCGC00379051-02		CC1=C(CC2=CC=C(C=C2)C(F)(F)F)C(C(=O)NC3(CC3)C4=CC=C(C=C4)C(O)=O)=C(C)S1	4.42127	4.72127
NCGC00387128-01		CCOC1=NC2=C(N)N=CN=C2N1CC	4	4.5
NCGC00402230-01		CCC(=O)N[C@H]1C[C@@H](C2=CC=CC=C2)C3=CC=CC=C3C1	4.47127	5
NCGC00378855-02		CCN(CC1=NSC(NC2=NC(C)=CN3C(=CN=C23)C4=CNN=C4)=C1)C(C)(C)CO	4.47127	5
NCGC00346689-02		CN1C=C(C=N1)C2=NN3C(CC4=CC=C5N=CC=CC5=C4)=CN=C3C=C2	5.72127	5.27127
NCGC00347941-01		OCCNC1CCCC2=C1NC3=C2C=C(C=C3)C4=CC=CC=C4	4.62127	4.92127
NCGC00408920-01		CCOC(=O)CSC1=NC2=C(SC3=C2C=CC=C3)C(=O)N1CCCN4CCCC4	5.02127	4.9
NCGC00159361-02	MERADIMATE	CC(C)C1CCC(C)CC1OC(=O)C2=C(N)C=CC=C2	4.42127	4.9
NCGC00378708-04		COC1=CC2=NC(=NC(N3CCN(CC3)C4=CC=CC=C4OC)=C2C=C1OC)C5CC5	5.07127	5.32127
NCGC00386411-02		CN1CCN(CC1)C(=O)COC2=C(Cl)C(C)=C3C(SC(C(=O)NC4CC4)=C3N)=N2	4.67127	5
NCGC00181002-05	CINACALCET HYDROCHLORIDE	C[C@@H](NCCCC1=CC=CC(=C1)C(F)(F)F)C2=CC=CC3=CC=CC=C23	6.42127	5.22127
NCGC00390609-01		IC1=CC=C(CN2CCC(CC2)C3(CCC(=O)NC3=O)C4=CC=CC=C4)C=C1	-4.52127	4.85
NCGC00378881-01	TEGOBUVIR	FC1=CC=CC=C1C2=NC3=CN(CC4=NN=C(C=C4)C5=CC=C(C=C5C(F)(F)F)C(F)(F)F)C=CC3=N2	5.12127	5
NCGC00346557-02	ERTEBEREL	OC1=CC=C(C=C1)[C@@H]2OC3=C(C=C(O)C=C3)[C@@H]4CCC[C@H]24	5.07127	5.47127
NCGC00346537-05		CC(C)(C)CN1C(N)=NC2=C1N=C(C=C2)C3=C(N=C(N3)C(C)(C)C)C4=CC=C(F)C=C4	5.72127	5.2
NCGC00370829-01		O=C1N(CC2=CC=NC=C2)C(=O)C3=C(N=CC=C3)N1C4=CC(=CC=C4)N(=O)=O	5.67127	5.1
NCGC00095338-03		CCCCCC\C=C/CCCCCCCC1=CC=CC(O)=C1C(O)=O	4.72127	4
NCGC00091585-01	OCTOCRYLENE	CCCCC(CC)COC(=O)C(C#N)=C(C1=CC=CC=C1)C2=CC=CC=C2	5.57127	5.07127
NCGC00351597-16	PINOMETOSTAT	CC(C)N(C[C@H]1O[C@H]([C@H](O)[C@@H]1O)N2C=NC3=C2N=CN=C3N)[C@@H]4C[C@H](CCC5=NC6=CC(=CC=C6N5)C(C)(C)C)C4	5.67127	4.95
NCGC00112180-02		COC1=CC(Cl)=C(C)C=C1NC(=O)CSC2=NC=C(C(=O)N2)S(=O)(=O)C3=CC=C(C=C3)C(C)(C)C	5.22127	5.35
NCGC00118101-02		COC1=C(NC(=O)CSC2=NC(C3=CC=C(C=C3)C(C)(C)C)=C(C#N)C(=O)N2)C=CC=C1	5.57127	5.7
NCGC00091532-04	CLOROPHENE	OC1=C(CC2=CC=CC=C2)C=C(Cl)C=C1	4.95608	4.63108
NCGC00257411-01	FADROZOLE HYDROCHLORIDE	N#CC1=CC=C(C=C1)C2CCCC3=CN=CN23	5.40749	5.7
NCGC00016642-04	PIPERACETAZINE	CC(=O)C1=CC=C2SC3=C(C=CC=C3)N(CCCN4CCC(CCO)CC4)C2=C1	4	5.11003
NCGC00183854-01	OXENDOLONE	CC[C@H]1C[C@H]2[C@@H]3CCC4=CC(=O)CC[C@@H]4[C@H]3CC[C@]2(C)[C@H]1O	4	5.56003
NCGC00182037-01	ALACEPRIL	C[C@H](CSC(C)=O)C(=O)N1CCC[C@H]1C(=O)N[C@@H](CC2=CC=CC=C2)C(O)=O	4	4.94065
NCGC00015818-14	PRAZIQUANTEL	O=C(C1CCCCC1)N2CC3N(CCC4=C3C=CC=C4)C(=O)C2	4.71003	5.81003
NCGC00013082-04	ACONITIC ACID, (E)-	OC(=O)C\C(=C/C(O)=O)C(O)=O	4	4.96003
NCGC00253579-01	[NO STEREO] BOLANDIOL DIPROPIONATE	CCC(=O)O[C@H]1CCC2C3CCC4=C[C@H](CCC4C3CCC12C)OC(=O)CC	4.36003	5.66003
NCGC00016991-05		CCCOC1=C(N)C=C(C=C1)C(=O)OCCN(CC)CC	4	5.06003
NCGC00016490-12	FLUFENAMIC ACID	OC(=O)C1=C(NC2=CC(=CC=C2)C(F)(F)F)C=CC=C1	4	5.06003
NCGC00263545-01	GANAXOLONE	CC(=O)[C@H]1CC[C@H]2[C@@H]3CC[C@H]4C[C@](C)(O)CC[C@]4(C)[C@H]3CC[C@]12C		6.66003
NCGC00015247-07	M-CHLOROPHENYLPIPERAZINE	ClC1=CC=CC(=C1)N2CCNCC2	4	5.91003
NCGC00164632-02	[NO STEREO] TIBOLONE	C[C@@H]1CC2=C(CCC(=O)C2)[C@H]3CC[C@@]4(C)[C@@H](CC[C@@]4(O)C#C)[C@H]13	4.56003	6.16003
NCGC00021304-05	DESOXYCORTONE	C[C@]12CC[C@H]3[C@@H](CCC4=CC(=O)CC[C@]34C)[C@@H]1CC[C@@H]2C(=O)CO	-5.46003	5.81003
NCGC00165856-03	[NO STEREO] LEUCINE ORLISTAT, (-)-|[NO STEREO] ORLISTAT	CCCCCCCCCCC[C@@H](C[C@@H]1OC(=O)[C@H]1CCCCCC)OC(=O)C(CC(C)C)NC=O	5.71003	5.36003
NCGC00167514-02	ETHYLESTRENOL	CC[C@]1(O)CC[C@H]2[C@@H]3CCC4=CCCC[C@@H]4[C@H]3CC[C@]12C	5.21003	5.36003
NCGC00166114-03		[O-]C(=O)C1=C(C=CC=C1)C2=C3C=C(Br)C(=O)C(Br)=C3OC4=C2C=C(Br)C([O-])=C4Br	4.76003	4.71003
NCGC00253753-01		CCOC(=O)N1CCC(CC1)N2C(=O)NC3=CC(Cl)=CC=C23	4	-4.96003
NCGC00091338-06	CHLOROCRESOL	CC1=C(Cl)C=CC(O)=C1
NCGC00319019-01	[NO STEREO] NEMORUBICIN	COC1CN(CCO1)C2CC(OC3C[C@@](O)(CC4=C(O)C5=C(C(=O)C6=C(C=CC=C6OC)C5=O)C(O)=C34)C(=O)CO)OC(C)C2O	5.56003	5.41003
NCGC00160408-03	BENZIODARONE	CCC1=C(C(=O)C2=CC(I)=C(O)C(I)=C2)C3=C(O1)C=CC=C3	4.81003	5.21003
NCGC00262965-01		O=C1OC(CCN2CCCCC2)OC1(C3=CC=CC=C3)C4=CC=CC=C4	4.96003	4.61003
NCGC00253708-01		FC1=CC=C(C=C1)C2(CCC(=O)CC2)C#N	4.81003	4.66003
NCGC00015938-05	SALMETEROL XINAFOATE	OCC1=C(O)C=CC(=C1)C(O)CNCCCCCCOCCCCC2=CC=CC=C2	5.31003	5.06003
NCGC00013095-10	GERANIOL	CC(C)=CCC\C(C)=C\CO	4.61003	4.41003
NCGC00253682-01	5,6-DIMETHOXY-1-INDANONE	COC1=C(OC)C=C2C(=O)CCC2=C1
NCGC00016850-15	BEZAFIBRATE	CC(C)(OC1=CC=C(CCNC(=O)C2=CC=C(Cl)C=C2)C=C1)C(O)=O	4	4.66003
NCGC00253737-01	ISTRADEFYLLINE	CCN1C2=C(N(C)C(\C=C\C3=CC(OC)=C(OC)C=C3)=N2)C(=O)N(CC)C1=O	5.36003
NCGC00262925-01	ECABET SODIUM	CC(C)C1=C(C=C2C(CC[C@H]3[C@@](C)(CCC[C@]23C)C([O-])=O)=C1)S(O)(=O)=O	4.56003	4
NCGC00253742-01	ETHYL BISCOUMACETATE	CCOC(=O)C(C1=C(O)C2=C(OC1=O)C=CC=C2)C3=C(O)C4=C(OC3=O)C=CC=C4	4.46003	4.61003
NCGC00249923-01	SIMFIBRATE	CC(C)(OC1=CC=C(Cl)C=C1)C(=O)OCCCOC(=O)C(C)(C)OC2=CC=C(Cl)C=C2	4	4.41003
NCGC00015724-17	NIFLUMIC ACID	OC(=O)C1=C(NC2=CC(=CC=C2)C(F)(F)F)N=CC=C1	4.86003	5.66003
NCGC00253717-01	ETHYL PROTOCATECHUATE	CCOC(=O)C1=CC(O)=C(O)C=C1	4	4.76003
NCGC00178579-04		CCCCN1CCCC[C@H]1C(=O)NC2=C(C)C=CC=C2C		4.66003
NCGC00253672-01	3-HYDROXY-2-(4-METHOXYPHENYL)-2,3-DIHYDRO-1,5-BENZOTHIAZEPIN-4(5H)-ONE, (2S,3S)-	COC1=CC=C(C=C1)[C@@H]2SC3=C(NC(=O)[C@@H]2O)C=CC=C3	4	4.81003
NCGC00344550-01	STANOZOLOL	C[C@]1(O)CC[C@H]2[C@@H]3CC[C@H]4CC5=NNC=C5C[C@]4(C)[C@H]3CC[C@]12C	5.61003	5.76003
NCGC00042523-03	MORPHOLINYLMERCAPTOBENZOTHIAZOLE	C1CN(CCO1)SC2=NC3=C(S2)C=CC=C3	4	4.46003
NCGC00160421-03	[NO STEREO] TETRABENAZINE, (+)-|[NO STEREO] TETRABENAZINE, (-)-|[NO STEREO] DEUTETRABENAZINE|[NO STEREO] TETRABENAZINE	COC1=CC2=C(C=C1OC)C3CC(=O)C(CC(C)C)CN3CC2	4	4.71003
NCGC00263585-01	ZALTOPROFEN	CC(C(O)=O)C1=CC=C2SC3=C(C=CC=C3)C(=O)CC2=C1	4.71003	4.71003
NCGC00015928-05	EXISULIND	CC1=C(CC(O)=O)C2=C(C=CC(F)=C2)\C1=C/C3=CC=C(C=C3)S(C)(=O)=O	4.86003	5.41003
NCGC00160641-01	SULAZEPAM	CN1C2=C(C=C(Cl)C=C2)C(=NCC1=S)C3=CC=CC=C3	4.91003	4.86003
NCGC00253675-01		CCCC(CCC)(C(=O)OCC)C(=O)OCC	5.01003	4.51003
NCGC00160590-03	BROMINDIONE	BrC1=CC=C(C=C1)C2C(=O)C3=C(C=CC=C3)C2=O
NCGC00163298-02	LISOFYLLINE, (+/-)-	CC(O)CCCCN1C(=O)N(C)C2=C(N(C)C=N2)C1=O	4.41003	4
NCGC00167437-02		CN1C=C(C(=O)[C@@H]2CCC3=C(C2)NC=N3)C4=C1C=CC=C4	4.71003	4.81003
NCGC00249891-01	BROMODIPHENHYDRAMINE	CN(C)CCOC(C1=CC=CC=C1)C2=CC=C(Br)C=C2	4.46003	4.71003
NCGC00018113-07	SODIUM PHENYLBUTYRATE	[O-]C(=O)CCCC1=CC=CC=C1	4.91003
NCGC00018296-07		CC1=CC(CN2CCN(CC2)C(C3=CC=CC=C3)C4=CC=C(Cl)C=C4)=CC=C1	5.11003	5.16003
NCGC00024567-03		CC[N+](CC)(CCNC(=O)C(=O)NCC[N+](CC)(CC)CC1=C(Cl)C=CC=C1)CC2=C(Cl)C=CC=C2	5.11003
NCGC00160662-02	AMBRISENTAN	COC([C@H](OC1=NC(C)=CC(C)=N1)C(O)=O)(C2=CC=CC=C2)C3=CC=CC=C3	4.41003
NCGC00091297-05		[NH3+]C1=CC=CC=C1	4.41003	4.61003
NCGC00094854-07	ALLANTOIN	NC(=O)NC1NC(=O)NC1=O	4.71003	4
NCGC00090731-08	PHENOXYETHANOL	OCCOC1=CC=CC=C1	4.56003	4
NCGC00018218-10	EDARAVONE	CC1=NN(C(=O)C1)C2=CC=CC=C2	4.76003	4.56003
NCGC00274083-01	LOXIGLUMIDE	CCCCCN(CCCOC)C(=O)C(CCC(O)=O)NC(=O)C1=CC(Cl)=C(Cl)C=C1	4.71003
NCGC00253763-01	DARGLITAZONE	CC1=C(CCC(=O)C2=CC=C(CC3SC(=O)NC3=O)C=C2)N=C(O1)C4=CC=CC=C4	5.56003	5.86003
NCGC00016244-15	ISONIAZID	NNC(=O)C1=CC=NC=C1	4.41003
NCGC00185768-01	BENIDIPINE HYDROCHLORIDE	COC(=O)C1=C(C)NC(C)=C([C@@H]1C2=CC=CC(=C2)N(=O)=O)C(=O)O[C@@H]3CCCN(CC4=CC=CC=C4)C3	6.41003	5.31003
NCGC00164582-02	FEPRAZONE	CC(C)=CCC1C(=O)N(N(C1=O)C2=CC=CC=C2)C3=CC=CC=C3	4.91003	4.81003
NCGC00016089-06	NONIVAMIDE	CCCCCCCCC(=O)NCC1=CC(OC)=C(O)C=C1	6.06003	5.71003
NCGC00253751-01	DIMENOXADOL	CCOC(C(=O)OCCN(C)C)(C1=CC=CC=C1)C2=CC=CC=C2	5.66003	4.86003
NCGC00183008-01	ISRAPAFANT	CC(C)CC1=CC=C(CCC2=CC3=C(S2)N4C(C)=NN=C4C(C)N=C3C5=C(Cl)C=CC=C5)C=C1	4.81003	4.91003
NCGC00016896-06	INAMRINONE	NC1=CC(=CNC1=O)C2=CC=NC=C2	5.81003	4.81003
NCGC00164506-02	TILIQUINOL	CC1=C2C=CC=NC2=C(O)C=C1	4	4.66003
NCGC00167539-03	INDOLE	N1C=CC2=C1C=CC=C2	4.66565
NCGC00016373-08		CC(C)(C)CC(C)(C)C1=CC=C(OCCOCC[N+](C)(C)CC2=CC=CC=C2)C=C1		4.66003
NCGC00024246-15	DAUNORUBICIN	COC1=CC=CC2=C1C(=O)C3=C(O)C4=C(C[C@](O)(C[C@@H]4O[C@H]5C[C@H](N)[C@H](O)[C@H](C)O5)C(C)=O)C(O)=C3C2=O	4.86003	4.56003
NCGC00018274-05	DIACEREIN	CC(=O)OC1=CC(=CC2=C1C(=O)C3=C(OC(C)=O)C=CC=C3C2=O)C(O)=O	5.41003	4.91003
NCGC00160363-03	BUMECAINE	CCCCN1CCCC1C(=O)NC2=C(C)C=C(C)C=C2C	5.11003	5.01003
NCGC00092386-13		CN[C@H]1CC[C@@H](C2=CC(Cl)=C(Cl)C=C2)C3=C1C=CC=C3	5.36003	4.81003
NCGC00319022-01	OCTOTIAMINE	COC(=O)CCCCC(CCSS\C(CCO)=C(/C)N(CC1=C(N)N=C(C)N=C1)C=O)SC(C)=O	4.36003	4.46003
NCGC00164601-02	LIRANAFTATE	COC1=NC(=CC=C1)N(C)C(=S)OC2=CC=C3CCCCC3=C2	5.76003	5.21003
NCGC00253760-01	ALBENDAZOLE OXIDE	CCCS(=O)C1=CC2=C(NC(NC(=O)OC)=N2)C=C1
NCGC00262947-01	LISADIMATE	NC1=CC=C(C=C1)C(=O)OCC(O)CO	4.66003	5.01003
NCGC00181755-01	DELAPRIL HYDROCHLORIDE	CCOC(=O)[C@H](CCC1=CC=CC=C1)N[C@@H](C)C(=O)N(CC(O)=O)C2CC3=C(C2)C=CC=C3	5.21003	5.56003
NCGC00253625-01		NC1=NC2=C(C=CC=C2)N1CC3=CC=C(F)C=C3	5.96003	6.36003
NCGC00249938-01		COCCOC1=CC(=CC=C1)S(=O)(=O)[N-]C2=NC=CC=N2	4.76003
NCGC00263858-02		N[Pt]1(N)OC(=O)C2(CCC2)C(=O)O1	4	4.41003
NCGC00253597-01	ISOSULFAN BLUE	CCN(CC)C1=CC=C(C=C1)C(=C2C=CC(C=C2)=[N+](CC)CC)C3=C(C=CC(=C3)S([O-])(=O)=O)S([O-])(=O)=O	4.86003	4.96003
NCGC00179676-03	[NO STEREO] LYNESTRENOL	C[C@]12CC[C@H]3[C@@H](CCC4=CCCC[C@H]34)[C@@H]1CC[C@]2(O)C#C	5.36003	4.81003
NCGC00017259-07	NICERGOLINE	CO[C@]12C[C@@H](COC(=O)C3=CC(Br)=CN=C3)CN(C)[C@@H]1CC4=CN(C)C5=CC=CC2=C45	5.41003	4.81003
NCGC00095179-05		CN(C)C(=O)CC1=C(N=C2C=CC(C)=CN12)C3=CC=C(C)C=C3	4.76003	5.26003
NCGC00181296-02	SERATRODAST	CC1=C(C)C(=O)C(C(CCCCCC(O)=O)C2=CC=CC=C2)=C(C)C1=O	5.81003	5.26003
NCGC00253577-01	LENAMPICILLIN HYDROCHLORIDE	CC1=C(COC(=O)[C@@H]2N3[C@H](SC2(C)C)[C@H](NC(=O)[C@H](N)C4=CC=CC=C4)C3=O)OC(=O)O1	5.81003	5.01003
NCGC00164503-02	MYRALACT	CCCCCCCCCCCCCCNCCO	4.86003	4.46003
NCGC00164127-07	4-TERT-OCTYLPHENOL	CC(C)(C)CC(C)(C)C1=CC=C(O)C=C1	4.81003	4.76003
NCGC00024885-03	OLVANIL	CCCCCCCC\C=C/CCCCCCCC(=O)NCC1=CC(OC)=C(O)C=C1	5.76003	4.86003
NCGC00183096-01		CC\C=C(/C(=O)N[C@H]1[C@H]2SCC(COC(N)=O)=C(N2C1=O)C(=O)OCOC(=O)C(C)(C)C)C3=CSC(N)=N3	5.66003	5.66003
NCGC00163724-03	METHIDATHION	COC1=NN(CSP(=S)(OC)OC)C(=O)S1	4.5822	5.42386
NCGC00378797-01		O=C1CC(=NN1C2=CC=CC=C2)C3=CC=C(C=C3)N(=O)=O	4.62127	5.9
NCGC00379180-02		O=C(CN1C2=NCCN2C3=C1C=CC=C3)C4=CC=C(C=C4)C5=CC=CC=C5		4.9
NCGC00164528-04	GLYCERYL 1-LAURATE	CCCCCCCCCCCC(=O)OCC(O)CO	4.72127	4.72127
NCGC00386920-03		CC1=NC2=C(C3=C(CCCC3)S2)C(=N1)N4CCN(CC4)C(=O)C5=CC=CO5	4.57127	4.4
NCGC00113864-01		CC1=C(CN2C(SCC3=C(F)C=CC=C3)=NC4=CC=NC=C24)N=C(O1)C5=CC(Cl)=CC=C5	5.67127	5.4
NCGC00378688-01		CCOC(=O)C1=CC2=CC=C(C=C2N=C(N)C1)C(F)(F)C(F)(F)F	4.52127	-5.1
NCGC00370930-01		CCCCOC1=C(Cl)C=C(C=C1)C2=CN=CC(=C2)C(=O)NCC3=CC=CN=C3N4CCOCC4	5.17127	5.35
NCGC00386701-02		CN(CCN(C)CC1=COC2=CC(C)=C(C)C=C2C1=O)CC3=CN(C4=C3C=CC=C4)C5=CC=CC(=C5)C(F)(F)F	5.52127	5
NCGC00386131-01	BRIVANIB ALANINATE	C[C@H](COC1=CN2N=CN=C(OC3=C(F)C4=C(NC(C)=C4)C=C3)C2=C1C)OC(=O)[C@H](C)N	6.02127	5.32127
NCGC00387260-05	EMAPUNIL	CCN(CC1=CC=CC=C1)C(=O)CN2C(=O)N(C)C3=C2N=C(N=C3)C4=CC=CC=C4	5.02127	4.87127
NCGC00386906-01		FC1=CC(=CC=C1)C#CC2=CN=C(C=C2)C(=O)N3CC4CC4C3	4	4.65
NCGC00356649-01		CC1=C(C(N=C(NC2=NC3=C(O2)C=CC=C3)N1)C4=C(Cl)C=CC=C4)C(=O)NC5=CC=CC(=C5)C(N)=O	5.12127	4.85
NCGC00378787-01		CC(C)N1C(=O)N=C(C2=CC=C(C=C2)C(C)C)C3=C1C=CC(OCC#C)=C3	5.12127	4.95
NCGC00386585-01		CN1C=C(C2=CC=CC(N3CCNCC3)=C12)S(=O)(=O)C4=CC=C(Cl)C=C4	4.47127	4.92127
NCGC00347950-02	WNT-974	CC1=NC=CC(=C1)C2=NC=C(CC(=O)NC3=NC=C(C=C3)C4=NC=CN=C4)C=C2C	4.67127	-5.27127
NCGC00164539-02	AZACLORZINE	ClC1=CC=C2SC3=C(C=CC=C3)N(C(=O)CCN4CCN5CCCC5C4)C2=C1	5.47127	4.72127
NCGC00351597-10	PINOMETOSTAT	CC(C)N(C[C@H]1O[C@H]([C@H](O)[C@@H]1O)N2C=NC3=C2N=CN=C3N)[C@@H]4C[C@H](CCC5=NC6=CC(=CC=C6N5)C(C)(C)C)C4	5.77127	4.85
NCGC00016000-13	DISULFIRAM	CCN(CC)C(=S)SSC(=S)N(CC)CC	4.93834	5.18834
NCGC00090701-06	INDOLE-3-CARBINOL	OCC1=CNC2=C1C=CC=C2	5.32386	5.17386
NCGC00247727-01		CCCN(CCC)CCC1=CNC2=C1C=CC=C2
NCGC00014670-17	DOMPERIDONE	ClC1=CC=C2N(C3CCN(CCCN4C(=O)NC5=C4C=CC=C5)CC3)C(=O)NC2=C1	4	5.31003
NCGC00249885-01	ESTRADIOL ACETATE	CC(=O)OC1=CC=C2[C@H]3CC[C@]4(C)[C@@H](O)CC[C@H]4[C@@H]3CCC2=C1	4.46003	5.66003
NCGC00015898-15	ROLIPRAM	COC1=C(OC2CCCC2)C=C(C=C1)C3CNC(=O)C3	4.56003	6.26003
NCGC00160402-02	IODOALPHIONIC ACID	OC(=O)C(CC1=CC(I)=C(O)C(I)=C1)C2=CC=CC=C2		4.91003
NCGC00179392-03	BECLOMETHASONE	C[C@H]1C[C@H]2[C@@H]3CCC4=CC(=O)C=C[C@]4(C)[C@@]3(Cl)[C@@H](O)C[C@]2(C)[C@@]1(O)C(=O)CO	4	5.31003
NCGC00016347-07	BENZTHIAZIDE	NS(=O)(=O)C1=C(Cl)C=C2N=C(CSCC3=CC=CC=C3)NS(=O)(=O)C2=C1	-6.91003	5.01003
NCGC00178575-05		CN1CCCN=C1\C=C\C2=C(C)C=CS2	4	4.96003
NCGC00016035-13		ClC1=CC(=CC=C1)N2CCN(CCCN3N=C4C=CC=CN4C3=O)CC2	4	5.41003
NCGC00159424-04	TETRAMETHYLTHIURAM MONOSULFIDE	CN(C)C(=S)SC(=S)N(C)C	4	5.06003
NCGC00091258-05	2,4-DICHLOROPHENACYL CHLORIDE	ClCC(=O)C1=C(Cl)C=C(Cl)C=C1	4	4.91003
NCGC00021145-11		CN1CCN(CC1)C2=NC3=C(OC4=C2C=C(Cl)C=C4)C=CC=C3	4	5.21003
NCGC00092314-04	TRICIRIBINE	CN1N=C(N)C2=CN([C@@H]3O[C@H](CO)[C@@H](O)[C@H]3O)C4=C2C1=NC=N4	4	4.86003
NCGC00261974-01	METAMFEPRAMONE	CC(N(C)C)C(=O)C1=CC=CC=C1	4	4.86003
NCGC00181913-02	DIFETEROL	CC(C(O)C1=CC=CC=C1)N(C)CCOC(C2=CC=CC=C2)C3=CC=CC=C3		4.86003
NCGC00166134-02	ESTRADIOL CYPIONATE	C[C@]12CC[C@H]3[C@@H](CCC4=CC(O)=CC=C34)[C@@H]1CC[C@@H]2OC(=O)CCC5CCCC5	-6.01003	4.86003
NCGC00017257-14	METERGOLINE	CN1C=C2C[C@@H]3[C@H](C[C@@H](CNC(=O)OCC4=CC=CC=C4)CN3C)C5=C2C1=CC=C5		4.86003
NCGC00253661-01	METHYLCHROMONE	CC1=COC2=C(C=CC=C2)C1=O	5.01003	4
NCGC00159511-04	BUTENAFINE	CN(CC1=CC=C(C=C1)C(C)(C)C)CC2=C3C=CC=CC3=CC=C2
NCGC00164495-02	NICOTHIAZONE	NC(=S)N\N=C\C1=CN=CC=C1	5.66003	4.76003
NCGC00025355-12	PAROXETINE HYDROCHLORIDE ANHYDROUS	FC1=CC=C(C=C1)[C@@H]2CCNC[C@H]2COC3=CC4=C(OCO4)C=C3	5.61003	5.31003
NCGC00013679-06	FENTICLOR	OC1=C(SC2=C(O)C=CC(Cl)=C2)C=C(Cl)C=C1	5.01003	5.31003
NCGC00263918-03		COC1=CC=CC2=C1C(=O)C3=C(O)C4=C(C[C@](O)(C[C@@H]4O[C@H]5C[C@H](N)[C@H](O)[C@H](C)O5)C(=O)CO)C(O)=C3C2=O	5.01003	4.96003
NCGC00247932-02		C(CC1=CC=C2OCOC2=C1)N3CCC[C@@H](C3)OC(C4=CC=CC=C4)C5=CC=CC=C5	7.31003	5.71003
NCGC00013109-03	PHENOLSULFONPHTHALEIN	OC1=CC=C(C=C1)C2(OS(=O)(=O)C3=C2C=CC=C3)C4=CC=C(O)C=C4	4.61003	4.81003
NCGC00091470-05	ISOEUGENOL, (E)-	COC1=C(O)C=CC(C=CC)=C1	4.41003	4.76003
NCGC00253567-01	TALBUTAL	CCC(C)C1(CC=C)C(=O)NC(=O)NC1=O	5.11003	4.61003
NCGC00018295-05	[NO STEREO] ISOXSUPRINE HYDROCHLORIDE	CC(COC1=CC=CC=C1)NC(C)C(O)C2=CC=C(O)C=C2	4.41003	4.91003
NCGC00015288-09	CYCLOTHIAZIDE	NS(=O)(=O)C1=C(Cl)C=C2NC(NS(=O)(=O)C2=C1)C3CC4CC3C=C4	4.96003	5.36003
NCGC00091183-04	2,4,6-TRIBROMOPHENOL	OC1=C(Br)C=C(Br)C=C1Br	-4.56003	4
NCGC00024574-03		O=C1CC2(CCCC2)CC(=O)N1CCNCC3COC4=C(O3)C=CC=C4	6.16003	5.66003
NCGC00159375-04	P-PHENYLENEDIAMINE	NC1=CC=C(N)C=C1	6.11003	5.31003
NCGC00015243-10		ClC1=CC=C(CN2C(CN3CCCC3)=NC4=C2C=CC=C4)C=C1	5.96003	4.86003
NCGC00181788-01		CO\N=C(\C(=O)N[C@H]1[C@H]2SCC(C)=C(N2C1=O)C(=O)OCOC(=O)C(C)(C)C)C3=CSC(N)=N3	5.41003	4.86003
NCGC00159346-04	TERBINAFINE HYDROCHLORIDE	CN(C\C=C\C#CC(C)(C)C)CC1=C2C=CC=CC2=CC=C1	4.71003	4.56003
NCGC00015680-18	MELATONIN	COC1=CC2=C(NC=C2CCNC(C)=O)C=C1	4	4.61003
NCGC00018210-05		CN1CCCN=C1COC(=O)C(O)(C2CCCCC2)C3=CC=CC=C3	5.36003	4.86003
NCGC00178521-03	TRICHLORMETHINE HYDROCHLORIDE	ClCCN(CCCl)CCCl	4	4.41003
NCGC00091585-05	OCTOCRYLENE	CCCCC(CC)COC(=O)C(C#N)=C(C1=CC=CC=C1)C2=CC=CC=C2	5.81003	4.86003
NCGC00181039-02	ETHYL LINOLEATE	CCCCC\C=C/C\C=C/CCCCCCCC(=O)OCC	4.76003	4.81003
NCGC00183095-01	TIGECYCLINE	CN(C)[C@H]1[C@@H]2C[C@@H]3CC4=C(C(=O)C3=C(O)[C@]2(O)C(=O)C(C(N)=O)=C1O)C(O)=C(NC(=O)CNC(C)(C)C)C=C4N(C)C	5.91003	4
NCGC00095836-05	GUAIAZULENE	CC(C)C1=CC2=C(C)C=CC2=C(C)C=C1	4.61003	4.46003
NCGC00253593-01	BITOLTEROL	CC1=CC=C(C=C1)C(=O)OC2=C(OC(=O)C3=CC=C(C)C=C3)C=C(C=C2)C(O)CNC(C)(C)C	5.01003	4.41003
NCGC00164385-05	ENCLOMIPHENE CITRATE	CCN(CC)CCOC1=CC=C(C=C1)C(=C(Cl)C2=CC=CC=C2)C3=CC=CC=C3	4.81003	4.91003
NCGC00163329-03		COC(=O)[C@@H](N1CCC2=C(C1)C=CS2)C3=C(Cl)C=CC=C3	4.76003	4.91003
NCGC00095105-05	ACETRIZOIC ACID	CC(=O)NC1=C(I)C=C(I)C(C(O)=O)=C1I	4.56003	4
NCGC00016715-04	TRAPIDIL	CCN(CC)C1=CC(C)=NC2=NC=NN12	4	4.76003
NCGC00072886-03	METRALINDOLE HYDROCHLORIDE	COC1=CC=C2N3CCN(C)C4=NCCC(C2=C1)=C34	-4.41003	4
NCGC00094881-07	GLAFENINE HYDROCHLORIDE	OCC(O)COC(=O)C1=C(NC2=C3C=CC(Cl)=CC3=NC=C2)C=CC=C1	5.16003	5.56003
NCGC00242506-02	BORTEZOMIB	CC(C)C[C@H](NC(=O)[C@H](CC1=CC=CC=C1)NC(=O)C2=NC=CN=C2)B(O)O	5.11003
NCGC00166219-02	BIPENAMOL	NCC1=C(SC2=C(CO)C=CC=C2)C=CC=C1	5.11003	5.16003
NCGC00262948-01	ENFENAMIC ACID	OC(=O)C1=C(NCCC2=CC=CC=C2)C=CC=C1	4.36003	4.51003
NCGC00016411-10	BUTACAINE	CCCCN(CCCC)CCCOC(=O)C1=CC=C(N)C=C1	4	4.81003
NCGC00016278-10	MEFENAMIC ACID	CC1=CC=CC(NC2=C(C=CC=C2)C(O)=O)=C1C	-4.76003	4.81003
NCGC00253759-01	AMELTOLIDE	CC1=CC=CC(C)=C1NC(=O)C2=CC=C(N)C=C2	4.56003	4.96003
NCGC00253601-01		CCCCCCCC\C=C\C([O-])=O	4.76003	4.61003
NCGC00253710-01	[NO STEREO] PROMESTRIENE	CCCOC1=CC=C2[C@H]3CC[C@]4(C)C(CC[C@H]4[C@@H]3CCC2=C1)OC	4.76003	4.74065
NCGC00253649-01		CC1=C(C(Cl)=O)C(=NO1)C2=C(Cl)C=CC=C2Cl	4	4.41003
NCGC00181774-02	9-HYDROXY CHRYSAROBIN	CC1=CC2=CC3=CC=CC(O)=C3C(O)=C2C(O)=C1	5.36003	4.96003
NCGC00166312-02	CLOSANTEL	CC1=CC(C(C#N)C2=CC=C(Cl)C=C2)=C(Cl)C=C1NC(=O)C3=C(O)C(I)=CC(I)=C3	5.76003	5.01003
NCGC00183003-01		CCCCNC1=CC=C(C=C1)C(=O)OCC[NH+](CC)CC	-4.71003	4.76003
NCGC00016308-06	ISOPROPAMIDE IODIDE	CC(C)[N+](C)(CCC(C(N)=O)(C1=CC=CC=C1)C2=CC=CC=C2)C(C)C	5.21003	4.81003
NCGC00166222-04	BENZATHINE DIHYDROCHLORIDE	C(CNCC1=CC=CC=C1)NCC2=CC=CC=C2	4.41003	4.41003
NCGC00162150-04	CILNIDIPINE	COCCOC(=O)C1=C(C)NC(C)=C(C1C2=CC(=CC=C2)N(=O)=O)C(=O)OC\C=C\C3=CC=CC=C3	6.41003	5.76003
NCGC00016059-13	THIORIDAZINE HYDROCHLORIDE	CSC1=CC2=C(SC3=C(C=CC=C3)N2CCC4CCCCN4C)C=C1	4.76003	4.86003
NCGC00162218-05		CCC1=C(C)NC2=C1C(=O)C(CN3CCOCC3)CC2		4.91003
NCGC00181776-02	DIPENTAMETHYLENETHIURAM DISULFIDE	S=C(SSC(=S)N1CCCCC1)N2CCCCC2	4.41003	4.56003
NCGC00262922-01		ClC1=CC=C(C=C1)C2CC(=O)NC(=O)C2	4.41003	4
NCGC00024027-09	METHYSERGIDE MALEATE	CC[C@@H](CO)NC(=O)[C@H]1CN(C)[C@@H]2CC3=CN(C)C4=CC=CC(=C34)C2=C1	4.96003	4.81003
NCGC00161636-02	IODOPHTHALEIN SODIUM	[O-]C(=O)C1=C(C=CC=C1)C(C2=CC(I)=C([O-])C(I)=C2)=C3C=C(I)C(=O)C(I)=C3	5.86003	6.21003
NCGC00253706-01		COC1=C(C=C(Cl)C=C1)C(=O)NCCC2=CC=C(C=C2)S(N)(=O)=O	5.86003	6.01003
NCGC00253768-01	PROPOXATE	CCCOC(=O)C1=CN=CN1C(C)C2=CC=CC=C2	5.71003	5.76003
NCGC00016255-10	SULFINPYRAZONE	O=C1C(CCS(=O)C2=CC=CC=C2)C(=O)N(N1C3=CC=CC=C3)C4=CC=CC=C4	5.41003	5.11003
NCGC00167524-02	[NO STEREO] AMOROLFINE	CCC(C)(C)C1=CC=C(CC(C)CN2C[C@H](C)O[C@H](C)C2)C=C1	4.81003	4.96003
NCGC00253688-01	PENTIFYLLINE	CCCCCCN1C(=O)N(C)C2=C(N(C)C=N2)C1=O	4.46003	4.76003
NCGC00018122-11	TOMELUKAST	CCCC1=C(OCCCCC2=NNN=N2)C=CC(C(C)=O)=C1O	5.51003	5.16003
NCGC00262916-01		ClCCCN1CCN(CC1)C2=CC=CC(Cl)=C2
NCGC00160556-02	RAFOXANIDE	OC1=C(C=C(I)C=C1I)C(=O)NC2=CC(Cl)=C(OC3=CC=C(Cl)C=C3)C=C2	5.56003	5.01003
NCGC00025176-02	[NO STEREO] ETOMIDATE	CCOC(=O)C1=CN=CN1C(C)C2=CC=CC=C2	5.76003	5.61003
NCGC00015009-16	DALFAMPRIDINE	NC1=CC=NC=C1	4.46003	4
NCGC00163468-05	MITOMYCIN	CO[C@]12[C@H]3N[C@H]3CN1C4=C([C@H]2COC(N)=O)C(=O)C(N)=C(C)C4=O	5.16003	5.81003
NCGC00091505-07	NITROFURANTOIN	O=C1CN(\N=C\C2=CC=C(O2)N(=O)=O)C(=O)N1	5.71003	4.81003
NCGC00018123-07		CC(=O)OCC[N+](C)(C)C		4.41003
NCGC00095082-06	IOPANOIC ACID	CCC(CC1=C(I)C=C(I)C(N)=C1I)C(O)=O	4.86003	4.36003
NCGC00263575-01	EZETIMIBE	O[C@@H](CC[C@@H]1[C@H](N(C1=O)C2=CC=C(F)C=C2)C3=CC=C(O)C=C3)C4=CC=C(F)C=C4	5.91003	6.76003
NCGC00249918-01	ESTRIOL TRIPROPIONATE	CCC(=O)O[C@@H]1C[C@H]2[C@@H]3CCC4=CC(OC(=O)CC)=CC=C4[C@H]3CC[C@]2(C)[C@H]1OC(=O)CC		5.51003
NCGC00183843-01	AMINEPTINE	OC(=O)CCCCCCNC1C2=C(CCC3=C1C=CC=C3)C=CC=C2	-5.81003	4
NCGC00159451-06	TINORIDINE	CCOC(=O)C1=C(N)SC2=C1CCN(CC3=CC=CC=C3)C2	4.96003	4.56003
NCGC00182851-02	MEPREDNISONE	C[C@H]1C[C@H]2[C@@H]3CCC4=CC(=O)C=C[C@]4(C)[C@H]3C(=O)C[C@]2(C)[C@@]1(O)C(=O)CO	4	-4.74065
NCGC00183005-01		O=C(CCC1CCN(CC2=CC=CC=C2)CC1)C3=CC4=C(CCCCN4)C=C3	-4.86003	4.56003
NCGC00179665-04	DANAZOL	C[C@]12CC[C@H]3[C@@H](CCC4=CC5=C(C[C@]34C)C=NO5)[C@@H]1CC[C@@]2(O)C#C	5.46003	5.51003
NCGC00164507-03	NIFUROXIME	O\N=C/C1=CC=C(O1)N(=O)=O	5.56003	4.76003
NCGC00183024-01	PROGLUMETACIN	CCCN(CCC)C(=O)C(CCC(=O)OCCCN1CCN(CCOC(=O)CC2=C(C)N(C(=O)C3=CC=C(Cl)C=C3)C4=C2C=C(OC)C=C4)CC1)NC(=O)C5=CC=CC=C5	5.71003	5.16003
NCGC00095978-06	LUFENURON	FC(C(F)(F)F)C(F)(F)OC1=C(Cl)C=C(NC(=O)NC(=O)C2=C(F)C=CC=C2F)C(Cl)=C1	-5.41003	4.71003
NCGC00253595-01	CLOCAPRAMINE	NC(=O)C1(CCN(CCCN2C3=C(CCC4=C2C=C(Cl)C=C4)C=CC=C3)CC1)N5CCCCC5		4.76003
NCGC00159377-04	4-TERT-BUTYLPHENOL	CC(C)(C)C1=CC=C(O)C=C1	5.11003	4.76003
NCGC00142580-05	PYRIDOXAL HYDROCHLORIDE	CC1=C(O)C(C=O)=C(CO)C=N1	-4.81003	4
NCGC00015830-08		NNCCC1=CC=CC=C1	4.71003	4.71003
NCGC00160554-02	BITHIONOLOXIDE	OC1=C(Cl)C=C(Cl)C=C1S(=O)C2=C(O)C(Cl)=CC(Cl)=C2	5.51003	4.41003
NCGC00164625-04		COCC1=C(N=C(C(C)C)C(\C=C\[C@@H](O)C[C@@H](O)CC([O-])=O)=C1C2=CC=C(F)C=C2)C(C)C	4.51003	4.91003
NCGC00090757-06	MELPHALAN	N[C@@H](CC1=CC=C(C=C1)N(CCCl)CCCl)C(O)=O	5.06003	4.96003
NCGC00167472-03	AMLEXANOX	CC(C)C1=CC=C2OC3=C(C=C(C(O)=O)C(N)=N3)C(=O)C2=C1	4.91003	4.81003
NCGC00025302-02		FC1=CC=C(C=C1)C(=O)C2CCN(CCN3C(=S)NC4=C(C=CC=C4)C3=O)CC2	4.71003	4.86003
NCGC00018125-05		CN(C)CCN(CC1=CC=CC=C1)C2=NC=CC=C2	4.61003
NCGC00164494-02	NITHIAMIDE	CC(=O)NC1=NC=C(S1)N(=O)=O	4.71003	4
NCGC00166262-03	ENSULIZOLE	OS(=O)(=O)C1=CC2=C(NC(=N2)C3=CC=CC=C3)C=C1	4.41003	4.81003
NCGC00163786-06	CHRYSANTHEMATE, TRANS-(+/-)-|BIORESMETHRIN	CC(C)=C[C@@H]1[C@@H](C(=O)OCC2=COC(CC3=CC=CC=C3)=C2)C1(C)C	5.11003	4.86003
NCGC00013058-02		CN(C)C1=CC=C(C=C1)C(C2=CC=CC=C2)=C3C=CC(C=C3)=[N+](C)C	5.26003	5.16003
NCGC00025345-02		CNCC[C@@H](OC1=C(C)C=CC=C1)C2=CC=CC=C2		4.61003
NCGC00025349-05	APOMORPHINE	CN1CCC2=CC=CC3=C2[C@H]1CC4=C3C(O)=C(O)C=C4	5.91003	5.06003
NCGC00015876-11	[NO STEREO] RANITIDINE HYDROCHLORIDE	CN\C(NCCSCC1=CC=C(CN(C)C)O1)=C/N(=O)=O	4.96003	4.81003
NCGC00024846-08	GUANABENZ	NC(=N)N\N=C\C1=C(Cl)C=CC=C1Cl	4	4.76003
NCGC00091208-09	HEXYLRESORCINOL	CCCCCCC1=C(O)C=C(O)C=C1	5.71003	5.56003
NCGC00159449-04	THIPHENAMIL HYDROCHLORIDE	CCN(CC)CCSC(=O)C(C1=CC=CC=C1)C2=CC=CC=C2	4.76003	4.91003
NCGC00263909-02	TADALAFIL	CN1CC(=O)N2[C@H](CC3=C(NC4=C3C=CC=C4)[C@H]2C5=CC6=C(OCO6)C=C5)C1=O	5.36003	5.41003
NCGC00091888-09	HOMOSALATE	CC1CC(CC(C)(C)C1)OC(=O)C2=C(O)C=CC=C2	4.86003	4.86003
NCGC00183830-01	LEMILDIPINE	COC(=O)C1=C(C)NC(COC(N)=O)=C(C1C2=C(Cl)C(Cl)=CC=C2)C(=O)OC(C)C	5.56003	4.91003
NCGC00161831-04		O[C@H]([C@H]1CCCCN1)C2=C3C=CC=C(C3=NC(=C2)C(F)(F)F)C(F)(F)F		4.81003
NCGC00095112-05	AVOBENZONE	COC1=CC=C(C=C1)C(=O)CC(=O)C2=CC=C(C=C2)C(C)(C)C	4.91003	4.81003
NCGC00165740-05		CCOC(=O)[C@H](CCC1=CC=CC=C1)N[C@H]2CCC3=C(C=CC=C3)N(CC(O)=O)C2=O	5.61003	4.56003
NCGC00159337-04	EFAVIRENZ	FC(F)(F)[C@]1(OC(=O)NC2=C1C=C(Cl)C=C2)C#CC3CC3	4.86003	4.81003
NCGC00164619-02	ANASTROZOLE	CC(C)(C#N)C1=CC(=CC(CN2C=NC=N2)=C1)C(C)(C)C#N	5.01003	4.96003
NCGC00249896-01	CINNAMEDRINE	CC(C(O)C1=CC=CC=C1)N(C)C\C=C\C2=CC=CC=C2	4	4.61003
NCGC00179424-04	FURALTADONE HYDROCHLORIDE	O=C1OC(CN2CCOCC2)CN1\N=C\C3=CC=C(O3)N(=O)=O	5.76003	4.81003
NCGC00061506-03	NICOTREDOLE	O=C(NCCC1=CNC2=C1C=CC=C2)C3=CN=CC=C3	5.76003	4.76003
NCGC00185743-02	CLOFLUCARBAN	FC(F)(F)C1=C(Cl)C=CC(NC(=O)NC2=CC=C(Cl)C=C2)=C1
NCGC00015400-05	ENOXIMONE	CSC1=CC=C(C=C1)C(=O)C2=C(C)NC(=O)N2	4	4.76003
NCGC00178737-05		C[C@@H](CN(C)C)CN1C2=C(SC3=C1C=CC=C3)C=CC=C2		4.41003
NCGC00167510-02	DORIPENEM	C[C@@H](O)[C@@H]1[C@H]2[C@@H](C)C(S[C@@H]3CN[C@H](CNS(N)(=O)=O)C3)=C(N2C1=O)C(O)=O	5.71003	5.86003
NCGC00090686-11	NITROFURAZONE	NC(=O)N\N=C\C1=CC=C(O1)N(=O)=O	5.46003	4.81003
NCGC00262929-01	DABIGATRAN ETEXILATE	CCCCCCOC(=O)\N=C(\N)C1=CC=C(NCC2=NC3=C(C=CC(=C3)C(=O)N(CCC(=O)OCC)C4=NC=CC=C4)N2C)C=C1	5.81003	5.86003
NCGC00181002-04		C[C@@H](NCCCC1=CC=CC(=C1)C(F)(F)F)C2=C3C=CC=CC3=CC=C2	6.11003	5.56003
NCGC00386220-04	INTEPIRDINE	O=S(=O)(C1=CC=CC=C1)C2=CC3=C(N=C2)C(=CC=C3)N4CCNCC4	4.42127	5.77127
NCGC00387843-03	[NO STEREO] GSK-690693	CCN1C(=NC2=C1C(OCC3CCCNC3)=CN=C2C#CC(C)(C)O)C4=NON=C4N	-6.12127	5.4
NCGC00370807-05		FC1=CC2=C(NC(=C2)C(=O)NCCN3CCC(CC3)N4C(=O)NC5=C4C=CC=C5)C=C1	4	5.82127
NCGC00347285-01		COCCOC1=NN(C(=N1)C2=CC=C(Cl)C(Cl)=C2)C3=CC=C(NC(=O)CCl)C=C3	-5.52127	5.27127
NCGC00345804-01	BINIMETINIB	CN1C=NC2=C(F)C(NC3=CC=C(Br)C=C3F)=C(C=C12)C(=O)NOCCO	5.02127	4.95
NCGC00106061-01		CC1=CC=CC2=NC(=C(NC3=CC=C(F)C=C3)N12)C4=NC=CC=C4	4.67127	4.82127
NCGC00386831-01		CC(C)(C)C1=CC=C(C=C1)C(=O)NC2=C(C=C(Br)C(Cl)=C2)C(O)=O	5.02127	4.92127
NCGC00133998-01		COC(=O)C1=C2C=CC=CC2=C(N=C1)N3CCN(CC3)C4=CC=C(OC)C=C4	4.97127	4.92127
NCGC00014483-14	NORTRIPTYLINE	CNCCC=C1C2=C(CCC3=C1C=CC=C3)C=CC=C2	4.72127	4.9
NCGC00015925-12	SULFAPHENAZOLE	NC1=CC=C(C=C1)S(=O)(=O)NC2=CC=NN2C3=CC=CC=C3	4.92127	4.92127
NCGC00159495-04	ALBUTOIN	CC(C)CC1NC(=S)N(CC=C)C1=O	5.57127	5.1
NCGC00370755-01		OC[C@H](O)CN1C(=O)C(CC2=CC=CC=C12)NC(=O)C3=CC4=C(N3)SC(Cl)=C4	4.97127	4.92127
NCGC00370875-01		CS(=O)(=O)NC[C@H]1CC[C@@H](CC1)NC2=NC3=C(CCSC4=CC=CC=C34)S2	5.17127	5.45
NCGC00378545-01		CCC1=C(OC[C@@H](O)CN[C@H]2CCCC3=C2C=CC=C3)C=CC=C1	4.72127	4
NCGC00378842-04	IDALOPIRDINE HYDROCHLORIDE	FC(F)C(F)(F)COC1=CC=CC(CNCCC2=CNC3=C2C=CC(F)=C3)=C1	4.87127	5.02127
NCGC00250412-21	JQ1	CC1=NN=C2[C@H](CC(=O)OC(C)(C)C)N=C(C3=C(SC(C)=C3C)N12)C4=CC=C(Cl)C=C4	4.92127	4.82127
NCGC00091253-05	2,4,5-TRIMETHOXYLBENZALDEHYDE	COC1=CC(OC)=C(OC)C=C1C=O	4.22881	4.43714
NCGC00168262-02		C[C@H](N)C(=O)C1=CC=CC=C1	4.37491	3.97491
NCGC00263537-01		N[Pt](N)(Cl)Cl	4	5.11003
NCGC00016221-06		CCN(CC)CCOC(=O)C(C1=CC=CC=C1)C2=CC=CC=C2	4	5.91003
NCGC00167426-03	CARAMIPHEN EDISYLATE	CCN(CC)CCOC(=O)C1(CCCC1)C2=CC=CC=C2	4	5.06003
NCGC00015716-09	NYLIDRIN	CC(CCC1=CC=CC=C1)NC(C)C(O)C2=CC=C(O)C=C2	4	5.41003
NCGC00167574-03		FC(F)(F)C1=CC(=CC=C1)C2=CCN(CCC3=CC=C4C=CC=CC4=C3)CC2	4	4.96003
NCGC00016557-06		CCOC1=CC2=CC=NC(CC3=CC(OCC)=C(OCC)C=C3)=C2C=C1OCC	4	5.21003
NCGC00163355-05	D&C BLUE NO. 6	O=C1C2=C(N\C1=C3\NC4=C(C=CC=C4)C3=O)C=CC=C2	4.41003	4
NCGC00164245-03		CCCCCCCCCCCC[N+](C)(C)CC1=CC=CC=C1	4.41003	4.86003
NCGC00160660-02	DAZMEGREL	CC1=C(CN2C=CN=C2)C3=C(C=CC=C3)N1CCC(O)=O	4.66003	5.01003
NCGC00015264-13	CLOMIPRAMINE HYDROCHLORIDE	CN(C)CCCN1C2=C(CCC3=C1C=C(Cl)C=C3)C=CC=C2	4.56003	4.76003
NCGC00182081-04	ZOTEPINE	CN(C)CCOC1=CC2=C(SC3=C1C=C(Cl)C=C3)C=CC=C2	4.91003	4.76003
NCGC00263906-02	[NO STEREO] ROLITETRACYCLINE	CN(C)[C@H]1[C@@H]2CC3C(C(=O)C4=C(C=CC=C4O)[C@@]3(C)O)=C(O)[C@]2(O)C(=O)C(C(=O)NCN5CCCC5)=C1O	6.26003	4
NCGC00167500-02	ETRETINATE	CCOC(=O)\C=C(C)\C=C\C=C(/C)C=CC1=C(C)C(C)=C(OC)C=C1C	4.51003	5.01003
NCGC00095016-05	CLOFOCTOL	CC(C)(C)CC(C)(C)C1=CC(CC2=C(Cl)C=C(Cl)C=C2)=C(O)C=C1	5.21003	4.96003
NCGC00274062-01		O[C@@H](COC1=C2C=CC=NC2=CC=C1)CN3CCN(CC3)[C@@H]4C5=C(C=CC=C5)[C@@H]6[C@H](C7=C4C=CC=C7)C6(F)F	4.71003
NCGC00249898-01	SODIUM 3,4-DIMETHYLPHENYLGLYOXYLATE	CC1=C(C)C=C(C=C1)C(=O)C([O-])=O	4.96003	4.61003
NCGC00015715-08	NISOXETINE HYDROCHLORIDE	CNCCC(OC1=C(OC)C=CC=C1)C2=CC=CC=C2	4.61003	4
NCGC00249906-01	NICOBOXIL	CCCCOCCOC(=O)C1=CN=CC=C1	5.31003	4
NCGC00015451-05		CCOC(=O)NC1=C(N)N=C(NCC2=CC=C(F)C=C2)C=C1	5.76003	5.61003
NCGC00253627-01	PLECONARIL	CC1=NOC(CCCOC2=C(C)C=C(C=C2C)C3=NOC(=N3)C(F)(F)F)=C1	4.41003	4.96003
NCGC00095048-06	PIPOBROMAN	BrCCC(=O)N1CCN(CC1)C(=O)CCBr	4.46003	4.81003
NCGC00162179-08		OCCN1CCN(CC\C=C2/C3=CC(=CC=C3SC4=C2C=CC=C4)C(F)(F)F)CC1	5.06003	4.96003
NCGC00180889-03	[NO STEREO] FLUNIXIN MEGLUMINE	CC1=C(C=CC=C1NC2=C(C=CC=N2)C(O)=O)C(F)(F)F	4.61003	4
NCGC00167576-02		CCN(CC)CCCN(C1CC2=C(C1)C=CC=C2)C3=CC=CC=C3		4.81003
NCGC00179511-03	ECADOTRIL	CC(=O)SC[C@@H](CC1=CC=CC=C1)C(=O)NCC(=O)OCC2=CC=CC=C2	6.16003	5.66003
NCGC00262934-01		CCOC(=O)N1CCC(CC1)NC2=C(N)C=C(Cl)C=C2	5.36003	4.36003
NCGC00016338-10	DIBUCAINE HYDROCHLORIDE	CCCCOC1=CC(C(=O)NCCN(CC)CC)=C2C=CC=CC2=N1	4	4.41003
NCGC00185741-02	NEPAFENAC	NC(=O)CC1=C(N)C(=CC=C1)C(=O)C2=CC=CC=C2	4.56003	4.81003
NCGC00015479-19	GENISTEIN	OC1=CC=C(C=C1)C2=COC3=C(C(O)=CC(O)=C3)C2=O	4.96003	5.91003
NCGC00015238-13	CHLORZOXAZONE	ClC1=CC=C2OC(=O)NC2=C1	4.71003	5.41003
NCGC00015714-16	NIMODIPINE	COCCOC(=O)C1=C(C)NC(C)=C(C1C2=CC(=CC=C2)N(=O)=O)C(=O)OC(C)C	5.91003	6.41003
NCGC00164489-04	AMIPHENAZOLE	NC1=NC(N)=C(S1)C2=CC=CC=C2	4.56003
NCGC00253568-01	ZINC CAPRYLATE	CCCCCCCC([O-])=O	5.06003	4
NCGC00159417-05	TRICLOSAN	OC1=C(OC2=C(Cl)C=C(Cl)C=C2)C=CC(Cl)=C1	4.61003	4.61003
NCGC00015810-12	PAPAVERINE HYDROCHLORIDE	COC1=CC2=CC=NC(CC3=CC(OC)=C(OC)C=C3)=C2C=C1OC	6.06003	5.96003
NCGC00160623-04	OCTINOXATE	CCCCC(CC)COC(=O)C=CC1=CC=C(OC)C=C1	4.81003	4.56003
NCGC00016705-10	TOLFENAMIC ACID	CC1=C(Cl)C=CC=C1NC2=C(C=CC=C2)C(O)=O	4	4.81003
NCGC00025297-04		CCOC(=O)C1=CC=C(OC(=O)CCCCCNC(N)=N)C=C1	4	4.46003
NCGC00160370-02	CROTONIAZIDE	CC=C\C=N\NC(=O)C1=CC=NC=C1	5.11003	5.26003
NCGC00262913-01		OC1=C2CCCC(=O)C2=CC=C1	4.96003	4.56003
NCGC00091532-06	CLOROPHENE	OC1=C(CC2=CC=CC=C2)C=C(Cl)C=C1	4.96003	4.76003
NCGC00247674-01		COC1=CC(CCN)=CC(OC)=C1OC	4.41194	5.51194
NCGC00386616-01	BEDEROCIN	CC1=C(CNCCCNC2=CC(=O)C3=CC=CC=C3N2)SC(C(F)=C)=C1Br	5.57127	5.7
NCGC00127044-01		COC1=CC=CC(CNCC2=CC=CN2C3=NN=C(S3)N4CCN(CC4)C5=CC=CC=C5)=C1	6.27127	5.45
NCGC00390650-01		CCOC(=O)C1=C(C)N=C(NC(=O)[C@H](C(C)C)N2C(=O)NC3=CC=CC=C3C2=O)S1	5.02127	4.92127
NCGC00345082-01		CC(C)CNC1=CC=NC(NCC2=CSC(=N2)C3=CC=CC=C3)=N1	7.12127	6.67127
NCGC00140711-01		COC(=O)C1=CC=C(C=C1)C2C=C(NC3=NC4=C(C=CC=C4)N23)C5=CC=C(Cl)C=C5	4.67127	4
NCGC00408819-01	[NO STEREO] CX-5011	OC(=O)C1=CC2=C(C=C1)C3=C(N=CN=C3)C(NC4=CC=CC(=C4)C#C)=N2	4.42127	5.3
NCGC00100850-01		CC1=CC=C(CN2C(CC3=CC=CC=C3)=NC4=CC=CC=C24)C=C1	5.02127	4.42127
NCGC00389508-02	XL-019	O=C(NC1=CC=C(C=C1)C2=CC=NC(NC3=CC=C(C=C3)N4CCOCC4)=N2)[C@@H]5CCCN5	4.62127	4
NCGC00351550-03		CCOC(=O)CCNC1=CC(=NC(=N1)C2=CC=CN=C2)N3CCC4=C(CC3)C=CC=C4	5.57127	5.3
NCGC00386858-01		O=C(CN1N=NC2=C1C=CC=C2)N(CC3=CSC=C3)C4=CC=C(NC(=O)C5CC5)C=C4	5.57127	5.52127
NCGC00263142-01	TIPLASININ	OC(=O)C(=O)C1=CN(CC2=CC=CC=C2)C3=CC=C(C=C13)C4=CC=C(OC(F)(F)F)C=C4	4.97127	4.62127
NCGC00263219-08	ELACRIDAR	COC1=CC2=C(CN(CCC3=CC=C(NC(=O)C4=CC=CC5=C4NC6=C(OC)C=CC=C6C5=O)C=C3)CC2)C=C1OC	5.12127
NCGC00378715-01	COLURACETAM	CC1=C(C)C2=C(NC(=O)CN3CCCC3=O)C4=C(CCCC4)N=C2O1
NCGC00389376-01	[NO STEREO] TAK-733	CN1C(=O)C(F)=C(NC2=C(F)C=C(I)C=C2)C3=C1N=CN(CC(O)CO)C3=O	4.97127	4.97127
NCGC00389743-01		N[C@H]1CCCC[C@H]1NC2=NC=C(C(N)=O)C(NC3=CC=CC(=C3)N4N=CC=N4)=N2	5.22127	4.85
NCGC00378780-03		O=C(NCCCNC1=NC(NC2=CC=CC(CN3CCOCC3)=C2)=NC=C1C4CC4)C5CCC5	5.97127	5.45
NCGC00138434-01		CC1=CC=C(CSC2=NC3=C(C=CC=C3)C4=NC(CC(=O)NCC5=CC=CS5)C(=O)N24)C=C1	6.02127	5.7
NCGC00344111-03		CC1=C(SN=N1)C(=O)NC2=CC=C(C=C2)N3N=C(C=C3C(F)(F)F)C(F)(F)F	5.57127	5.05
NCGC00387467-01		FC1=CC=CC=C1CNCC2=CC=C(C=C2)C3=C4C=CNC4=NC=C3	5.67127	4.92127
NCGC00370727-06		FC1=CC=C(C=C1)N2C=C(CCCCN3CCC4(CC3)OCC5=CC=CC=C45)C6=CC=CC=C26	5.77127	4.47127
NCGC00346449-01	PAROGRELIL	ClC1=CC=C(CCCOC2=NNC(=O)C(Br)=C2NCC3=CN=CC=C3)C=C1	5.77127	5.57127
NCGC00250380-03	AZ-628	CN1C=NC2=CC=C(NC3=CC(NC(=O)C4=CC(=CC=C4)C(C)(C)C#N)=CC=C3C)C=C2C1=O	6.07127	5.27127
NCGC00386352-05		CN1C(=O)C(NCCC2=CC=C(F)C=C2)=C(C1=O)C3=C(C)NC4=C3C=CC=C4	5.57127	5.7
NCGC00094603-01	BITHIONOLATE SODIUM	[O-]C1=C(Cl)C=C(Cl)C=C1SC2=C([O-])C(Cl)=CC(Cl)=C2	5.22127	5.15
NCGC00250400-12	CRIZOTINIB	C[C@@H](OC1=C(N)N=CC(=C1)C2=CN(N=C2)C3CCNCC3)C4=C(Cl)C(F)=CC=C4Cl	6.12127
NCGC00138629-02		ClC1=CC=C(CSC2=NC3=C(C=CC=C3)C4=NC(CC(=O)NCCC5=CC=CC=C5)C(=O)N24)C=C1	5.72127	5.27127
NCGC00183863-01	CLOMETACIN	COC1=CC2=C(C=C1)C(C(=O)C3=CC=C(Cl)C=C3)=C(C)N2CC(O)=O	4	5.66003
NCGC00080392-05	PHOSMET	COP(=S)(OC)SCN1C(=O)C2=C(C=CC=C2)C1=O	5.11003	6.46003
NCGC00182984-01	TOLINDATE	CN(C(=S)OC1=CC2=C(CCC2)C=C1)C3=CC(C)=CC=C3		4.86003
NCGC00178432-05		O[C@H]1CC[C@H]2CN3CCC4=C(NC5=C4C=CC=C5)[C@@H]3C[C@@H]2[C@H]1C(O)=O	5.86003	4.76003
NCGC00168254-02		CC1=NC=C2CN=C(C3=C(F)C=CC=C3)C4=C(C=CC(Cl)=C4)N12	5.11003	5.36003
NCGC00016049-07		CCCCNC1=CC=C(C=C1)C(=O)OCCN(C)C	4	4.41003
NCGC00015793-10	PALMIDROL	CCCCCCCCCCCCCCCC(=O)NCCO	4.81003	4.41003
NCGC00182850-02	ALPIDEM	CCCN(CCC)C(=O)CC1=C(N=C2C=CC(Cl)=CN12)C3=CC=C(Cl)C=C3	5.41003	5.26003
NCGC00094908-06	MEPHENESIN	CC1=C(OCC(O)CO)C=CC=C1	5.06003	4.86003
NCGC00253591-01	[NO STEREO] NEPAPRAZOLE	COC1=C2CCCCC(C2=NC=C1)S(=O)C3=NC4=C(N3)C=CC=C4	4.86003	5.31003
NCGC00160546-02	HALOXON	CC1=C(Cl)C(=O)OC2=C1C=CC(OP(=O)(OCCCl)OCCCl)=C2	4	-6.46003
NCGC00091112-09		CN(C)C1=CC=C(C=C1)C(C2=CC=C(C=C2)N(C)C)=C3C=CC(C=C3)=[N+](C)C	4.76003	5.11003
NCGC00015970-11	SULINDAC	CC1=C(CC(O)=O)C2=C(C=CC(F)=C2)\C1=C/C3=CC=C(C=C3)S(C)=O	4.41003	4.41003
NCGC00253587-01	SITAXENTAN	CC1=NOC(NS(=O)(=O)C2=C(SC=C2)C(=O)CC3=C(C)C=C4OCOC4=C3)=C1Cl	5.96003	5.81003
NCGC00262908-01	TICLATONE	ClC1=CC2=C(C=C1)C(=O)NS2	5.06003	4.76003
NCGC00023217-08		CC1=C(Cl)C(NC2=C(C=CC=C2)C([O-])=O)=C(Cl)C=C1	-5.61003	4.56003
NCGC00253713-01	FENTICONAZOLE	ClC1=CC(Cl)=C(C=C1)C(CN2C=CN=C2)OCC3=CC=C(SC4=CC=CC=C4)C=C3	5.76003	5.81003
NCGC00253637-01	2-CYANO-4'-METHYLBIPHENYL	CC1=CC=C(C=C1)C2=C(C=CC=C2)C#N	4.61003	4
NCGC00015829-12		CN(C)CCCN1C2=C(SC3=C1C=CC=C3)C=CC=C2	4	4.66003
NCGC00183856-01	PHENYLIODOUNDECYNOATE	IC#CCCCCCCCCC(=O)OC1=CC=CC=C1	5.21565	4.96565
NCGC00379002-02		COC1=CC2=NC=NC(NC3=CC=CC(O)=C3)=C2C=C1OC	5.02127	6.12127
NCGC00347280-01		NC1=C(C#N)C(=CC(=N1)C2=C(OCC3CC3)C=CC=C2O)C4CCNCC4	4	5.1
NCGC00263173-01	RUCAPARIB PHOSPHATE	CNCC1=CC=C(C=C1)C2=C3CCNC(=O)C4=CC(F)=CC(N2)=C34		6.15
NCGC00094772-01		OC(=O)C1=CC2=CC=CC=C2C(CC3=C(O)C(=CC4=CC=CC=C34)C([O-])=O)=C1O	-6.12127	4.95
NCGC00379067-01		COC1=C(OC)C=C(C=C1)C2=CN=C3C=CC(NCC4=CC=C(C=C4)S(N)(=O)=O)=NN23	4.62127	6.27127
NCGC00346617-09		CC(C)N1C(C)=NC=C1C2=NC(NC3=CC=C(C=C3)S(C)(=O)=O)=NC=C2	4.72127	5.75
NCGC00016991-13	PROPARACAINE HYDROCHLORIDE	CCCOC1=C(N)C=C(C=C1)C(=O)OCCN(CC)CC	4	4.92127
NCGC00347068-01		CC1(C)CC2=C(CO1)SC(NC(=S)NC(=O)C3=CC=CC=C3)=C2C(O)=O	5.02127	5.52127
NCGC00386610-01		CN(C)CC#CCCC(=O)C(O)(C1CCC1)C2=CC=CC=C2	4.42127	4.7
NCGC00370774-02	TALNETANT	CC[C@H](NC(=O)C1=C(O)C(=NC2=CC=CC=C12)C3=CC=CC=C3)C4=CC=CC=C4	5.32127	5.67127
NCGC00370800-01		O=C(NC1=CC(=NN1C2=CC=CC=C2)C3=CC=CC=C3)C4=CC(=CC=C4)C#N	5.17127	5.2
NCGC00370849-01		FC1=CC=CC=C1N2N=C(C=C2NC(=O)C3=CC=C(C=C3)N(=O)=O)C4=CC=CC=C4	5.27127	5.25
NCGC00370834-01		FC(CN1C2=C(C=C(Br)C=C2)C3=C1C=CC(Br)=C3)CN4CCNCC4	4.97127	4.8
NCGC00387150-01		CC(C)(O)C(=O)N1CCN(CC1)C2=CC(C3=C(C(=O)NC3=O)C4=CNC5=C4C=CC=C5)=C(C=C2)C(F)(F)F	5.07127	5.27127
NCGC00140683-01		CCC1=CC=C(C=C1)N2C(=O)C3=C(NN=C3)N=C2SCC4=C(C)C=CC=C4	5.57127	4.97127
NCGC00386658-01		COC1=CC=CC=C1N2CCN(CC2)C3=C4C(Br)=NNC4=NC=N3	4.87127	4.92127
NCGC00344542-01	TRANSFLUTHRIN	CC1(C)[C@H](C=C(Cl)Cl)[C@H]1C(=O)OCC2=C(F)C(F)=CC(F)=C2F	5.02127
NCGC00165038-01		CC1=NN2C(NC(=CC2=O)C3=C(Cl)C=CC=C3)=C1C4=CC=CC=C4	5.02127	5.62127
NCGC00370972-01	LIQUIRITIGENIN	OC1=CC=C(C=C1)[C@@H]2CC(=O)C3=CC=C(O)C=C3O2	4.77127	5.22127
NCGC00386340-02		COC1=CC=CC=C1C2=NC=NC(NC3=CC(CS(N)(=O)=O)=CC=C3)=C2	4.97127	4.77127
NCGC00386243-05		CN(C)C\C=C\C(=O)NC1=CC(=CC=C1)C(=O)NC2=CC=C(NC3=NC=CC(=N3)C4=CC=CN=C4)C(C)=C2	4.92127
NCGC00371083-02	A-841720	CN(C)C1=C2C(SC3=C2N=CN(N4CCCCCC4)C3=O)=NC=C1	5.57127	5
NCGC00165957-07	AMLODIPINE	CCOC(=O)C1=C(COCCN)NC(C)=C(C1C2=C(Cl)C=CC=C2)C(=O)OC	7.07127	6.07127
NCGC00390638-01		COC1=C(NC2=NC=CC(=N2)C3=CN(C)C4=C3C=CC=C4)C=C(N)C(=C1)N(C)CCN(C)C	4.52127	4.97127
NCGC00378431-01		CN1N=C(C)C2=C1OC(N)=C(C#N)C2C3=CC=C(C=C3)C(F)(F)F	5.07127	5.12127
NCGC00347936-01	AK-7	BrC1=CC(NC(=O)C2=CC=CC(=C2)S(=O)(=O)N3CCCCCC3)=CC=C1	5.47127	5.27127
NCGC00371062-01		CS(=O)(=O)C1=CC=C(C=C1)N2N=C(C=C2C3=CC=C(F)C=C3)C(F)(F)F	4.87127	5.2
NCGC00379133-01		FC(F)(F)C1=CC=CC(NC(=O)NC2=C(C=C(Br)C=C2)C3=NN=NN3)=C1	5.07127	4
NCGC00159485-06	SODIUM FEREDETATE	[O-]C(=O)CN(CCN(CC([O-])=O)CC([O-])=O)CC([O-])=O	-5.87127	4
NCGC00168748-01	ROTIGOTINE	CCCN(CCC1=CC=CS1)[C@H]2CCC3=C(O)C=CC=C3C2	-5.52127	4
NCGC00379192-01		COC1=C(C=NC=C1)C(=O)NC(=O)NC2=CC=C(C3=CC=CC=C3)C(=C2)C(F)(F)F	4.52127
NCGC00094419-03		CC1=CC=C(C=C1)S(=O)(=O)N[C@@H](CC2=CC=CC=C2)C(=O)CCl	5.37127	5.42127
NCGC00346478-05		FC1=CC(COC2=CC=C(NC3=C4C=C(NC(=O)C=C)C=CC4=NC=N3)C=C2Cl)=CC=C1	5.72127	4.97127
NCGC00390224-01	UR-144	CCCCCN1C=C(C(=O)C2C(C)(C)C2(C)C)C3=CC=CC=C13	5.67127	5.37127
NCGC00263131-06	PF-3845	FC(F)(F)C1=CN=C(OC2=CC(CC3CCN(CC3)C(=O)NC4=CC=CN=C4)=CC=C2)C=C1	5.82127	4.57127
NCGC00389713-01	SAFINAMIDE MESYLATE	C[C@H](NCC1=CC=C(OCC2=CC(F)=CC=C2)C=C1)C(N)=O	4.57127	4.85
NCGC00389519-01		FC1=CC2=C(NC([C@@H]3CC=C[C@H]23)C4=CN=CC=C4)C(F)=C1	6.07127	4.85
NCGC00370982-02		NS(=O)(=O)C1=CC=C(C=C1)N2N=C(C=C2C3=CC=C(Cl)C=C3)C(F)(F)F	4.97127	4.72127
NCGC00386574-01		FC1=CC=C2NC(CN3CCN(CC3)C4=NC=CC=C4)=CC2=C1	5.02127	5.12127
NCGC00408921-01		CCC1=CC=C(C=C1)C2=NC(CSCC(=O)NCCC3=CC=CC=C3)=C(C)O2	5.32127	5.47127
NCGC00140745-01		CCC1=CC=C(C=C1)C2=CC(N3C(N2)=NC4=C3C=CC=C4)C5=CC(C)=CC=C5	4.97127	-5.4
NCGC00386912-01		COC1=CC=C(OC2=C(Cl)C=NN(C2=O)C3=CC(C)=CC(C)=C3)C=C1	5.92127
NCGC00356114-04		ClC1=CC=C(S1)S(=O)(=O)NC2=CC=CC=C2N3CCCCC3	5.32127	5.8
NCGC00137696-01		CC1=CC=C(CN2C(CN3CCC(CC3)C(=O)NCCC4=CC=CC=C4)=CC5=CC=CC=C25)C=C1	6.17127	5.17127
NCGC00386329-02		CCOC(=O)C1=CN=C2C=CC(=CN12)C3=CN=CC(NS(=O)(=O)C4=CC=CC=C4)=C3	5.32127	5.95
NCGC00095003-05	TIOXOLONE	OC1=CC2=C(SC(=O)O2)C=C1	4.42127
NCGC00370923-11		CC1=C(C(C2=CC=C(C=C2)N(=O)=O)C3=C(CC(C)(C)CC3=O)N1)C(=O)OC4CCCCC4	4.47127	4.8
NCGC00389377-01	[NO STEREO] RABUSERTIB	CC1=CN=C(NC(=O)NC2=C(OCC3CNCCO3)C=C(C)C(Br)=C2)C=N1	5.02127
NCGC00386287-06		FC1=CC2=C(C=C1)N3C=CC=C3C(NNC(=O)C4=CN=CC=N4)=N2	5.02127	4.62127
NCGC00386481-01		OC1=CC2=C(C=CC=C2C=C1)N3CCN(CCNC(=O)C4=CC=C(F)C=C4)CC3	5.77127	6.4
NCGC00159508-04		[O-]C(=O)C1=C(C(Cl)=C(Cl)C(Cl)=C1Cl)C2=C3C=C(I)C(=O)C(I)=C3OC4=C2C=C(I)C([O-])=C4I	5.57127	5.57127
NCGC00386609-01		CC1=NC2=CC(=NN2C(C)=C1CC3=CC(Cl)=CC=C3)C(=O)NCC4=CC=CC=N4	4.67127	5.05
NCGC00242487-02		CC1=CN=C(NC2=CC=C(F)C=C2Cl)N=C1C3=CNC(=C3)C(=O)N[C@H](CO)C4=CC=CC(Cl)=C4	5.12127	4.9
NCGC00371125-01	AR-AO-14418	COC1=CC=C(CNC(=O)NC2=NC=C(S2)N(=O)=O)C=C1	5.42127	5.32127
NCGC00114912-01		NC1=C(N2C=CC=CC2=C1C3=NC(=CS3)C4=CC5=C(OCO5)C=C4)C(=O)C6=CC=CC=C6	6.32127	5.52127
NCGC00370978-02		CN1CCC[C@@H]1CC2=CNC3=C2C=C(NC4=NC=CC=C4N(=O)=O)C=C3	4.42127	4.8
NCGC00378705-01		CN(CCCNC(=O)C1=CC=C2N=C3CCCCC3=C(Cl)C2=C1)CC4=CC=CC=C4	6.62127	5.12127
NCGC00386723-02	GSK-2256294	CNC1=NC(N[C@H]2CCC[C@H](C2)C(=O)NCC3=CC=C(C=C3C(F)(F)F)C#N)=NC(C)=N1	5.02127	4
NCGC00090760-08	METHOXYCHLOR	COC1=CC=C(C=C1)C(C2=CC=C(OC)C=C2)C(Cl)(Cl)Cl	4.95135	5.05135
NCGC00253666-01	4-NITRO-3-TRIFLUOROMETHYLANILINE	NC1=CC(=C(C=C1)N(=O)=O)C(F)(F)F	4	5.31003
NCGC00249924-01	IBUPROFEN PICONOL	CC(C)CC1=CC=C(C=C1)C(C)C(=O)OCC2=NC=CC=C2	4.71003	4.91003
NCGC00016825-06	FIPEXIDE HYDROCHLORIDE	ClC1=CC=C(OCC(=O)N2CCN(CC3=CC4=C(OCO4)C=C3)CC2)C=C1	6.06003	6.56003
NCGC00015067-14	ASPIRIN	CC(=O)OC1=C(C=CC=C1)C(O)=O	5.56003	4.81003
NCGC00159387-03		CCCCCCCCCCCCSCCOCCO	4.81003	4.46003
NCGC00015578-12	KETOPROFEN	CC(C(O)=O)C1=CC(=CC=C1)C(=O)C2=CC=CC=C2	5.26003	4.91003
NCGC00273482-01	NAFCILLIN SODIUM	CCOC1=C(C(=O)N[C@H]2[C@H]3SC(C)(C)[C@@H](N3C2=O)C([O-])=O)C4=CC=CC=C4C=C1	4.76003	4.81003
NCGC00095188-05	PANTOPRAZOLE	COC1=CC=NC(CS(=O)C2=NC3=C(N2)C=CC(OC(F)F)=C3)=C1OC	4.96003	5.06003
NCGC00091396-05	BENZOIN, (+/-)-	OC(C(=O)C1=CC=CC=C1)C2=CC=CC=C2	-4.61003	4
NCGC00090972-03	LACTIC ACID, DL-	CC(O)C(O)=O	5.46003	5.11003
NCGC00271513-02	LOFEXIDINE	CC(OC1=C(Cl)C=CC=C1Cl)C2=NCCN2	4.71003	5.06003
NCGC00262915-01	MORNIFLUMATE	FC(F)(F)C1=CC=CC(NC2=C(C=CC=N2)C(=O)OCCN3CCOCC3)=C1	4.71003	4.96003
NCGC00094614-06	CHLOROXYLENOL	CC1=CC(O)=CC(C)=C1Cl	4.41003	4.81003
NCGC00253607-01	VATANIDIPINE	COC(=O)C1=C(C)NC(C)=C(C1C2=CC=CC(=C2)N(=O)=O)C(=O)OCCC3=CC=C(C=C3)N4CCN(CC4)C(C5=CC=CC=C5)C6=CC=CC=C6
NCGC00024778-02	BIFEMELANE HYDROCHLORIDE	CNCCCCOC1=C(CC2=CC=CC=C2)C=CC=C1	5.36003	5.11003
NCGC00274060-01	[NO STEREO] POSACONAZOLE	CC[C@@H]([C@H](C)O)N1N=CN(C1=O)C2=CC=C(C=C2)N3CCN(CC3)C4=CC=C(OCC5CO[C@](CN6C=NC=N6)(C5)C7=C(F)C=C(F)C=C7)C=C4	7.11003	5.66003
NCGC00166079-02	SCARLET RED	CC1=C(C=CC=C1)\N=N\C2=CC(C)=C(C=C2)\N=N\C3=C(O)C=CC4=CC=CC=C34	4.81003
NCGC00090749-12	DIETHYLSTILBESTROL	CCC(=C(CC)C1=CC=C(O)C=C1)C2=CC=C(O)C=C2	5.31003	5.36003
NCGC00091493-09	ANETHOLE	COC1=CC=C(C=CC)C=C1	4.81003	4.76003
NCGC00016636-05		CC1=C(OC2=C(C=CC=C2C1=O)C(=O)OCCN3CCCCC3)C4=CC=CC=C4	5.36003	5.01003
NCGC00168085-05	VORINOSTAT	ONC(=O)CCCCCCC(=O)NC1=CC=CC=C1	4	4.51003
NCGC00183104-02	[NO STEREO] NIZOFENONE FUMARATE	CCN(CC)CC1=NC=CN1C2=C(C=C(C=C2)N(=O)=O)C(=O)C3=C(Cl)C=CC=C3	5.76003	5.56003
NCGC00091050-09	PHENYLMERCURIC ACETATE	CC(=O)O[Hg]C1=CC=CC=C1	5.11003	6.01003
NCGC00262946-01	UFIPRAZOLE	COC1=CC2=C(NC(SCC3=C(C)C(OC)=C(C)C=N3)=N2)C=C1	5.36003	6.01003
NCGC00016526-07		COC1=C(OC)C2=C(C=C1)C=C3C4=C(CC[N+]3=C2)C=C5OCOC5=C4	5.36003	4.91003
NCGC00167521-02	TENATOPRAZOLE	COC1=NC2=C(NC(=N2)S(=O)CC3=C(C)C(OC)=C(C)C=N3)C=C1	4.81003	4.96003
NCGC00016000-18	DISULFIRAM	CCN(CC)C(=S)SSC(=S)N(CC)CC	4.51003	5.06003
NCGC00178213-05		CCN(CC)CCOC(=O)C(CC1CCCO1)CC2=C3C=CC=CC3=CC=C2	5.61003	4.96003
NCGC00346626-02	CHIR-124	ClC1=CC2=C(NC(=O)C(C3=NC4=C(N3)C=CC=C4)=C2N[C@@H]5CN6CCC5CC6)C=C1	-6.27127	5.47127
NCGC00094868-01		CC1=NCCC2=C1NC3=C2C=CC(O)=C3		5.05
NCGC00346626-04	CHIR-124	ClC1=CC2=C(NC(=O)C(C3=NC4=C(N3)C=CC=C4)=C2N[C@@H]5CN6CCC5CC6)C=C1	-6.42127	5.15
NCGC00379195-02		ClC1=CC=C(CN2C(CC3=CC=CC=C3)=NC4=CC=CC=C24)C=C1	5.07127	-5.9
NCGC00378802-04	JNJ-1661010	O=C(NC1=CC=CC=C1)N2CCN(CC2)C3=NC(=NS3)C4=CC=CC=C4	-5.82127	-5.57127
NCGC00167445-02		CCOC(CN1CCN(CC(C)C(=O)C2=CC=CC=C2)CC1)C3=CC=CC=C3	-4.92127	4
NCGC00346634-03		C(N1CCC(CC1)N2N=CC3=C2N=C(N=C3N4CCOCC4)C5=CC6=C(NC=C6)C=C5)C7=CC=CN=C7	5.92127	5.72127
NCGC00344526-01	NEROLIDOL, (6Z)-(+/-)-	CC(C)=CCC\C(C)=C/CCC(C)(O)C=C	4.52127	4.4
NCGC00370937-01	A-582941 FREE BASE	CN1C[C@H]2CN(C[C@H]2C1)C3=CC=C(N=N3)C4=CC=CC=C4		4.82127
NCGC00163650-01	CRYPTOTANSHINONE	C[C@H]1COC2=C1C(=O)C(=O)C3=C2C=CC4=C3CCCC4(C)C	5.02127	4.85
NCGC00138676-01		COC1=CC=C(C=C1CSC2=NC3=C(C=CC=C3)C(NCC4=CC=CC=C4)=N2)C(C)=O	5.07127	6.07127
NCGC00387040-01		CC(C)[C@@](C)(O)[C@@H]1CN(CCN1)C2=C(Cl)C=C(F)C(=N2)C3=NNC4=C3C=CC=N4	5.02127	4.62127
NCGC00387805-01		COC1=C(NC2=NC=CC(=N2)C3=CNC4=C3C=CC=C4)C=C(NC(=O)C=C)C(=C1)N(C)CCN(C)C	4.72127	4
NCGC00402349-02		CCOC(=O)C1=CC=CC(CNC2=CC=C(C=C2)N(C)C(=O)NC3=CC=CC=C3)=C1	5.07127
NCGC00122648-01		O=C(CN1C2=C(OC3=C2C=CC=C3)C(=O)N(CC4=CC=CO4)C1=O)NC5=CC=CC=C5	5.52127	5.42127
NCGC00140809-01		CC1=C(C)C=C(C=C1)C2=CC(N3C(N2)=NC4=C3C=CC=C4)C5=C(F)C=CC=C5	5.27127	-5.75
NCGC00378773-01		CC(C)(C[C@@](O)(CC1=CC2=C(N1)C=NC=C2)C(F)(F)F)C3=CC(F)=CC=C3O	6.42127	4.97127
NCGC00133868-01		ClC1=CC(NC(=O)NC2=C(OCC3=CC(=O)N4C=CC=CC4=N3)C=CC=C2)=CC=C1	5.57127	4
NCGC00379220-06		OC(C1=CC(F)=C(C=C1)C2=CC=C(CN3CCN(CC4=CC=NC=C4)CC3)C=C2)(C(F)(F)F)C(F)(F)F	5.77127
NCGC00389276-02	[NO STEREO] BMS-754807 F-18|[NO STEREO] BMS-754807	CC1(CCCN1C2=NN3C=CC=C3C(NC4=NNC(=C4)C5CC5)=N2)C(=O)NC6=CN=C(F)C=C6	5.47127	5.32127
NCGC00370879-01		CC[C@H](CO)NC1=NC(NC2=CC(=CC=C2)C3=NC=CC=C3)=C4N=CN(C(C)C)C4=N1	5.82127	6.65
NCGC00164560-05	ABACAVIR	NC1=NC2=C(N=CN2[C@@H]3C[C@H](CO)C=C3)C(NC4CC4)=N1	4.62127	5.22127
NCGC00140747-01		CC1=CC=C(C=C1)C2=CC(N3C(N2)=NC4=C3C=CC=C4)C5=C(C)C=CC=C5	5.12127	-5.62127
NCGC00384202-01	SR-9009	CCOC(=O)N1CCC(CN(CC2=CC=C(S2)N(=O)=O)CC3=CC=C(Cl)C=C3)C1	5.57127	4
NCGC00387034-01		CC1=CC=C(C=C1)N2N=C(C=C2NC(=O)NC3=CC(COC4=CN=CC=C4)=NN3)C(C)(C)C	5.87127	5.12127
NCGC00378661-01		CC1=CNC2=NC=CC(OC3=C(F)C=C(NC4=NC(N)=NC(Cl)=C4)C=C3F)=C12	5.72127	5.17127
NCGC00253909-01		CC1=CC(NC2=C(C=NC(N[C@@H]3CCCC[C@@H]3N)=N2)C(N)=O)=CC=C1	5.32127	4.92127
NCGC00379066-01	OGLEMILAST	CS(=O)(=O)NC1=CC=C2OC3=C(OC(F)F)C=CC(C(=O)NC4=C(Cl)C=NC=C4Cl)=C3C2=C1	6.47127	5.72127
NCGC00378759-01		COC1=CC=C(C=C1)C2=CC3=C(C(=NO3)C4=CC=NC=C4)C(=O)N2C	6.47127	5.97127
NCGC00371029-01	MJ-15	CC1=C(N(N=C1C(=O)NCC2=CC=CN=C2)C3=CC=C(Cl)C=C3Cl)C4=CC=C(Cl)C=C4	5.82127	5.52127
NCGC00263177-12	CUDC-101	COC1=C(OCCCCCCC(=O)NO)C=C2C(NC3=CC(=CC=C3)C#C)=NC=NC2=C1	5.77127	5.82127
NCGC00371037-01	PICLAMILAST	COC1=C(OC2CCCC2)C=C(C=C1)C(=O)NC3=C(Cl)C=NC=C3Cl	5.82127	5.6
NCGC00370693-02		CN(C)C1=CC=C(C=C1)C2O[C@H](C[C@@H](O2)C3=CC=CC=C3)C4=CC=CC=C4	5.02127	4
NCGC00370951-06		CCOC(=O)C1=CC(N)=C(NC2CCCCC2)C=C1	4.72127	4.97127
NCGC00402245-03		O=C(NC1=NC2=C(S1)C=C(C=C2)N(=O)=O)C3CCCCC3	4.42127
NCGC00378716-01	J-113863, TRANS-	CC[N@+]2(CC1=CCCCCCC1)CC[C@@H](CC2)NC(=O)C3C4=CC(Cl)=CC=C4OC5=C3C=C(Cl)C=C5	4.97127	4.8
NCGC00370764-01		CCCC(CCC)C(=O)NCC1=CC=C2N(N=CC2=C1)C3=CC=CC=C3OC	5.32127	5.65
NCGC00370842-04		NC1=NC=CC(=N1)C2=C(N=CN2C3CCCCC3)C4=CC=C(F)C=C4	5.57127	5.42127
NCGC00101697-01		COC1=CC=C(Br)C2=C1C3=C(C2)SC(NC(=O)C4=C(SC)C=CC=C4)=N3	5.17127	5.6
NCGC00379193-01		CC(C)(C)NC1=NC(NC2=CC=C(C=C2)C(N)=O)=CC(N)=C1C#N	5.22127	5.42127
NCGC00386745-04	ATB-346	COC1=CC=C2C=C(C=CC2=C1)C(C)C(=O)OC3=CC=C(C=C3)C(N)=S	4.82127	4.92127
NCGC00386315-02		FC1=C(C=CC=C1Cl)C(=O)N2CCN(CC3=CC=CC(NC4=NC=CS4)=N3)CC2	5.67127	5.6
NCGC00140681-01		CCC1=CC=C(C=C1)N2C(=O)C3=C(NN=C3)N=C2SCC4=CC=CC(F)=C4	5.02127	4.95
NCGC00370732-03		CCN1C=C(C(C)=N1)C2=NOC(C2)C(=O)NC3=C(C)N(C)N(C3=O)C4=CC=CC=C4	5.07127	5.7
NCGC00386343-01		CCCC1=CC=C(OCC(=O)N(CC2=NC(=NO2)C3=CC=CN=C3)C(C)C)C=C1	5.77127	5.95
NCGC00378798-01		FC1=CC=C(NC2=C(C=NC3=C(Cl)C=C(NCC4=CN(CCN5CCCCCC5)N=N4)C=C23)C#N)C=C1Cl	6.07127	6.3
NCGC00106055-01		CC1=CC=CC2=NC(=C(NC3=CC=CC=C3)N12)C4=NC=CC=C4	4.67127	5.1
NCGC00370846-01		COC1=C(OC)C=C2C(N)=NC(=NC2=C1)N3CCN(CC3)C(=O)COC4=C(OC)C=CC=C4C(C)C	5.22127	4.9
NCGC00114849-02		CN(C)S(=O)(=O)N1C=C(\C=C(/NC(=O)C2=CC=CC=C2)C(=O)NCCCN3C=CN=C3)C4=C1C=CC=C4	6.57127	6.05
NCGC00274060-02	POSACONAZOLE	CC[C@@H]([C@H](C)O)N1N=CN(C1=O)C2=CC=C(C=C2)N3CCN(CC3)C4=CC=C(OC[C@@H]5CO[C@](CN6C=NC=N6)(C5)C7=CC=C(F)C=C7F)C=C4	6.47127	5.37127
NCGC00159337-06	EFAVIRENZ	FC(F)(F)[C@]1(OC(=O)NC2=CC=C(Cl)C=C12)C#CC3CC3	4.87127	4.67127
NCGC00263086-08		CC(C)CCN1C(C)C(=N)N(C)C2=C1N=C(NC3=CC(F)=C(O)C(F)=C3)N=C2	5.07127	5.07127
NCGC00262942-01		CCC(CN)=C(C1=CC=CC=C1)C2=CC=CC=C2	6.09065	5.01565
NCGC00016498-08		CCCCOC1=CC=C(C=C1)C(=O)CCN2CCCCC2	4	5.01003
NCGC00164501-02	NIHYDRAZONE	CC(=O)N\N=C\C1=CC=C(O1)N(=O)=O	6.01003	4
NCGC00189073-02	SELUMETINIB	CN1C=NC2=C1C=C(C(=O)NOCCO)C(NC3=C(Cl)C=C(Br)C=C3)=C2F	4.86003	4.46003
NCGC00178879-04		CC[Hg]SC1=C(C=CC=C1)C([O-])=O	4.71003	5.61003
NCGC00160424-02		CC(CC1=CC=CC=C1)NCC2=C(Cl)C=CC=C2	6.46003	5.96003
NCGC00181034-03		ClC1=CC=CC(=C1)C(N2C=CN=C2)C3=CC4=C(NC=N4)C=C3	6.71003	6.46003
NCGC00025236-02		CC(CC1=CC=CC=C1)(NC(=O)CN)C2=CC=CC=C2	5.36003	5.21003
NCGC00095088-05	THIOURACIL	O=C1NC(=S)NC=C1	5.31003	5.11003
NCGC00021122-08		CCN(CCCC1=CC=CC=C1)CCCC2=CC=CC=C2	-4.71003	4.81003
NCGC00091278-03	2-NITRO-P-PHENYLENEDIAMINE	NC1=CC(=C(N)C=C1)N(=O)=O	5.67386	5.61136
NCGC00408843-01	REVAPRAZAN HYDROCHLORIDE	CC1N(CCC2=CC=CC=C12)C3=NC(NC4=CC=C(F)C=C4)=NC(C)=C3C	-5.27127	5.02127
NCGC00250375-11	[NO STEREO] LINSITINIB	C[C@@]1(O)CC(C1)C2=NC(=C3N2C=CN=C3N)C4=CC5=C(C=C4)C=CC(=N5)C6=CC=CC=C6	-6.72127	4.92127
NCGC00356640-01		CC1=C(C(N=C(NC2=NC3=C(O2)C=CC=C3)N1)C4=C(Cl)C=CC=C4)C(=O)NC5=CC=C(CN)C=C5	4.67127	4.6
NCGC00345823-01		CC(C)(N)C1=CC=C(C=C1)C2=NC3=C(C=CC=C3)N=C2C4=CC=CC=C4		4.82127
NCGC00346444-01		CS(=O)(=O)C1=CC=C(C=C1)C2=CN=C(N)C(=N2)C(=O)NC3=CC=CC=C3	4.42127
NCGC00263134-01		CCC1=C(N=CN=C1)N2CCN(CC3=NC4=C(N3)C=CC(=C4)C(F)(F)F)CC2	6.67127	6.87127
NCGC00386929-02		CC[C@H](C(=O)NC1=C(C=CC=C1)N2CCCC2)C3=CC=CC=C3	4.97127	4.85
NCGC00386739-01		O=C(NC1=CC=CC(=C1)N(=O)=O)C2=CC=CC(=C2)S(=O)(=O)N3CCCCCC3	5.17127	5.35
NCGC00109429-01		CCC1=CC=C(C=C1)C2=NC(CSCC(=O)NCC3=CC=C(C)C=C3)=C(C)O2	6.02127	6.02127
NCGC00402264-02		CC1=CC=C(S1)S(=O)(=O)NC2=C(C=CC=C2)N3CCCCC3	5.67127	6.3
NCGC00163170-01		CN1C2CCC(CN3C=CN=C3C)C(=O)C2C4=CC=CC=C14	4.57127	5.42127
NCGC00141344-01		COC1=C(NC(=O)CC2=C(NC3=C2C=C(Cl)C=C3)C(O)=O)C=CC=C1	5.07127	4
NCGC00346690-01	SB-705498	FC(F)(F)C1=CN=C(C=C1)N2CC[C@H](C2)NC(=O)NC3=CC=CC=C3Br	5.02127	4.92127
NCGC00120477-01		CCOC1=CC=C(CCNC(=O)CCCN2N=C(C)C3=C(C4=CC=CC=C4S3)C2=O)C=C1OCC	5.62127	5.87127
NCGC00091034-01	[NO STEREO] CAPTAN	ClC(Cl)(Cl)SN1C(=O)C2CC=CCC2C1=O	5.02127	5.52127
NCGC00388035-03		CC1=CC=C(C)C(OCCN2C=C(C(O)=O)C3=C2C=CC=C3)=C1	4.62127	5.15
NCGC00402253-02		OC(CNCCC1=CNC2=CC=CC=C12)CN3C4=CC=CC=C4C5=C3C=CC=C5	5.07127	5.65
NCGC00347949-08		COC1=CC=C(CCC(=O)NC2=NC3=CC=C(Cl)C=C3S2)C=C1OC	5.52127	5.42127
NCGC00387448-01		CN(C)C1=CC(OC2=CN=C(NC3=CC=CC(O)=C3)N=C2)=CC=C1	5.27127	5.6
NCGC00346619-07		NC1=NC=NC2=C1C(=NN2C3CCCC3)C4=CN=C5NC=CC5=C4	5.02127	5.27127
NCGC00167452-02	PIRENOXINE SODIUM	OC1=C2C(=NC(=C1)C([O-])=O)C(=O)C=C3OC4=CC=CC=C4N=C23	5.82127	5.35
NCGC00117341-01		CCC1=CC=C(CN(CC2=CC=CO2)C(=O)COC3=CC=CC=C3Cl)C=C1	5.02127	4
NCGC00345833-06		CN(C)CCOC1=CC(=CC=C1NC(=O)C2COC3=CC=CC=C3O2)C4=CNN=C4	4.82127	4.82127
NCGC00346832-01	TERAMEPROCOL	COC1=C(OC)C=C(C[C@H](C)[C@H](C)CC2=CC(OC)=C(OC)C=C2)C=C1	5.72127	5.55
NCGC00386673-01	AS-1517499	NC(=O)C1=CN=C(NCCC2=CC=C(O)C(Cl)=C2)N=C1NCC3=CC=CC=C3	5.22127	5.45
NCGC00025109-06		CN(C)C1=CC=CC(=C1)C(=O)NC2=CC(NC(=O)C3=CC=C(O)C=C3)=C(C)C=C2	5.17127	5.02127
NCGC00120045-01		CCOC1=C(NC(=O)NC2=NN=C(S2)N3CCCC(C)C3)C=CC=C1	5.02127	5.2
NCGC00402263-03		OC1=C(NS(=O)(=O)C2=C1C=CC=C2)C(=O)NC3=CC=C(C=C3)C4=CC(Cl)=C(Cl)C=C4	5.32127	5.4
NCGC00346808-12	GNF-2	NC(=O)C1=CC(=CC=C1)C2=NC=NC(NC3=CC=C(OC(F)(F)F)C=C3)=C2	4.72127
NCGC00015754-15	NILUTAMIDE	CC1(C)NC(=O)N(C1=O)C2=CC(=C(C=C2)N(=O)=O)C(F)(F)F	4.52127	4
NCGC00091633-01	[NO STEREO] D&C BLUE NO. 6	O=C1C2=CC=CC=C2N\C1=C3/NC4=CC=CC=C4C3=O	4.82127	4.6
NCGC00389563-01	SB-705498	FC(F)(F)C1=CN=C(C=C1)N2CC[C@H](C2)NC(=O)NC3=CC=CC=C3Br	5.02127	5
NCGC00119399-02		CCC1=CC=C(OCCN2C3=CC=CC=C3N=C2C4CN(CC5=CC=C(F)C=C5)C(=O)C4)C=C1	5.67127	4
NCGC00164629-03	ALIBENDOL	COC1=C(O)C(=CC(CC=C)=C1)C(=O)NCCO	4	4.82127
NCGC00168748-02	ROTIGOTINE HYDROCHLORIDE	CCCN(CCC1=CC=CS1)[C@H]2CCC3=C(O)C=CC=C3C2	-5.36003	5.06003
NCGC00015718-12		COC1=C(C=CC=C1)N2CCN(CC(O)COC3=C4C=CC=CC4=CC=C3)CC2	4	4.86003
NCGC00178252-05		CCN(CC)CCOC(=O)C(C1CCCCC1)C2=CC=CC=C2	5.46003	4.61003
NCGC00016296-07	DICUMAROL	OC1=C(CC2=C(O)C3=C(OC2=O)C=CC=C3)C(=O)OC4=C1C=CC=C4	5.11003	4.96003
NCGC00016809-07		CCOC(=O)NC1=CC=C2SC3=C(C=CC=C3)N(C(=O)CCN4CCOCC4)C2=C1	5.61003	5.01003
NCGC00095795-06	CHLORQUINALDOL	CC1=NC2=C(O)C(Cl)=CC(Cl)=C2C=C1		4.71003
NCGC00167569-01	MEFESERPINE	CO[C@H]1[C@@H](C[C@@H]2CN3CCC4=C(NC5=C4C=CC(OC)=C5)[C@H]3C[C@@H]2[C@@H]1C(=O)OC)OC(=O)COC6=CC=C(OC)C=C6	5.66003
NCGC00181300-01	RIBOFLAVIN TETRABUTYRATE	CCCC(=O)OC[C@@H](OC(=O)CCC)[C@@H](OC(=O)CCC)[C@H](CN1C2=NC(=O)NC(=O)C2=NC3=C1C=C(C)C(C)=C3)OC(=O)CCC	6.16003	5.51003
NCGC00262926-01		NC1=C(S)C=CC(=C1)C(F)(F)F	5.61003	5.46003
NCGC00015389-14	PROPOFOL	CC(C)C1=CC=CC(C(C)C)=C1O	4.61003
NCGC00166153-02	CLIMBAZOLE	CC(C)(C)C(=O)C(OC1=CC=C(Cl)C=C1)N2C=CN=C2	7.26003	6.76003
NCGC00016925-11	OMEPRAZOLE	COC1=CC2=C(NC(=N2)S(=O)CC3=C(C)C(OC)=C(C)C=N3)C=C1	4.91003	5.36003
NCGC00160416-02	CHLORMIDAZOLE	CC1=NC2=C(C=CC=C2)N1CC3=CC=C(Cl)C=C3	4.61003	-5.71003
NCGC00253720-01		ClC1=CC=C2NC(=O)CC2=C1	5.36003	4.56003
NCGC00262955-01	OXYCINCHOPHEN	OC(=O)C1=C(O)C(=NC2=CC=CC=C12)C3=CC=CC=C3	4.81003
NCGC00015754-16	NILUTAMIDE	CC1(C)NC(=O)N(C1=O)C2=CC(=C(C=C2)N(=O)=O)C(F)(F)F
NCGC00091288-05	RIBOFLAVIN	CC1=CC2=C(C=C1C)N(C[C@H](O)[C@H](O)[C@H](O)CO)C3=NC(=O)NC(=O)C3=N2	5.67127	5.12127
NCGC00370916-01		ClC1=CC=C(C=C1)C(=O)NC2=C(N=C3C=CC=CN23)C4=CC=CS4	5.52127	5.85
NCGC00386889-01		CC1=C(NC(=O)COCC2=CC=CC=C2)N(N=C1)C3=CC=CC=C3	4.57127	4
NCGC00016505-04	PROPOXYCAINE HYDROCHLORIDE	CCCOC1=C(C=CC(N)=C1)C(=O)OCCN(CC)CC	4.77127	4.9
NCGC00381704-12	SB-203580	CS(=O)C1=CC=C(C=C1)C2=NC(=C(N2)C3=CC=NC=C3)C4=CC=C(F)C=C4	6.27127	4
NCGC00378820-01		CCCN1C=C2C(=N1)N=C(NC(=O)NC3=CC=C(OC)C=C3)N4N=C(N=C24)C5=CC=CO5	5.07127
NCGC00120226-01		CC1=NN(CC(=O)NCCC2=CC=CC=C2)C(=O)C3=C1SC4=CC=CC=C34	5.27127	5.57127
NCGC00356643-01		CC1=C(C(N=C(NC2=NC3=C(O2)C=CC=C3)N1)C4=C(Cl)C=CC=C4)C(=O)NC5=CC=CC(=C5)C6=NNC=C6	5.27127	5.05
NCGC00387213-01		CC1=C(C(C)=NO1)C2=CC(=CC(O)=C2)C(O)C3=CC=CC=C3	5.32127	4.67127
NCGC00105729-01		CCCCN1C=NC2=CC(NCC3=CC=CC=C3Cl)=CC=C12	5.82127	5.55
NCGC00371120-06	DAPIVIRINE	CC1=CC(C)=C(NC2=NC(NC3=CC=C(C=C3)C#N)=NC=C2)C(C)=C1	6.07127	6.25
NCGC00344077-02		CC1=C(NC(=O)NC2=CC=CC=C2)C=C(O1)S(=O)(=O)N3CCCCC3	5.77127	5.4
NCGC00356645-01		CN1C=NC=C1CNC(=O)C2=C(C)NC(NC3=NC4=C(O3)C=CC=C4)=NC2C5=C(Cl)C=CC=C5	6.32127	5.62127
NCGC00379201-03		CCS(=O)C1=NC(=CC(=N1)C(F)(F)F)C2=CC=CC(OCC3=CC=CC=C3)=C2	4.67127	4.55
NCGC00273985-02		CCN1CCC(CC1)N2C=C(CNC3=CC(Cl)=C4N=CC(C#N)=C(NC5=CC=C(F)C(Cl)=C5)C4=C3)N=N2	5.22127	5.32127
NCGC00386695-02		N#CC(CCCN1CCN(CC1)\N=C\C2=CC=CN=C2)(C3=CC=CC=C3)C4=CC=CC=C4	6.22127	5.07127
NCGC00379020-03		CN(C)C\C=C\C(=O)NC1=CC=CC(=C1)C(=O)NC2=CC=C(NC3=NC=CC(=N3)C4=CN=CC=C4)C=C2	5.42127	4
NCGC00387243-01		CC1=C(CNC(=O)NCC2=CC=CS2)C3=CC=CC=C3O1	5.22127	5.3
NCGC00387127-01		COC1=C(OC2CCCC2)C=C(C=C1)[C@H](CC3=CC=NC=C3)C4=CC=CC=C4	5.82127	5.75
NCGC00351471-11		CCOC(=O)NC1=CC(=NN2C(C)=NN=C12)C3=CC(NS(C)(=O)=O)=C(C)C=C3	4.97127	5.17127
NCGC00402329-02		FC(F)(F)C(=O)CCCCC1=CC2=C(C=CC=C2)C=C1	4	4.65
NCGC00370865-01		COC(=O)[C@H](CC1=CC=C(C=C1)N(=O)=O)NC(=O)C2=CC=CC3=C2C=CC=C3	5.52127
NCGC00356617-01		COC1=CC(=O)N2CCN(CCC2=C1C(=O)NCC3=CC4=C(OCO4)C=C3)C(=O)C5=CC=C(C)C=C5C	6.77127	5.92127
NCGC00347278-02		CC1=NNC2=C1C=C(C=C2)C3=CN=CC(OC[C@@H](N)CC4=CNC5=C4C=CC=C5)=C3	6.02127	6.45
NCGC00131546-01		COC1=CC=C(NC(=O)CSC2=NC3=CC=CC=C3N2CC4=CC(OC)=CC=C4)C=C1	5.77127	5.55
NCGC00370813-01		ClC1=CC=CC(CNCCC2=CC=C(NC(=N)C3=CC=CS3)C=C2)=C1	6.17127	5.45
NCGC00025355-13	PAROXETINE HYDROCHLORIDE ANHYDROUS	FC1=CC=C(C=C1)[C@@H]2CCNC[C@H]2COC3=CC=C4OCOC4=C3	5.12127	5.07127
NCGC00090965-04	PROPYLPARABEN	CCCOC(=O)C1=CC=C(O)C=C1	4	4.54886
NCGC00094516-08	COUMAPHOS	CCOP(=S)(OCC)OC1=CC2=C(C=C1)C(C)=C(Cl)C(=O)O2	4.86003	4.96003
NCGC00253581-01	INDOMETHACIN FARNESIL	COC1=CC2=C(C=C1)N(C(=O)C3=CC=C(Cl)C=C3)C(C)=C2CC(=O)OC\C=C(/C)CC\C=C(/C)CCC=C(C)C	5.71003	5.51003
NCGC00016397-04		CN(C)CCCOC1=NN(CC2=CC=CC=C2)C3=C1C=CC=C3	4.66003	5.26003
NCGC00015368-11	DICYCLOMINE HYDROCHLORIDE	CCN(CC)CCOC(=O)C1(CCCCC1)C2CCCCC2	6.06003	5.11003
NCGC00179341-04	ONDANSETRON HYDROCHLORIDE ANHYDROUS	CN1C2=C(C3=C1C=CC=C3)C(=O)C(CN4C=CN=C4C)CC2	4.71003	5.16003
NCGC00253586-01		NC(=O)NC1N=C(NC1=O)O[Al](O)O	5.26003	4.91003
NCGC00091563-12	THIRAM	CN(C)C(=S)SSC(=S)N(C)C		5.51003
NCGC00164629-02	ALIBENDOL	COC1=C(O)C(=CC(CC=C)=C1)C(=O)NCCO	4	4.41003
NCGC00016360-06	MONOBENZONE	OC1=CC=C(OCC2=CC=CC=C2)C=C1	4.61003
NCGC00249895-01	[NO STEREO] BORNELONE	CC(=O)\C=C\C=C1\C2CCC(C2)C1(C)C	5.41003	4.96003
NCGC00253724-01		FC1=C(C=CC=C1)C(=O)C2=CC(Cl)=CC=C2NC(=O)CBr	4	4.61003
NCGC00160537-04	FLUTOLANIL	CC(C)OC1=CC(NC(=O)C2=C(C=CC=C2)C(F)(F)F)=CC=C1	4.44886	4.72386
NCGC00386869-01		CCOC1=C2C=CC=CC2=C(C=C1)S(=O)(=O)N3CCCCCC3	4.72127	6.35
NCGC00346630-02	PF-2545920	CN1C=C(C(=N1)C2=CC=C(OCC3=NC4=CC=CC=C4C=C3)C=C2)C5=CC=NC=C5	6.07127	5.82127
NCGC00112770-01		COCCN1C(=O)C2=C(N=C1SCC(=O)NC3=CC=C(F)C(Cl)=C3)C4=C(O2)C=CC=C4	5.57127	5.65
NCGC00101842-01		CC1=C(C)C(NC(=O)CN2C=C(C(=O)C3=CC=CO3)C4=CC=CC=C24)=CC=C1	6.07127	6.37127
NCGC00016457-02	NARINGENIN	OC1=CC=C(C=C1)[C@@H]2CC(=O)C3=C(O2)C=C(O)C=C3O	5.02127	5.12127
NCGC00101423-01	CCG-63808	CC1=CC=CN2C(=O)C(\C=C(/C#N)C3=NC4=C(S3)C=CC=C4)=C(OC5=CC=C(F)C=C5)N=C12	4.67127	4.95
NCGC00378589-01	MERIMEPODIB	COC1=CC(NC(=O)NC2=CC(CNC(=O)O[C@H]3CCOC3)=CC=C2)=CC=C1C4=CN=CO4	6.82127	6.82127
NCGC00346536-01		CC(=O)NC1=NC(C)=C(S1)C2=CC(=C(Cl)C=C2)S(=O)(=O)NCCO	4.67127	4.97127
NCGC00344505-01		C[C@@H](NCC1=CC2=C(N1)C=CC=C2)C3=C4C=CC=CC4=CC=C3	5.77127	4.95
NCGC00015615-14	LANSOPRAZOLE	CC1=C(CS(=O)C2=NC3=C(N2)C=CC=C3)N=CC=C1OCC(F)(F)F	4.77127	5.32127
NCGC00386918-02		COC1=CC(CN2N=CC3=C(N(C)C4=C3SC(=C4)S(C)=O)C2=O)=CC=C1	4.82127	5.12127
NCGC00389402-02	[NO STEREO] AZD-1480	CC(NC1=NC=C(Cl)C(NC2=NNC(C)=C2)=N1)C3=NC=C(F)C=N3	5.07127	5.02127
NCGC00138708-01		COC1=C(OC)C=C(CCNC2=NC(SCC3=CC=CC=C3F)=NC4=CC=CC=C24)C=C1	5.97127	5.65
NCGC00094572-11	AMITRAZ	CN(\C=N\C1=CC=C(C)C=C1C)\C=N\C2=CC=C(C)C=C2C	4.42127	5.27127
NCGC00167434-02		CC1=CC=CN2C(=O)C(=CN=C12)C3=NN=N[N-]3	4.87127	4.82127
NCGC00389540-02	[NO STEREO] VARLITINIB	CC1COC(NC2=CC3=C(C=C2)N=CN=C3NC4=CC(Cl)=C(OCC5=NC=CS5)C=C4)=N1	5.22127	5.27127
NCGC00346304-04		OC1=CC(=CC=C1Cl)C2=C(NC(=N2)C3=CC=CC=C3)C4=CC=NC=C4	7.12127	6.02127
NCGC00379223-01		N#CC1=CC=C2N=CN=C(NCCC3=CC=CC=C3)C2=C1	4.62127	4.92127
NCGC00137265-01		COCCCNC(=O)C(=O)NC1=C2CSCC2=NN1C3=CC(Cl)=CC=C3	5.12127	5.12127
NCGC00253658-02	DAPOXETINE HYDROCHLORIDE	CN(C)[C@@H](CCOC1=CC=CC2=C1C=CC=C2)C3=CC=CC=C3	5.67127	4.92127
NCGC00090885-03	O-PHENYLENEDIAMINE	NC1=C(N)C=CC=C1	5.43636	4.99886
NCGC00091663-03	4-CHLORO-O-PHENYLENEDIAMINE	NC1=C(N)C=C(Cl)C=C1	5.09886	5.56553
NCGC00253696-01	DIENESTROL DIACETATE	C\C=C(C1=CC=C(OC(C)=O)C=C1)\C(=C\C)C2=CC=C(OC(C)=O)C=C2	4	5.51003
NCGC00016611-10	BUFEXAMAC	CCCCOC1=CC=C(CC(=O)NO)C=C1	4	4.76003
NCGC00168759-05	ATALUREN	OC(=O)C1=CC(=CC=C1)C2=NOC(=N2)C3=C(F)C=CC=C3	5.06003	5.26003
NCGC00181330-02	[NO STEREO] NITROVIN HYDROCHLORIDE	NC(=N)NN=C(C=CC1=CC=C(O1)N(=O)=O)C=CC2=CC=C(O2)N(=O)=O	6.06003	5.41003
NCGC00017366-08		CCCN1C[C@H](CSC)C[C@H]2[C@H]1CC3=CNC4=C3C2=CC=C4	5.66003	5.31003
NCGC00091902-11	MALATHION	CCOC(=O)CC(SP(=S)(OC)OC)C(=O)OCC	5.06003	5.26003
NCGC00346945-01		COC1=CC=C(C=C1OC)C2=CC3=NC=CN3C(NC4=NC=CC=C4C(N)=O)=N2	4.72127	5.82127
NCGC00166241-02	DISOPHENOL	OC1=C(I)C=C(C=C1I)N(=O)=O	-4.97127	4.92127
NCGC00390733-02		N#CC1=CC=CC(=C1)C2=CNC3=NC=NC(N4CCOCC4)=C23	5.02127	4
NCGC00386867-04		CCOC1=C(OCC)C=C(CCNC(=O)C2=CC3=C(C=C(Cl)S3)N2C)C=C1	5.72127	5.47127
NCGC00167435-01	NILVADIPINE	COC(=O)C1=C(NC(C)=C(C1C2=CC(=CC=C2)N(=O)=O)C(=O)OC(C)C)C#N	5.12127	5.2
NCGC00386829-01		CCOC1=C(OCC2=CC=C(Cl)C=C2)C(Cl)=CC(CNC3CCCC3)=C1	5.87127	4.85
NCGC00106994-01		COC1=CC=C(NC(=O)CSC2=NC=C(N2)C3=CC=C(Cl)C=C3)C=C1OC	5.62127	6.05
NCGC00167419-03	[NO STEREO] ENZACAMENE, (+)-|[NO STEREO] ENZACAMENE|[NO STEREO] ENZACAMENE, (-)	CC1=CC=C(\C=C2\C3CCC(C)(C2=O)C3(C)C)C=C1	4.62127	4.9
NCGC00263474-01	7-AMINOCEPHALOSPORANIC ACID	CC(=O)OCC1=C(N2[C@H](SC1)[C@H](N)C2=O)C(O)=O	5.67127	4.82127
NCGC00163127-04	ACITRETIN	COC1=C(C)C(C)=C(\C=C\C(C)=C\C=C\C(C)=C\C(O)=O)C(C)=C1	4.92127	5.75
NCGC00402239-03		FC(F)OC1=C(C=C(C=C1)C(=O)N2CC3=CC=CN=C3C2)C#CC4=NC=CC=C4	4.87127	4
NCGC00111765-01		COC1=CC=CC=C1NC(=O)C2=C(NC(=O)C3=CC=CC=C3C(F)(F)F)C4=C(O2)C=CC=C4	5.57127
NCGC00164057-03	BRONOPOL	OCC(Br)(CO)N(=O)=O	-5.57127
NCGC00094872-01	PIPERINE	O=C(\C=C\C=C\C1=CC=C2OCOC2=C1)N3CCCCC3	4.92127	5.5
NCGC00114879-01		CCN1C=C(\C=C(/NC(=O)C2=CC=C(C)C=C2)C(=O)NCCCN3C=CN=C3)C4=C1C=CC=C4	6.72127	5.82127
NCGC00166248-02	ACID GREEN 50	CN(C)C1=CC=C(C=C1)C(=C2C=CC(C=C2)=[N+](C)C)C3=C4C=CC(=CC4=CC(=C3O)S([O-])(=O)=O)S([O-])(=O)=O	4.97127	4
NCGC00370759-04		OC1=CC2=C(C=C1)N(CCC2)C3=NC(NC4=CC=C(C=C4)S(=O)(=O)NCC5CC5)=NC=C3	5.67127	6.2
NCGC00160591-02	HEXYL NICOTINATE	CCCCCCOC(=O)C1=CN=CC=C1	4.62127	4
NCGC00378610-01	TOPIROXOSTAT	N#CC1=NC=CC(=C1)C2=NNC(=N2)C3=CC=NC=C3	5.92127	5.5
NCGC00095268-01	QUINALIZARIN	OC1=CC=C2C(=O)C3=C(C(O)=CC=C3O)C(=O)C2=C1O	4.67127	5
NCGC00370860-01	BGC-20-761	COC1=CC=C2NC(=C(CCN(C)C)C2=C1)C3=CC=CC=C3	5.57127	5.02127
NCGC00140997-01		CCC1=CC=C(C=C1)N2C(=O)C3=C(NN=C3)N=C2SCC4=C(F)C=CC=C4	5.17127	5.7
NCGC00263086-02		CC(C)CCN1C(C)C(=N)N(C)C2=C1N=C(NC3=CC(F)=C(O)C(F)=C3)N=C2	5.22127	5.2
NCGC00379216-03		FC(F)(F)C1=CC(CN2C(=O)CSC3=CC=CC=C23)=CC=C1	-4.72127	4
NCGC00182707-03	ATIPAMEZOLE HYDROCHLORIDE	CCC1(CC2=C(C1)C=CC=C2)C3=CNC=N3	6.01003	5.66003
NCGC00241104-02	DORAMAPIMOD	CC1=CC=C(C=C1)N2N=C(C=C2NC(=O)NC3=C4C=CC=CC4=C(OCCN5CCOCC5)C=C3)C(C)(C)C	5.96003	5.01003
NCGC00179596-03	BUTOCONAZOLE NITRATE	ClC1=CC=C(CCC(CN2C=CN=C2)SC3=C(Cl)C=CC=C3Cl)C=C1	7.71003	7.51003
NCGC00159417-06	TRICLOSAN	OC1=C(OC2=C(Cl)C=C(Cl)C=C2)C=CC(Cl)=C1	4.67168	4.80084
NCGC00179341-12	ONDANSETRON	CN1C2=CC=CC=C2C3=C1CCC(CN4C=CN=C4C)C3=O	4.52127	6.1
NCGC00378667-01		CCN1C(=NC2=C1C(OCCCN)=CN=C2C#CCO)C3=NON=C3N	4	4.9
NCGC00371014-01		CCN1C(=NC2=C1C(CO[C@H]3CCCNC3)=CN=C2C#CC(C)(C)O)C4=NON=C4N	-6.17127	5.62127
NCGC00263555-07		FC1=CC=C(CNC2=C3C=C(F)C=CC3=NC=N2)C=C1	4.72127	4.47127
NCGC00095346-01	PURPURIN	OC1=CC(O)=C2C(=O)C3=C(C=CC=C3)C(=O)C2=C1O	4.77127	4.7
NCGC00263147-05		CC1=NNC2=CC=C(C=C12)C3=CC(OC[C@@H](N)CC4=CC=CC=C4)=CN=C3	6.27127	4.5
NCGC00263512-01		CN1CCC2NC3=CC=C(C)C=C3C2C1	4	4.72127
NCGC00387186-01		CC1=CSC(=N1)N(C2CC2)C(=O)CSC3=NN=C(C=C3)C4=CC=CC=C4	5.52127	5.45
NCGC00371089-01		CC1=CN2N=C(C3=CC=C(N)C=C3)C4=CC(Cl)=CC=C4CC2=N1	5.97127	6.07127
NCGC00105325-01		COC(=O)C1=C(NC2=CC=CC=C2C1=O)SCC(=O)NC3=CC(C)=CC(C)=C3	5.32127	5.57127
NCGC00370816-01		O=C(NCCCN1CCOCC1)C2=C3N=C(C=C(N3N=C2)C4=CC=CC=C4)C5=CC=CC=C5	5.32127	5.67127
NCGC00408807-01		CC1=CC=CC(\C=N\NC2=NC3=CC(=NN3C(=C2)N4CCOCC4)C5=CC=NC=C5)=C1	6.67127	5.47127
NCGC00015735-11	NICLOSAMIDE	OC1=C(C=C(Cl)C=C1)C(=O)NC2=C(Cl)C=C(C=C2)N(=O)=O	5.32127	5.32127
NCGC00370827-02	A-943931	N[C@@H]1CCN(C1)C2=C3CCCC4=C(C=CC=C4)C3=NC(N)=N2	4.42127
NCGC00378894-02	TALAROZOLE	CCC(CC)C(N1C=NC=N1)C2=CC=C(NC3=NC4=CC=CC=C4S3)C=C2	6.57127	5.82127
NCGC00346581-02	AZ-960	C[C@H](NC1=NC(NC2=NNC(C)=C2)=C(F)C=C1C#N)C3=CC=C(F)C=C3	5.57127	5
NCGC00025223-04		CN[C@@H]1C[C@H](C2=CC=CC=C12)C3=CC(Cl)=C(Cl)C=C3	5.52127	4.85
NCGC00387470-01		CC[C@@H](C)[C@H](N)C(=O)N1CC2=C(C1)C=CC=C2	5.37127
NCGC00121504-01		COC1=CC=CC=C1CNC(=O)C2CCCN(C2)C3=NC4=CC=CC=C4N5C=CC=C35	5.92127	6.22127
NCGC00099941-01		CCOC(=O)C1=C(NCCC2=CC=C(OC)C(OC)=C2)C3=CC(OC)=CC=C3N=C1	6.37127	6.07127
NCGC00091258-01	2,4-DICHLOROPHENACYL CHLORIDE	ClCC(=O)C1=C(Cl)C=C(Cl)C=C1		4.57127
NCGC00121564-01		CC1=CC=CC=C1CNC(=O)CCCN2C(=O)C3=CC=CN3C4=CC=CC=C24	5.82127	5.85
NCGC00378735-01		NC1=CC=C(C=C1)C2=C3OC(=CC(=O)C3=CC=C2)N4CCOCC4	4.97127	5.95
NCGC00183858-01	BLONANSERIN	CCN1CCN(CC1)C2=NC3=C(CCCCCC3)C(=C2)C4=CC=C(F)C=C4	5.82127
NCGC00485917-01	[NO STEREO] SEVITERONEL	CC(C)[C@](O)(C1=CNN=N1)C2=CC3=CC(OC(F)F)=C(OC(F)F)C=C3C=C2	4.82127	5.77127
NCGC00168345-02	ETRYPTAMINE	CCC(N)CC1=CNC2=CC=CC=C12	4.67127	4.77127
NCGC00117335-01		COC1=CC=C(NC(=O)C2=C(Cl)C=NC(SCC3=CC=C(F)C=C3)=N2)C=C1	5.32127	5.47127
NCGC00091902-08	MALATHION	CCOC(=O)CC(SP(=S)(OC)OC)C(=O)OCC	5.18636	5.26136
NCGC00016666-06	HYDROCOTARNINE HYDROBROMIDE	COC1=C2OCOC2=CC3=C1CN(C)CC3	4	4.86003
NCGC00164502-02	[NO STEREO] NIFURALDEZONE	NC(=O)C(=O)N\N=C\C1=CC=C(O1)N(=O)=O	5.91003	4.86003
NCGC00182710-02	FLURBIPROFEN AXETIL	CC(OC(C)=O)OC(=O)C(C)C1=CC(F)=C(C=C1)C2=CC=CC=C2	4	4.81003
NCGC00095049-04	EXALAMIDE	CCCCCCOC1=C(C=CC=C1)C(N)=O	4.56003	4.91003
NCGC00183007-01	RISARESTAT	CCCCCOC1=C(OCC)C=C(C=C1)C2SC(=O)NC2=O		4.76003
NCGC00253700-01	N-(3-ACETYL-4-HYDROXYPHENYL)BUTANAMIDE	CCCC(=O)NC1=CC(C(C)=O)=C(O)C=C1	4	4.61003
NCGC00166247-02		CCN1C(=CC=CC2=[N+](CC)C3=CC=CC=C3C=C2)C=CC4=C1C=CC=C4	5.61003	5.21003
NCGC00015857-09		C(N1CCN(CC1)C2=NC=CC=N2)C3=CC=C4OCOC4=C3	5.06003	5.66003
NCGC00095227-06	ALIZARIN	OC1=CC=C2C(=O)C3=C(C=CC=C3)C(=O)C2=C1O	4.56003	5.51003
NCGC00253629-01		CCC1=C2NC=C(CCO)C2=CC=C1	4.61003	4
NCGC00015615-15	LANSOPRAZOLE	CC1=C(OCC(F)(F)F)C=CN=C1CS(=O)C2=NC3=C(N2)C=CC=C3	5.31003	5.81003
NCGC00118223-01		CCOC(=O)C1=CC=C(NC(=O)CSC2=NC(C)=NC(=C2)C3=CC=CC=C3)C=C1	4.97127	5.52127
NCGC00386697-01		COC1=CC(=CC=C1)C2=CC(NCC3=CC=C4OCOC4=C3)=NC(N)=N2	6.22127	6.12127
NCGC00345803-05	AVN-944	CC[C@H](CC#N)OC(=O)N[C@@H](C)C1=CC=CC(NC(=O)NC2=CC=C(C3=CN=CO3)C(OC)=C2)=C1	6.97127	6.55
NCGC00346804-02	EO-1428	CC1=CC=CC=C1C(=O)C2=CC=C(NC3=C(N)C=C(Br)C=C3)C=C2Cl	4.82127	5.12127
NCGC00390558-01		CCN1CCN(CC2=CC=C(NC(=O)C3=CC(NC(=O)C4=CC(=CN=C4)C5=CC=CS5)=C(C)C=C3)C=C2C(F)(F)F)CC1	5.77127	4
NCGC00390764-01		CC1=CC=C(C=C1)C(=O)NC2=NOC3=CC=CC=C23	4.77127	4.97127
NCGC00389274-02	[NO STEREO] EVACETRAPIB	CN1N=NC(=N1)N(CC2=CC(=CC(=C2)C(F)(F)F)C(F)(F)F)C3CCCN(CC4CCC(CC4)C(O)=O)C5=C(C)C=C(C)C=C35	5.22127	5.1
NCGC00263099-02		COC1=C(OC)C=C2C(=C1)N=CN=C2N3N=C(N=C3N)C4=NC=CC=C4	4.62127
NCGC00370929-02		O=C(NC1=CC(=NN1C2=CC=CC=C2)C3=CC=CC=C3)C4=CC=C(C=C4)N(=O)=O	5.22127	5.15
NCGC00390544-02	DABIGATRAN ETEXILATE	CCCCCCOC(=O)\N=C(\N)C1=CC=C(NCC2=NC3=C(C=CC(=C3)C(=O)N(CCC(=O)OCC)C4=NC=CC=C4)N2C)C=C1	5.62127	4
NCGC00378927-02	LX-623	FC1=CC=C(C=C1)C2=C3C=CC=C(C3=NN2CC4=C(Cl)C=C(F)C=C4)C(F)(F)F	5.62127	4
NCGC00015463-02		CC1=NN=C(C2=CC=C(N)C=C2)C3=CC4=C(OCO4)C=C3C1	5.47127	5.55
NCGC00370898-03		COC1=CC=C(CNC(=O)C2=C(N)C3=C(C)C=C(C)N=C3S2)C=C1	5.92127	5.8
NCGC00188346-03	PP-242	CC(C)N1N=C(C2=CC3=C(N2)C=CC(O)=C3)C4=C(N)N=CN=C14	5.22127	6.07127
NCGC00387777-01		CCOC(=O)C1=C(C)N(N=C1C)C2=CC(=CC=C2)N(=O)=O	4.57127	-5.25
NCGC00402340-02		CCCC1=NNC2=C1C(C3=C(O)C(Cl)=CC(Cl)=C3)C(C#N)=C(N)O2	4.82127	4.67127
NCGC00387187-01		CN(C1=CC=C(NC(=O)NC2=CC=CC=C2)C=C1)S(=O)(=O)C3=CN(N=C3)C4=CC=C(F)C=C4	5.37127	4
NCGC00402296-03		OC1=C(C=CC=C1)C(=O)NC2=C(F)C=C(Cl)C=C2	4.62127
NCGC00015099-12	ALPRENOLOL HYDROCHLORIDE	CC(C)NCC(O)COC1=C(CC=C)C=CC=C1	4	4.62127
NCGC00107652-01		COC1=CC=C(C=C1)C2=NC(SCC(=O)NC3=CC4=C(OCO4)C=C3)=C(N2)C5=CC=CC=C5	6.52127	6.35
NCGC00092385-02	LY-320135	COC1=CC=C(C=C1)C2=C(C(=O)C3=CC=C(C=C3)C#N)C4=CC=C(OC)C=C4O2	5.12127
NCGC00390399-01		CC[C@H](CO)NC1=CC(NCC2=CC=C(C=C2)C3=NC=CC=C3)=C4N=CN(C(C)C)C4=N1	5.92127	5.8
NCGC00345849-01		COC1=CC=C(NC2=CC(=NC(=N2)N3CCOCC3)C4=CN=C(N)N=C4)C=N1	5.02127	4
NCGC00141048-01		COC1=CC2=C(C=C1)C3=C(CC2)SC(NC(=O)C4=CC(Br)=CC=C4)=N3	5.67127
NCGC00390698-01	PB-22	CCCCCN1C=C(C(=O)OC2=C3N=CC=CC3=CC=C2)C4=C1C=CC=C4	5.37127	5.65
NCGC00346737-01	[NO STEREO] GENISTIN	OC[C@H]1OC(OC2=CC3=C(C(=O)C(=CO3)C4=CC=C(O)C=C4)C(O)=C2)[C@H](O)[C@@H](O)[C@@H]1O	4.92127	4
NCGC00163735-04	BOSCALID	ClC1=CC=C(C=C1)C2=C(NC(=O)C3=C(Cl)N=CC=C3)C=CC=C2	4.6322	4.44886
NCGC00021141-05		CN(C)CCOC1=C(CC2=CC=CC=C2)C=CC=C1	4	5.06003
NCGC00095933-04	PHENYL AMINOSALICYLATE	NC1=CC(O)=C(C=C1)C(=O)OC2=CC=CC=C2	4.86003	5.26003
NCGC00179573-03	TIAPROFENIC ACID	CC(C(O)=O)C1=CC=C(S1)C(=O)C2=CC=CC=C2	-5.21003	-5.01003
NCGC00093347-05	MESTRANOL	COC1=CC=C2[C@H]3CC[C@@]4(C)[C@@H](CC[C@@]4(O)C#C)[C@@H]3CCC2=C1	5.61003	5.71003
NCGC00091325-09	DICHLOROPHEN	OC1=C(CC2=C(O)C=CC(Cl)=C2)C=C(Cl)C=C1	4.86003	4.91003
NCGC00091387-08		CC[N+]1=C(C2=CC=CC=C2)C3=C(C=CC(N)=C3)C4=CC=C(N)C=C14	5.81003	5.41003
NCGC00274071-01	[NO STEREO] EPIQUININE|[NO STEREO] QUININE|[NO STEREO] QUINIDINE|[NO STEREO] EPIQUINIDINE	COC1=CC=C2N=CC=C([C@@H](O)[C@@H]3CC4CCN3C[C@@H]4C=C)C2=C1
NCGC00188346-02	PP-242	CC(C)N1N=C(C2=CC3=C(N2)C=CC(O)=C3)C4=C1N=CN=C4N	5.46003	5.96003
NCGC00378555-02	TIRASEMTIV	CCC(CC)N1C(=O)NC2=NC=C(N=C12)C#C		5.4
NCGC00387126-01		C1CC2=C(C=CS2)C(=C1)C3=CN=CN3	5.92127	5.57127
NCGC00263553-04		CC(C)N1C=NC2=C(NCCC3=CC=C(O)C=C3)N=C(N=C12)C4=CSC5=C4C=CC=C5	5.27127	5.07127
NCGC00390629-01		N#CC1=CC(=CC=C1OC2CCOCC2)C3=NC(NC4=CC=C(C=C4)N5CCOCC5)=NC=C3	5.72127	5.7
NCGC00101641-01		CCOC1=CC=C(NC(=O)CN2C=C(C(=O)C3=CC=CC=C3)C4=C2C=CC=C4)C=C1	5.27127
NCGC00263093-02	APILIMOD	CC1=CC=CC(\C=N\NC2=NC(OCCC3=CC=CC=N3)=NC(=C2)N4CCOCC4)=C1	5.77127	5.35
NCGC00387023-01		CN1N=C(C)C=C1C(=O)NC2=C(F)C=CC(NC3=CC4=NNC(\C=C\C5=NC=CC=C5)=C4C=C3)=C2	6.37127	6.27127
NCGC00091586-01	2-BROMOBIPHENYL	BrC1=CC=CC=C1C2=CC=CC=C2	4.42127
NCGC00181132-01		O[C@@H]1CCCN[C@H]1CC(=O)CN2C=NC3=C(C=C(Cl)C(Br)=C3)C2=O	5.02127	4.97127
NCGC00386753-04		CCOC(=O)C1=CC=C(C=C1)N(C)C2=CSC(=N2)C3=CC=CC=C3	4.77127	5.1
NCGC00379139-02		CC(C)(C)C1=CC=C(C=C1)S(=O)(=O)NCC2=CC=C(C=C2)C(=O)NC3=CN=CC=C3	5.47127	6.02127
NCGC00344012-02		CCCCC1CCC(CC1)C2=NC(=NO2)C3=CC=NC=C3	4.92127	4.62127
NCGC00379237-02		COC1=CC=C(OC2=C(Cl)C=NN(C3C4=CC=CC=C4C5=C3C=CC=C5)C2=O)C=C1	5.17127
NCGC00379161-03		C(NC1=C(N=NC(=N1)C2=NC=CC=C2)C3=CC=CC=C3)C4=CC=C(C=C4)C5=CC=CC=C5	4.67127	4.45
NCGC00165915-01	URB-597	NC(=O)C1=CC(=CC=C1)C2=CC(OC(=O)NC3CCCCC3)=CC=C2	4.57127	4.95
NCGC00263211-05		CCOC1=CC=C(NC2=NC(=CS2)C3=C(C)N=C4C=CC=CN34)C=C1	5.67127	5.7
NCGC00386151-02		COC1=CC2=C(C=C1)C=C(C=C2)C3=C(N=C(N3)C4=CC=C(C=C4)S(C)=O)C5=CC=NC=C5	6.37127	5.1
NCGC00370895-01	DONITRIPTAN HYDROCHLORIDE	NCCC1=CNC2=CC=C(OCC(=O)N3CCN(CC3)C4=CC=C(C=C4)C#N)C=C12	4.82127	4.9
NCGC00141356-01		COC1=CC=C(NC(=O)CSC2=NC(=CC(=N2)C(F)(F)F)C3=CC=CS3)C=C1OC	5.77127
NCGC00025000-16	[NO STEREO] LEVOKETOCONAZOLE|[NO STEREO] KETOCONAZOLE, TRANS-|[NO STEREO] KETOCONAZOLE	CC(=O)N1CCN(CC1)C2=CC=C(OC[C@H]3CO[C@@](CN4C=CN=C4)(O3)C5=CC=C(Cl)C=C5Cl)C=C2	6.97127	7.32127
NCGC00387082-01		CCCN(CCC)CCC1=CC=C(OC)C(OCCC2=CC=CC=C2)=C1	5.62127	4.85
NCGC00343986-02		COC1=CC2=C(C=C1OC)C3=C(C2)C(NC4=CC(F)=CC=C4)=NN3	4.97127	4.85
NCGC00350780-10		O=C(CN1CC[C@H](C1)C(=O)NC2=CC3=C(NN=C3C4=CC=NC=C4)C=C2)N5CCN(CC5)C6=CC=C(C=C6)C7=NC=CC=N7	6.22127	5.55
NCGC00107664-02		FC1=CC=C(C=C1)C2=NC(SCC(=O)NC3=CC4=C(OCO4)C=C3)=C(N2)C5=CC=C(F)C=C5	6.47127	6.82127
NCGC00090816-05	P-AMINOPHENOL HYDROCHLORIDE	NC1=CC=C(O)C=C1		5.01003
NCGC00016352-07	BENZOCAINE	CCOC(=O)C1=CC=C(N)C=C1	4	4.86003
NCGC00249903-01	DEXAMETHASONE ISONICOTINATE	C[C@@H]1C[C@H]2[C@@H]3CCC4=CC(=O)C=C[C@]4(C)[C@@]3(F)[C@@H](O)C[C@]2(C)[C@@]1(O)C(=O)COC(=O)C5=CC=NC=C5	5.86003
NCGC00092300-02	CINALUKAST	CCC(CC)(CC(=O)NC1=CC=CC(\C=C\C2=NC(=CS2)C3CCC3)=C1)C(O)=O	5.26003	5.26003
NCGC00249934-01	[NO STEREO] TOLCICLATE	CN(C(=S)OC1=CC2=C(C=C1)C3CCC2C3)C4=CC(C)=CC=C4	5.31003	5.66003
NCGC00249899-01	CINOXATE	CCOCCOC(=O)C=CC1=CC=C(OC)C=C1
NCGC00160366-02		SCC(=O)NC1=CC=CC=C1	4.71003	5.16003
NCGC00274063-01	PIMOBENDAN HYDROCHLORIDE, (+)-|PIMOBENDAN HYDROCHLORIDE|PIMOBENDAN HYDROCHLORIDE, (-)-	COC1=CC=C(C=C1)C2=NC3=C(N2)C=C(C=C3)C4=NNC(=O)CC4C	4	4.56003
NCGC00025187-02		C[C@H]1CN(CCCN2C3=C(C=CC=C3)C4=C2C=CC=C4)C[C@@H](C)N1	5.31003	5.01003
NCGC00015452-20	FLUTAMIDE	CC(C)C(=O)NC1=CC=C(C(=C1)C(F)(F)F)N(=O)=O	4	4.61003
NCGC00161399-03		COC1=CC2=C(C=C1OC)C(=NCC2)C(C(=O)N(CCC3=C(OC)C(OC)=C(OC)C=C3)CCC4=C(OC)C(OC)=C(OC)C=C4)C5=CC=CC=C5	6.41003	6.36003
NCGC00183835-01	CLOFOREX	CCOC(=O)NC(C)(C)CC1=CC=C(Cl)C=C1	-4.76003	4
NCGC00013683-06	[NO STEREO] CHLORPROTHIXENE HYDROCHLORIDE	CN(C)CC\C=C1/C2=C(SC3=C1C=C(Cl)C=C3)C=CC=C2	4.61003	4.61003
NCGC00016047-11		FC(F)(F)C1=C(C=CC=C1)N2C=CN=C2	5.81003	5.31003
NCGC00160412-04		CN(C)CCOC(=O)C1=CC=C2N(CC3=CC=CC=C3)C(C)=C(C)C2=C1	4.86003	4.81003
NCGC00090774-05	NITAZOXANIDE	CC(=O)OC1=C(C=CC=C1)C(=O)NC2=NC=C(S2)N(=O)=O	5.46003	4.91003
NCGC00164493-02	DIPYRITHIONE	O=N1=C(SSC2=N(=O)C=CC=C2)C=CC=C1	4	5.92127
NCGC00134323-01		FC1=CC=C(CN2C=CN=C2SCC(=O)NC3=NC4=C(S3)C=CC=C4)C=C1	5.52127	5.75
NCGC00015959-09	SANGUINARIUM CHLORIDE	C[N+]1=CC2=C3OCOC3=CC=C2C4=C1C5=C(C=C4)C=C6OCOC6=C5	5.97127	6.37127
NCGC00161410-02	CCT-018159	CCC1=C(O)C=C(O)C(=C1)C2=NNC(C)=C2C3=CC4=C(OCCO4)C=C3	5.97127	5.22127
NCGC00091632-02	2-AMINO-6-NITROBENZOTHIAZOLE	NC1=NC2=C(S1)C=C(C=C2)N(=O)=O	4.64886	4
NCGC00024749-04		CC1=CC2=C(C=C1)N3CCNC4CCCC2=C34	4	5.16003
NCGC00189074-03	CI-1040	FC1=C(F)C(NC2=C(Cl)C=C(I)C=C2)=C(C=C1)C(=O)NOCC3CC3	5.56003	4.86003
NCGC00166113-04	DIPHENCYPRONE	O=C1C(=C1C2=CC=CC=C2)C3=CC=CC=C3	7.16003	4
NCGC00095192-05	TEGASEROD MALEATE	CCCCCNC(=N)N\N=C\C1=CNC2=C1C=C(OC)C=C2	4.46003	5.06003
[truncated: 2,354 more rows]

## Sheet: Fig3 Cluster Analysis
Sample ID	Common Names	Smiles	Cluster ID
[truncated: 5,124 more rows]

## Sheet: Fig3 Activity Enrichment score
Cluster ID	CYP3A4 active enrichment (-Log P-value)	CYP3A7 active enrichment (-Log P-value)
[truncated: 510 more rows]
